# Supplementary material for: Signatures of Transcription Factor Evolution and the Secondary Gain of Red Algae Complexity
Source: Genes (Basel). 2021 Jul 9;12(7):1055. doi: 10.3390/genes12071055 (PMC8304369; doi:10.3390/genes12071055)
Supplement: Supplementary file 1 [file genes-12-01055-s001.zip]

Archive with 24 entries (24 files):
- File S1/alignment_AP2.fa
- File S1/alignment_bHLH.fa
- File S1/alignment_bZIP_1.fa
- File S1/alignment_bZIP_2.fa
- File S1/alignment_bZIP_AUREO.fa
- File S1/alignment_bZIP_CDD.fasta
- File S1/alignment_C2H2.fa
- File S1/alignment_HMG.fa
- File S1/profileHMM_AP2.hmm
- File S1/profileHMM_bHLH.hmm
- File S1/profileHMM_bZIP_1.hmm
- File S1/profileHMM_bZIP_2.hmm
- File S1/profileHMM_bZIP_AUREO.hmm
- File S1/profileHMM_bZIP_CDD.hmm
- File S1/profileHMM_C2H2.hmm
- File S1/profileHMM_HMG.hmm
- Table S1.xlsx
- Table S2.xlsx
- Table S3.xlsx
- Table S4.xlsx
- Table S5.xlsx
- Table S6.xlsx
- Figure S1+S2.pdf
- Figure S3+S4.pdf
