# Supplementary material for: Signatures of Transcription Factor Evolution and the Secondary Gain of Red Algae Complexity
Source: Genes (Basel). 2021 Jul 9;12(7):1055. doi: 10.3390/genes12071055 (PMC8304369; doi:10.3390/genes12071055)
Supplement: Supplementary file 1 [file genes-12-01055-s001.zip › File S1/alignment_AP2.fa]

>A0A0E0QMH0_ORYRU/20-72
TKYRGV--RRRP-SGK--FA--AEIRD-S------S-------RQ-SVRVWLGTFDT-AEEAARAYDRAAYA
MRGH
>ERF98_ARATH/18-70
ARFRGV--RRRP-WGK--FA--AEIRD-P------S-------RN-GARLWLGTFET-AEEAARAYDRAAFN
LRGH
>Q8H075_ORYSJ/13-65
SSYRGV--RKRP-WGK--FA--AEIRD-P------E-------RG-GARVWLGTFDT-AEEAARAYDRAAFA
MKGA
>PTI5_SOLLC/57-109
KKYRGV--RRRP-WGK--YA--AEIRD-S------A-------RH-GARVWLGTFET-AEEAALAYDRAAFR
MRGA
>M1BB78_SOLTU/101-151
-HYRGV--RQRP-WGK--FA--AEIRD-PAK---NG-----------ARVWLGTYET-AEEAAIAYDKAAYR
MRG-
>Q8LLR3_SOYBN/75-127
KHYRGV--RRRP-WGK--FA--AEIRD-P------K-------KN-GARVWLGTYDT-EEKAALAYDKAAFK
MRGQ
>Q7XAD5_ORYSJ/137-189
RKYRGV--RQRP-WGK--FA--AEIRD-PKR---RG-----------SRVWLGTYDT-PVEAARAYDRAAFR
MRGA
>Q84XB0_SOLLC/118-168
-NYRGV--RRRP-WGK--FA--AEIRD-PSR-----------KG---SRIWLGTFDT-DIDAARAYDCAAFK
MRG-
>EF104_ARATH/86-138
RHYRGV--RRRP-WGK--YA--AEIRD-P------N-------KK-GCRIWLGTYDT-AVEAGRAYDQAAFQ
LRGR
>A0A3Q7GNC2_SOLLC/96-147
-HYIGV--RKRP-WGK--YA--SEIRD-STR---NG-----------IRVWLGTFDT-AEEAALAYDQAALS
MRGP
>Q8H312_ORYSJ/75-127
AAFIGV--RRRP-WGR--FA--AEIRD-S------T-------RN-GARVWIGTFDS-AEAAAMAYDQAALS
ARGA
>ERF87_ARATH/37-88
IKYVGV--RRRP-WGR--YA--AEIRN-PTT------------K---ERYWLGTFDT-AEEAALAYDRAARS
IRGL
>ABI4_ORYSJ/48-99
FRYRGV--RQRS-WGK--WV--AEIRE-PRK---------------RSRKWLGTFAT-AEDAARAYDRAALL
LYGP
>DRE2E_ARATH/68-127
CRFRGV--RQRV-WGK--WV--AEIRE-PVSH-RGA-----NSSR-SKRLWLGTFAT-AAEAALAYDRAASV
MYGP
>ERF70_ARATH/77-133
KKYRGV--RQRP-WGK--WV--AEIRC-G-----RGA----CKGR-RDRLWLGTFNT-AEEAALAYDNASIK
LIGP
>C3UZ69_MAIZE/57-108
PVYRGV--RRRGPAGR--WV--CEVRE-P------N------KK---SRIWLGTFAT-PEAAARAHDVAALA
LRG-
>F6GW42_VITVI/44-95
PVYRGV--RQRN-GNR--WV--CEVRD-PKT------------K---SRIWLGTFST-PEMAARAHDVAALA
FRGN
>DRE1F_ORYSJ/45-97
PVYRGV--RARAGGSR--WV--CEVRE-P--------------QA-QARIWLGTYPT-PEMAARAHDVAAIA
LRGE
>M8AXJ7_TRIUA/48-102
PVYRGV--RRRGREGQ--WV--CELRV-PA-----G-----SRS--YSRIWLGTFAS-AQMAARAHDSAALA
LSG-
>ERF24_ARATH/13-65
PLYRGV--RQRKNSNK--WV--SEIRE-P--------------RK-PNRIWLGTFST-PEMAAIAYDVAALA
LKGS
>M1DKV5_SOLTU/24-74
PVYRGV--RWKN-FEK--WV--SEVRV-P------G------KK---SRIWLGTFPN-AEMAARAHDVAVMA
LKG-
>DRE1D_ORYSJ/38-91
LVFRGV--RWRGCAGR--WV--CKVRV-P------G-------SR-GDRFWIGTSDT-AEETARTHDAAMLA
LCGA
>Q84QR5_ORYSJ/12-66
LGLRGV--RRRL-WGR--WA--AEIRV-P------R------GHRAAARLWIGTFPS-PAAAALAYDAALYC
FHGG
>New|mRNA.Pelvetia-canaliculata-merist_Contig189651.1.1 assembled CDS
KTYRGV--RQRP-WGK--WA--AEIRDP----------------TVGARRWLGTFDT-AEEAARAYDCAARS
IRGK
>New|Zci_02963.1 protein AED:0.30 eAED:0.30 QI:171|1|1|1|0.75|0.6|5|2452|757
SHFRGV--RRRP-WGK--WA--AEIRDP----------------RRRARVWLGTFDT-AEEAALAYDRAAQS
MRGS
>AIL1_ARATH/222-282
SQYRGV--TRHRWTGR--YE--AHLWDNSCKK-EGQ------TRR-GRQVYLGGYDE-EEKAARAYDLAALK
YWGP
>J3NB11_ORYBR/79-139
SIYRGV--TRHRWTGR--FE--AHLWDKNCSTSLQN-----KKK--GRQVYLGAYDS-EEAAARAYDLAALK
YWG-
>I1P494_ORYGL/181-240
SSFHGV--TRHRWSGK--YE--AHLWDSSCR--MEGR----RRK--GRQVYLGSYDT-EEKAARSYDVAALK
YWG-
>I1QG22_ORYGL/181-235
SSYRGV--TRRK-DGR--WQ--ARIGR-IGE--SR--------D--TKDIYLGTFET-EIEAAEAYDLAAIE
LRGA
>New|Zci_08312.1 protein AED:0.12 eAED:0.12 QI:0|0.5|0.44|0.88|0.87|0.88|9|673|704
RMYRGV--RQRP-WGK--WA--AEIRDP----------------MRGIRIWLGTYDS-AERAARSYDAAARA
IRGP
>New|Zci_00610.1 protein AED:0.11 eAED:0.11 QI:7|1|1|1|1|0.5|2|938|643
KRYKGV--RLRK-WGK--WV--SEIREP----------------GKRSRIWLGTFDH-AEDAAEAYDVAAYR
LRGS
>New|mRNA.Ecto-Species1-F_contig164.20.1 assembled CDS
SAFRGV--NLN---GNR-WL--ARISQASG---------------DGKKKSLGGYAT-EEEAAKAYDRAALE
LFGP
>New|SJ10054 scaffold27|size812620:684172-694692(+)
SSFRGV--NLN---GNR-WL--ARISQ------------------DGKKKSLGGYAT-EAEAAMAYDRAALQ
LFGP
>New|Cok_S_s021_5497.t1
SRFKGV--CITRA-GK--WR--AVIYI------------------GRKQKYLGVFDS-EFDAARAYDAAALE
HFAE
>New|mRNA.Desmarestia_dudresnayi_contig3143.1.1 assembled CDS
SIYRGV--CVTRE-GK--WR--AVIYK------------------ERKQLYLGVYES-ELEAAKAHDRAARF
HFPD
>New|SJ20552 scaffold806|size205951:6657-7661(+)
SHFKGV--SITRA-GT--WR--AVIYK------------------GRKQQYLGVFDS-EFDAARAYDAAALR
LFPE
>New|NANOC_jgi_Nanoce1779_2_197611_CE197610_1446
STYRGV--SWVKAKRR--WN--CSISV------------------GNKTKSLGTYTD-EEEAARAYDEAAIE
QHYP
>New|AURAN_62759
SQYVGV--YQTHN-GR--WY--AQCKSP-----------------YHSSRHLGTFDT-EEEAARAYDERARA
LGRP
>A9WF51_CHLAA/152-206
TGIVGV--RRTIKDGREVYE--AT----WRD---GNR----IRR---TSYSIAKHGE--RRALALARRAREK
YER-
>Q6AK04_DESPS/109-163
TGVVGV--RLNDKLGR--------YEVSWVTS-SGK-----QGK---TSVSIAKHGK--KEAFARACAIRQE
KEKS
>Q6ALM4_DESPS/79-133
TGVIGV--LLNEKRER--------YEATWVTP-EGK-----RGK---TSVSIKKHGK--KNAFNRACLIRQE
KEAL
>Q4MZJ0_THEPA/417-471
NCISGV--KYQRTDNR--WI--AR----WTT--AEGK----RAC---KSFSVNIYGF--NQAKMLAIQARQK
GVAL
>Q4N1F5_THEPA/211-264
PKVMGV--RYDANHQY--WV--AT----WYQ---NRK----RMD---RYFSVGRFGF--EEARLLAIDCRKT
AGKS
>Q8I5J1_PLAF7/1872-1925
PKITGV--SYDRKQKI--WV--SH----WRA---NCK----TIH---KYFSVKKYGF--EKARELAIKCREE
NVNY
>Q5CQE0_CRYPI/1001-1055
SGIPGV--YWKTRDQE--WV--AE----WYD--QNRK----RHS---RHFYVKKYGF--NEAKKLAIQCRLN
AVNS
>Q8IEE4_PLAF7/1052-1105
PKIKGV--RFDKSGRR--WV--AS----WSQ---NGN----QKR---QYFPVKKFGQ--AQAKYLAIYARIQ
AVNC
>Q5CWF3_CRYPI/543-597
PVIEGI--RYDKIQNR--WV--TG----YVG--QDGR----KRY---KYFSIGAYGF--EGSRQLAIEYRES
MYSS
>Q5CWF3_CRYPI/862-915
PHIDGV--SYNPTIHR--WV--TQ----Y-D--IDGV----SMT---KNFSVKSYGF--EKSRYLAIQWRIK
YNGE
>Q5CWF3_CRYPI/275-328
GNEVGV--TYEKNRDR--WV--AV----WTE---NGI----RRS---RIFNVKQYGY--DTAREMAIQYRRE
QLAN
>Q4MZJ0_THEPA/489-542
VGIIGI--RFDKTQAR--WV--SS----YYE---GGK----RKF---RYFTVKDYGY--EQAKRNAIIWKSC
NDER
>Q4N9P6_THEPA/383-436
EKIRGV--CFCKSDNS--WT--AW----WTE---KGK----SRK---KAFKLSLYGY--EEARKKAIEHRLY
IEEI
>Q4N177_THEPA/522-575
EKVSGV--WYDTNRHL--WR--VV----YMK---GNK----RKT---QGFSSLKLGY--EEARRKAIQMRHE
MVAL
>Q4UAC2_THEAN/323-377
PLPIGV--YFDASRKL--WR--CQ----WRE---NGK----FRT---KGFSLGHYNT-LADARHACILFRCQ
VGNM
>Q8IKR9_PLAF7/1317-1371
EARKGV--YYDKSRKL--WR--AN----WKE---NGK----IQT---KGFSVNEYKS-VQLARQKAIEWREK
KEAE
>Q4N2S6_THEPA/463-518
SLPKGV--SYDKARMN--WK--VV----ISSP-PRGM----KKH---KIFSVFKLGY--KLAKESALSYKQN
LDSL
>Q4UA38_THEAN/443-498
PVSKGV--FYDKVRMN--WR--VL----ISSP-PRGI----KKY---KLFSVTKLGY--KLAKEAAMSYREN
LDSL
>Q8IKY0_PLAF7/47-99
TKNKGV--WYNARTKC--WL--AC----VKG---SG-----RHL---RVFSVKKYGY--KKAKMLAIECKNS
VFYN
>Q8I531_PLAF7/2150-2203
KRIPGV--YYDKNSQR--WF--GE----HKI---NGV----KCA---QSFAVKKHGC--EEAKRLAIEWKKA
RIRG
>Q4N2C3_THEPA/67-122
SGFPGV--SWNKRMGA--WL--AF----YYD---QGT----RRS---RTFHPKYFDMDVEKAKLAAIEFMKN
IEKH
>Q4UAU9_THEAN/103-155
SRIKCV--DYYKRLQV--WS--AH----WFE---NGI----RRM---RWFRCA-YGF--NRAKKAAEEFRKT
LIMA
>Q8I2H4_PLAF7/110-162
SKVKGV--SYYKRLNV--WM--VQ----WVE---NGV----HRI---RRFRCA-FGL--LQAKLAAEQFRKK
LEEA
>Q7ME07_VIBVY/84-141
ACYKGYTTYKGKKHPQ--WV--VS----WRN--LDGS----KQS---KIFSAKKYGS-LQEAKRAACLFQSF
KRAE
>Q4UDT1_THEAN/67-123
SDVSGV--YYHFKKME--WR--TICKDPFN----NSK----RTQ---KTFGINKYGF--YEAKHRAEMTAFE
ITER
>Q4U982_THEAN/227-282
TSISGL--KWKSKSKK--WV--VR----WDNP-ITNR----RVY---KYFSGTRYGF--LGAHKRAKYYLEF
LNAS
>Q4UB32_THEAN/266-324
CDVKGV--RWHPS-GS--WL--VQ----FSK---RNYENNFFVNC-KAYFRVEKHGF--FEAKKLAIAYRKR
LEFE
>Q4UIY2_THEAN/382-437
PWHQSV--FWIPSISR--WR--TLYYDENSVR-HT------------KTFTPAIFGG-VREAYYAAVEFRNM
IDNM
>Q3Y1Z6_ENTFC/2-55
PKIKNI--YQDKKTKK--WFFRAYLGIDENG----------------RKVQKTKRGY--ASQKDAKIAYDKY
METH
>Q4N0M4_THEPA/763-818
VVSASV--SYDKRQQR--FM--AQWKTKEGTK-HS------------KSFYAKRYAT-PIMARKHAELYKMY
ILQH
>New|AURAN_72578
SRFKGV--YFVLG-GR--WE--AKITY------------------RSKSKHIGTFDS-EEEAARAFDARNEV
MEQA
>New|NANGA_jgi|Nangad1|1909|rna5923
SDYRGI--RWHKCNRK--WE--VQIKY------------------RGKKLSLGYFDD-ELVAAQCYDRRAKE
LYET
>New|mRNA.Desmarestia_dudresnayi_contig981.3.1 assembled CDS
SSAKGV--SFWKNQGK--WV--AQIKI------------------HGTHVFLGCFQT-FEEAKEARIKNANE
VFGA
>New|mRNA.Schizocladia-ischiensis_Contig66.29.1 assembled CDS
SRATGV--DWHKRDGK--WR--ALISV------------------DGKRRHLGYFAE-KSDAKKACLAAEQK
YWS-
>New|PHATR_55073
AILRGV--TMRPS-GK--WQ--AQLYF------------------SGKSRYIGVFDT-REKAALAYEIAREK
LKAG
>New|THAPS_262141
SDFVGV--TYNKTHAK--YQ--ACITH------------------YRKQHYLGRYKL-AVDAALAYDESARL
LKGA
>New|CHABR_g72686.t1/1-54 length:1253 (mRNA) (CHBRA92g00600)  (AP2-like ethylene-responsive transcription factor)
SKFIGI--AWQKR--G--WQ--ARVKK--------G-----TRLNKGTKKWLGDYLT-QEEAAAAYDRELIR
LYGS
