# Supplementary material for: Signatures of Transcription Factor Evolution and the Secondary Gain of Red Algae Complexity
Source: Genes (Basel). 2021 Jul 9;12(7):1055. doi: 10.3390/genes12071055 (PMC8304369; doi:10.3390/genes12071055)
Supplement: Supplementary file 1 [file genes-12-01055-s001.zip › File S1/alignment_bHLH.fa]

>Q9VHG3_DROME/180-233
YRRTACDRERTRMRDMNRAFDLLRSK-LP-----------------------------------ISKPNGK-
---KYSKIESLRIAINYINHLQ
>Q28DS7_XENTR/96-150
VRNSASEREKMRMRNLSSALQNLRRY-LPP----------------------------------AVAPIGK-
---TLTKIETLRLTIRYISHLS
>MESP1_MOUSE/77-131
QRQSASEREKLRMRTLARALHELRRF-LPP----------------------------------SVAPTGQ-
---NLTKIETLRLAIRYIGHLS
>R4GGT1_CHICK/68-122
PRQSASEREKLRMRRLAQAMHRLRHY-LPP----------------------------------ALAPAGQ-
---SLTKIETLRLATRYIAHLS
>F1Q9Z5_DANRE/67-121
QRQNASEKEKLRMRDLTKALHHLRSF-LPA----------------------------------SVAPVGQ-
---TLTKIETLRLTIQYISFLS
>Q9IAJ4_DANRE/88-142
KRQTASEREKLRMRDLTKALHHLRTF-LPA----------------------------------SVAPVGK-
---TLTKIETLRLAIKYISCLS
>MSGN1_CHICK/96-150
RRRKASEREKLRMRTLADALHTLRNY-LPP----------------------------------AYSQRGQ-
---PLTKIQTLKCTIKYISELT
>D2A1T6_TRICA/49-101
YRTAHATRERIRVEAFNVAFAELRKL-LP------------------------------------TLPPDK-
---KLSKIEILRLAICYIAYLN
>Q18590_CAEEL/33-85
YRNLHATRERIRVESFNMAFSQLRAL-LP------------------------------------TLPVEK-
---KLSKIEILRFSIAYISFLD
>B4JNN8_DROGR/169-221
RKVFTNTRERWRQQNVSGAFAELRKL-VP------------------------------------THPPDK-
---KLSKNEILRSAIKYIKLLT
>SCX_MOUSE/79-131
QRHTANARERDRTNSVNTAFTALRTL-IP------------------------------------TEPADR-
---KLSKIETLRLASSYISHLG
>B4NNG8_DROWI/32-84
QRNAANARERMRMRVLSSAYGRLKTK-LP------------------------------------NIPPDT-
---KLSKLDTLRLATLYIKQLI
>MUSC_HUMAN/108-160
QRNAANARERARMRVLSKAFSRLKTS-LP------------------------------------WVPPDT-
---KLSKLDTLRLASSYIAHLR
>TCF23_MOUSE/76-128
ASPENAARERTRVKTLRQAFLALQAA-LP------------------------------------AVPPDT-
---KLSKLDVLVLATSYIAHLT
>Q9VL05_DROME/59-111
KRNTANKKERRRTQSINNAFSYLREK-IP------------------------------------NVPTDT-
---KLSKIKTLKLAILYINYLV
>HAND1_CHICK/84-136
KGVGGPKKERRRTESINSAFAELREC-IP------------------------------------NVPADT-
---KLSKIKTLRLATSYIAYLM
>PTF1A_RAT/163-215
LRQAANVRERRRMQSINDAFEGLRSH-IP------------------------------------TLPYEK-
---RLSKVDTLRLAIGYINFLS
>HLH13_CAEEL/42-94
ERQTASIRERKRMCSINVAFIELRNY-IP------------------------------------TFPYEK-
---RLSKIDTLNLAIAYINMLD
>FER3_DROME/87-139
QRRAANIRERRRMFNLNEAFDKLRRK-VP------------------------------------TFAYEK-
---RLSRIETLRLAITYIGFMA
>B4HLD1_DROSE/155-206
-RERKRIQRSAPTGSINSAFDELRVH-VP------------------------------------TFPYEK-
---RLSKIDTLRLAIAYISLLR
>TAP_DROME/155-207
RRMKANDRERNRMHNLNDALEKLRVT-LP------------------------------------SLPEET-
---KLTKIEILRFAHNYIFALE
>NDF1_CAEEL/20-72
RRVKANGRERARMHGLNNALDMLREY-IP------------------------------------ITTQHQ-
---KLSKIETLRLARNYIDALQ
>LIN32_CAEEL/73-125
RRSAANERERRRMNTLNVAYDELREV-LP------------------------------------EIDSGK-
---KLSKFETLQMAQKYIECLS
>G3TPA8_LOXAF/124-176
RRLAANARERRRMHGLNHAFDQLRNV-IP------------------------------------SFNNDK-
---KLSKYETLQMAQIYINALS
>ATOH7_CHICK/40-92
RRLAANARERRRMQGLNTAFDRLRKV-VP------------------------------------QWGQDK-
---KLSKYETLQMALSYIMALT
>AMOS_DROME/139-191
RRLAANARERRRMNSLNDAFDKLRDV-VP------------------------------------SLGHDR-
---RLSKYETLQMAQAYIGDLV
>ATO_DROME/256-308
RRLAANARERRRMQNLNQAFDRLRQY-LP------------------------------------CLGNDR-
---QLSKHETLQMAQTYISALG
>BHA15_RAT/73-125
RRLESNERERQRMHKLNNAFQALREV-IP------------------------------------HVRADK-
---KLSKIETLTLAKNYIKSLT
>OLIG3_MOUSE/85-139
LRLKINGRERKRMHDLNLAMDGLREV-MPY----------------------------------AHGPSVR-
---KLSKIATLLLARNYILMLT
>OLIG1_MOUSE/95-154
LRRKINSRERKRMQDLNLAMDALREVILPYSA------------------------------AHCQGAPGR-
---KLSKIATLLLARNYILLLG
>TWIST_CAEEL/21-72
QRACANRRERQRTKELNDAFTLLRKL-IP-------------------------------------SMPSD-
---KMSKIHTLRIATDYISFLD
>TWST2_RAT/67-118
QRILANVRERQRTQSLNEAFAALRKI-IP-------------------------------------TLPSD-
---KLSKIQTLKLAARYIDFLY
>DEI_DROME/95-154
RRKTANARERTRMREINTAFETLRHC-VPEAI-----------------------------KGEDAANTNE-
---KLTKITTLRLAMKYITMLT
>ATOH8_MOUSE/232-284
RRLLANARERTRVHTISAAFEALRKQ-VP------------------------------------CYSYGQ-
---KLSKLAILRIACNYILSLA
>B4Q5L5_DROSI/274-326
RRIEANARERTRVHTISAAYETLRQA-VP------------------------------------AYASTQ-
---KLSKLSVLRVACSYILTLS
>Q23579_CAEEL/122-173
RRYEANARERNRVQQLSKMFDQLRVC-LP-------------------------------------IEDDA-
---KISKLATLKVASSYIGYLG
>O45320_CAEEL/41-95
LRNSINSRERRRMHELNDEFETLREC-LPY----------------------------------PNEANSR-
---RMSKANTLLLASNWIKQLA
>HLH11_CAEEL/113-164
RRQIANCNERRRMQSINAGFLALRAL-LP-------------------------------------RKEGE-
---KLSKAAILQQTADMVHQLL
>Q9JIZ5_MOUSE/49-100
RREIANSNERRRMQSINAGFQSLKTL-IP-------------------------------------HTDGE-
---KLSKAAILQQTAEYIFSLE
>Q9W7E6_ORYLA/51-103
KREMVNAKERLRIRNLNTMFSRLKRM-LP------------------------------------LMQPDK-
---KPSKVDTLKAATEYIRLLL
>FIGLA_MOUSE/60-112
RRRVANAKERERIKNLNRGFAKLKAL-VP------------------------------------FLPQSR-
---KPSKVDILKGATEYIQILG
>HLH6_CAEEL/175-226
-VWKRNERERCRVRNVNDGYERLRKH-LP------------------------------------VHFDEK-
---RISKVDTLRLAIRYIKHLD
>ASCL3_MOUSE/93-145
FIRKRNERERQRVKCVNEGYARLRRH-LP------------------------------------EDYLEK-
---RLSKVETLRAAIKYISYLQ
>Q09961_CAEEL/5-57
NQVARNERERKRVHQVNHGFDVLRNRLQP-------------------------------------KNHTK-
---KWSKADTLREAVKYIQQLQ
>HLH3_CAEEL/28-80
-KQKRNERERKRVDQVNQGFVLLQER-VP-----------------------------------KAAGNKA-
---KLSKVETLREAARYIQELQ
>A0A212ENF6_DANPL/75-137
-IARRNARERNRVKQVNDGFNALRRH-LPASVVA-------------------------ALSGGARRGSGK-
---KLSKVDTLRMVVEYIRYLQ
>AST8_DROME/161-224
-VARRNARERNRVKQVNNGFALLREK-IPEEVSEA------------------------FEAQGAGRGASK-
---KLSKVETLRMAVEYIRSLE
>F7CZE1_XENTR/46-98
-SERRNERERNRVKLVNLGFAKLRQH-VP-----------------------------------QAQGPNK-
---KMSKVETLRSAVEYIRALQ
>AST4_DROME/101-163
-VQRRNARERNRVKQVNNSFARLRQH-IPQSIIT-------------------------DLTKGGGRGPHK-
---KISKVDTLRIAVEYIRRLQ
>AST3_DROME/85-146
-VARRNARERNRVKQVNNGFVNLRQH-LPQTVVN--------------------------SLSNGGRGSSK-
---KLSKVDTLRIAVEYIRGLQ
>AST5_DROME/26-91
-VIRRNARERNRVKQVNNGFSQLRQH-IPAAVIADL----------------------SNGRRGIGPGANK-
---KLSKVSTLKMAVEYIRRLQ
>HLH4_CAEEL/5-57
-VAKRNARERTRVHTVNQAFLVLKQH-LP-----------------------------------SLRQFTK-
---RVSKLRILNAAITYIDTLL
>F6YKF5_CIOIN/394-445
RRRAATLRERRRLKRVNQAYDALKRC--------------------------------------ACANPNQ-
---RLPKVEILRNAITYIYNLQ
>H2R2K4_PANTR/107-158
RRRAATLREKRRLKKVNEAFEALKRSTLL--------------------------------------NPNQ-
---RLPKVEILRSAIQYIERLQ
>MLX_MOUSE/130-188
RRRAHTQAEQKRRDAIKRGYDDLQTI-VPTCQ------------------------------QQDFSIGSQ-
---KLSKAIVLQKTIDYIQFLH
>Q9VB47_DROME/72-128
RREAHTQAEQKRRDAIKKGYDSLQEL-VPR----------------------------------CQPNDSSG
--YKLSKALILQKSIEYIGYLN
>MLXPL_MOUSE/662-716
RRITHISAEQKRRFNIKLGFDTLHGL-VST----------------------------------LSAQPSL-
---KVSKATTLQKTAEYILMLQ
>B4Q4D1_DROSI/244-298
RRAGHIHAEQKRRYNIKNGFDTLHAL-IPQ----------------------------------LQQNPNA-
---KLSKAAMLQKGADHIKQLR
>WBS14_CAEEL/804-857
KRILHLHAEQNRRSALKDGFDQLMDI-IP-----------------------------------DLYSGGV-
---KPTNAVVLAKSADHIRRLQ
>Q9TZ70_CAEEL/48-102
KKATHLRCERQRREAINSGYSDLKDL-IPQ----------------------------------TTTSLGC-
---KTTNAAILFRACDFMSQLK
>Q18277_CAEEL/14-66
RRSRANERERQRVSEMNGMFDVLLNL-LP------------------------------------PSHFKT-
---RLSRVQILREATSYIIRLH
>Q18612_CAEEL/24-78
RKEKSREKEHRRAQCINSAFEILQQH-IPY----------------------------------LKSEERK-
---SLPKIKTLRLAMQYIDHLK
>BH036_ARATH/2-54
EKMMHRETERQRRQEMASLYASLRSL-LP------------------------------------LHFIKG-
---KRSTSDQVNEAVNYIKYLQ
>BH125_ARATH/74-126
KKMKHRDIERQRRQEVSSLFKRLRTL-LP------------------------------------FQYIQG-
---KRSTSDHIVQAVNYIKDLQ
>BH055_ARATH/75-127
KRAKHKELERQRRQENTSLFKILRYL-LP------------------------------------SQYIKG-
---KRSSADHVLEAVNYIKDLQ
>BH101_ARATH/66-118
KKLNHNASERDRRRKLNALYSSLRAL-LP------------------------------------LSDQKR-
---KLSIPMTVARVVKYIPEQK
>BH100_ARATH/62-114
KKLNHNASERERRKKINTMFSSLRSC-LP------------------------------------PTNQTK-
---KLSVSATVSQALKYIPELQ
>ORG3_ARATH/77-129
KKLNHNASERDRRRKINSLFSSLRSC-LP------------------------------------ASGQSK-
---KLSIPATVSRSLKYIPELQ
>BIM2_ARATH/46-96
IRSKHSVTEQRRRSKINERFQILREL-IP--------------------------------------NSEQ-
---KRDTASFLLEVIDYVQYLQ
>BIM3_ARATH/34-86
CRSKHSETEQRRRSKINERFQSLMDI-IP------------------------------------QNQNDQ-
---KRDKASFLLEVIEYIHFLQ
>GL3_ARATH/438-487
ETGNHAVLEKKRREKLNERFMTLRKI-IP---------------------------------------SIN-
---KIDKVSILDDTIEYLQELE
>PIF5_ARATH/257-306
AAEVHNLSERRRRDRINERMKALQEL-IP---------------------------------------HCS-
---RTDKASILDEAIDYLKSLQ
>New|Zci_00374.3/1-50 protein AED:0.14 eAED:0.14 QI:316|1|1|1|0.57|0.62|8|894|806
AAEVHNLSERKRRDRINERMKALQDL-IPNSN----------------------------------------
---KTDKASMLDEAIEYLKMLQ
>BH131_ARATH/92-141
AAKKHSDAERRRRLRINSQFATLRTI-LP---------------------------------------NLV-
---KQDKASVLGETVRYFNELK
>B4QQY0_DROSI/284-334
KRSAHNAIERRYRTSINDKINELKNL-VV--------------------------------------GEQA-
---KLNKSAVLRKSIDKIRDLQ
>H0ZAF3_TAEGU/82-132
KRTAHNAIEKRYRSSINDKIVELKDL-VV--------------------------------------GTEA-
---KLNKSAILRKAIEYIRFLQ
>U3D6E2_CALJA/338-388
RRTTHNIIEKRYRSSINDKIIELKDL-VM--------------------------------------GTDA-
---KMHKSGVLRKAIDYIKYLQ
>SRE2_SCHPO/427-496
KRSAHNMIEKRYRSNLNDKIAELRDA-VPTLRSGYNS-------------------TTADELKGTYVPLSR-
---KLNKATILSKATEYIKSLQ
>Q9XX00_CAEEL/356-406
RRTAHNLIEKKYRCSINDRIQQLKVL-LC--------------------------------------GDEA-
---KLSKSATLRRAIEHIEEVE
>SREBP_SCHPO/261-333
KKTAHNMIEKRYRTNLNDRICELRDA-VPSLRAAAALRC----------------GNSLDDEDLGGLTPAR-
---KLNKGTILAKATEYIRHLE
>Q6CIW9_KLULA/180-254
QRVTHNMIEKRYRININTKIGKLQKI-IPWVACEDTAFV---------------VDNKVLSAGEDSLPLKK-
--VKLNKSMILEKAVDYILYLQ
>TYE7_YEAST/181-266
QKQAHNKIEKRYRININTKIARLQQI-IPWVASEQTAFEVGDSVK---KQDEDGAETAATTPLPSAAATST-
---KLNKSMILEKAVDYILYLQ
>HMS1_YEAST/267-342
GRVSHNIIEKKYRSNINDKIEQLRRT-VPTLRVAYKKCND-------------LPITSRDLADLDGLEPAT-
---KLNKASILTKSIEYICHLE
>MITF_HUMAN/312-365
KKDNHNLIERRRRFNINDRIKELGTL-IP-----------------------------------KSNDPDM-
---RWNKGTILKASVDYIRKLQ
>MYC_DROME/626-678
KRNQHNDMERQRRIGLKNLFEALKKQ-IP------------------------------------TIRDKE-
---RAPKVNILREAAKLCIQLT
>MYC_BOVIN/355-407
KRRTHNVLERQRRNELKRSFFALRDQ-IP------------------------------------ELENNE-
---KAPKVVILKKATAYILSVQ
>W4XIE2_STRPU/350-402
RRANHNVLERRRREDLRTSFFKLRDQ-VP------------------------------------ELASQE-
---RAAKIVILKKATDYVHHLH
>MYCL_HUMAN/282-334
KRKNHNFLERKRRNDLRSRFLALRDQ-VP------------------------------------TLASCS-
---KAPKVVILSKALEYLQALV
>Q5XGD6_XENTR/262-314
KRKNHNYLERKRRNDLRSRFLALREE-VP------------------------------------TLARST-
---KTPKVVVLSKATEYLKGLV
>MYCP1_HUMAN/276-328
KKKYHSYLERKRRNDQRSRFLALRDE-VP------------------------------------ALASCS-
---RVSKVMILVKATEYLHELA
>Q18711_CAEEL/48-99
RRAHHNELERRRRDHIKDHFTILKDA-IP-------------------------------------LLDGE-
---KSSRALILKRAVEFIHVMQ
>MAX_HUMAN/24-75
KRAHHNALERKRRDHIKDSFHSLRDS-VP-------------------------------------SLQGE-
---KASRAQILDKATEYIQYMR
>MAX_DROME/40-91
KRAHHNALERRRRDHIKESFTNLREA-VP-------------------------------------TLKGE-
---KASRAQILKKTTECIQTMR
>RTG3_YEAST/286-345
KREFHNAVERRRRELIKQKIKELGQL-VPPSL-----------------------------LNYDDLGKQI-
---KPNKGIILDRTVEYLQYLA
>BH104_ARATH/131-182
GGGTKACRERLRREKLNERFMDLSSVLEP--------------------------------------GRTP-
---KTDKPAILDDAIRILNQLR
>ILR3_ARATH/72-123
ATSSKACREKQRRDRLNDKFMELGAILEP--------------------------------------GNPP-
---KTDKAAILVDAVRMVTQLR
>BH057_ARATH/113-164
QRMTHIAVERNRRRQMNEHLNSLRSL-MP-------------------------------------PSFLQ-
---RGDQASIVGGAIDFIKELE
>BH067_ARATH/176-227
QRINHIAVERNRRRQMNEHINSLRAL-LP-------------------------------------PSYIQ-
---RGDQASIVGGAINYVKVLE
>SPCH_ARATH/100-151
QKMSHVTVERNRRKQMNEHLTVLRSL-MP-------------------------------------CFYVK-
---RGDQASIIGGVVEYISELQ
>BH099_ARATH/100-151
QRMNHIAVERNRRKQMNHFLSILKSM-MP-------------------------------------LSYSQ-
---PNDQASIIEGTISYLKKLE
>BHE40_MOUSE/53-108
YKLPHRLIEKKRRDRINECIAQLKDL-LPE---------------------------------HLKLTTLG-
---HLEKAVVLELTLKHVKALT
>H9G5B5_ANOCA/35-92
RKSSKPIMEKRRRARINESLGQLKTL-ILDALK----------------------------KDSS---RHS-
---KLEKADILEMTVKHLRNLQ
>DPN_DROME/41-98
RKTNKPIMEKRRRARINHCLNELKSL-ILEAMK----------------------------KDPA---RHT-
---KLEKADILEMTVKHLQSVQ
>Q9VJ16_DROME/51-115
KRTNKPLMEKRRRARINQSLAILKAL-ILESTKTQN---------------------AKNGEGQA---KHT-
---KLEKADILELTVRHFQRHR
>ESM7_DROME/14-69
RKVMKPLLERKRRARINKCLDELKDL-MAE---------------------------------CVAQTGDA-
---KFEKADILEVTVQHLRKLK
>ESM3_DROME/12-69
RKVMKPLLERKRRARINKCLDDLKDL-MVECLQ----------------------------QEGE---HVT-
---RLEKADILELTVDHMRKLK
>ESMD_DROME/16-73
RKVTKPLLERKRRARMNLYLDELKDL-IVDTMD----------------------------AQGE---QVS-
---KLEKADILELTVNYLKAQQ
>G3IJV5_CRIGR/19-75
RKISKPLMEKKRRARINMSLEQLKSL-LE------------------------------------RHYSHQI
RKRKLEKADILELSVKYMKSLQ
>F1RDU0_DANRE/41-97
KKVSKPLMEKKRRARINKCLNQLKSL-LE------------------------------------SACSNNI
RKRKLEKADILELTVKHLRHLQ
>F1QI81_DANRE/20-74
RKLRKPLIEKKRRERINSSLEQLKGIMVD-----------------------------------AYNLDQS-
---KLEKADVLEITVQHMENLQ
>HES2_HUMAN/14-71
RKSLKPLLEKRRRARINQSLSQLKGLILP------------------------------------LLGRENS
NCSKLEKADVLEMTVRFLQELP
>Q28F58_XENTR/22-78
NKIRKPVIEKMRRDRINHSIEQLRIL-LERN--------------------------------FQTHHPHS-
---KLEKADILEMAVSYLQQQK
>HES5_MOUSE/18-73
-RLRKPVVEKMRRDRINSSIEQLKLL-LEQE--------------------------------FARHQPNS-
---KLEKADILEMAVSYLKHSK
>Q90466_DANRE/19-74
-KLRKPMVEKIRRERINSSIEKLKTL-LAQE--------------------------------FIKQQPDS-
---RQEKADILEMTLDFLRRSQ
>HES6_MOUSE/27-78
-KARKPLVEKKRRARINESLQELRLL-LA------------------------------------GTEVQA-
---KLENAEVLELTVRRVQGAL
>A3KQ56_DANRE/13-70
KRILKPVIEKKRRDRINQRLEELRTL-LLDNTL----------------------------DSRL---QNP-
---KLEKAEILELAVEYIRTKT
>F1QJS9_DANRE/16-73
RRVPKPLMEKRRRDRINQSLETLRML-LLENTN----------------------------NEKL---KNP-
---KVEKAEILESVVHFLRAEQ
>Q4W593_XENTR/25-82
KRLMKPVIEKRRRDRINQSLEHLRTL-LLEATH----------------------------DETL---KNP-
---KAEKADILKKTVHFLKMCH
>A3KQ57_DANRE/14-71
RKLLKPQVERRRRERMNRSLENLKLLLLQGP--------------------------------EHNQPNQR-
---RLEKAEILEYTVLFLQKAN
>B4K528_DROMO/63-118
DPLSHRIIEKRRRDRMNSCLADLSRL-IP-------------------------------------PQYQRK
GRGRIEKTEIIEMAIRHLKHLQ
>HEY1_CANLF/51-105
-KRRRGIIEKRRRDRINNSLSELRRL-VP-------------------------------------SAFEKQ
GSAKLEKAEILQMTVDHLKMLH
>CYCL_DROME/31-84
RKQNHSEIEKRRRDKMNTYINELSSM-IP-----------------------------------MCFAMQR-
---KLDKLTVLRMAVQHLRGIR
>BMAL1_HUMAN/73-126
AREAHSQIEKRRRDKMNSFIDELASL-VP-----------------------------------TCNAMSR-
---KLDKLTVLRMAVQHMKTLR
>H3CFF9_TETNG/56-109
SRENHSEIERRRRNKMTQYITELSDM-VP-----------------------------------TCSALAR-
---KPDKLTILRMAVSHMKSMR
>Q9VXW7_DROME/278-331
GREARNRAEKNRRDKLNGSIQELSTM-VP-----------------------------------HVAESPR-
---RVDKTAVLRFAAHALRLKH
>Q9W4J8_DROME/255-343
RRATHNEVERRRRDKINSWIFKLKEM-LPSLSSSSSFSEASTSPSTSGSTSTNGSSHSKGNASSSSGRAPP-
---NDSKSQILIKACEYIKSMQ
>W4YF01_STRPU/193-248
RRATHNEVERRRRDKINNWIVKLSKI-IPD---------------------------------CNIDHSKQ-
---GQSKGGILSKTCDYIHDLR
>MNT_HUMAN/221-272
TREVHNKLEKNRRAHLKECFETLKRN-IP-------------------------------------NVDDK-
---KTSNLSVLRTALRYIQSLK
>E1JJD1_DROME/247-300
TREVHNKLEKERRAQLKECYDLLKKV-LP-----------------------------------MGDEDRK-
---KTSNLTILDTAHKYVNSLS
>MAD3_RAT/58-110
GRHVHNELEKRRRAQLKRCLEQLRQQ-MP------------------------------------LGVDHT-
---RYTTLSLLRGARMHIQKLE
>MAD4_HUMAN/54-106
NRSSHNELEKHRRAKLRLYLEQLKQL-VP------------------------------------LGPDST-
---RHTTLSLLKRAKVHIKKLE
>MAD1_HUMAN/57-109
SRSTHNEMEKNRRAHLRLCLEKLKGL-VP------------------------------------LGPESS-
---RHTTLSLLTKAKLHIKKLE
>MXI1_HUMAN/68-120
NRSTHNELEKNRRAHLRLCLERLKVL-IP------------------------------------LGPDCT-
---RHTTLGLLNKAKAHIKKLE
>Q9NDP3_CIOIN/57-109
NRTSHNELEKNRRAHLRNCLDGLKAI-VP------------------------------------LNQDAT-
---RHTTLGLLTQARALIENLK
>ESC1_SCHPO/335-386
LRTSHKLAERKRRKEIKELFDDLKDA-LP-------------------------------------LDKST-
---KSSKWGLLTRAIQYIEQLK
>MGAP_HUMAN/2424-2475
YRRTHTANERRRRGEMRDLFEKLKIT-LG-------------------------------------LLHSS-
---KVSKSLILTRAFSEIQGLT
>NUC1_NEUCR/646-736
KRTSHKIAEQGRRNRINSALQEIATL-LPKAPAKEGGDGDGDGHSS--SGGGGGSGGADREDKREKDKDKAG
GGIPNSKASTVEMAIEYIKQLQ
>DA_DROME/555-608
RRQANNARERIRIRDINEALKELGRMCMT------------------------------------HLKSDK-
---PQTKLGILNMAVEVIMTLE
>ITF2_CHICK/8-61
RRMANNARERLRVRDINEAFKELGRM-VQ-----------------------------------LHLKSDK-
---PQTKLLILHQAVAVILSLE
>RTG1_YEAST/12-97
SCGANFKNDRKRRDKINDRIQELLSI-IPKDFFRDYYGNSGSNDT---LSESTPGALGLSSKAKGTGTKDG-
---KPNKGQILTQAVEYISHLQ
>Q19918_CAEEL/21-73
-QTRKSVSERKRRDEINELLENLKTI-VQ-----------------------------------NPSDSNE-
---KISHETILFRVFERVSGVD
>HLH26_CAEEL/16-66
-HGHRSETEKQRRDDTNDLLNEFKKI-VQ-------------------------------------KSESE-
---KLSKEEVLFRIVKLLSGIQ
>ID4_HUMAN/53-105
AEAAADEPALCLQCDMNDCYSRLRRL-VP------------------------------------TIPPNK-
---KVSKVEILQHVIDYILDLQ
>ID2_HUMAN/24-76
RSKTPVDDPMSLLYNMNDCYSKLKEL-VP------------------------------------SIPQNK-
---KVSKMEILQHVIDYILDLQ
>ID1_HUMAN/56-106
LLDEQQVN--VLLYDMNGCYSRLKEL-VP------------------------------------TLPQNR-
---KVSKVEILQHVIDYIRDLQ
>TCFL5_HUMAN/401-451
RRERHNRMERDRRRRIRICCDELNLL-VP--------------------------------------FCNA-
---ETDKATTLQWTTAFLKYIQ
>Q18056_CAEEL/93-150
RRKVKTEREKIRRKKQDDCYAELKFF-ILNK-------------------------------QMGSYEQRL-
---KLERITILEIIIDYIKHNS
>New|mRNA.Heribaudiella-fluviatilis_Contig45423.1.1/1-52 assembled CDS
RRLRKNTREKQRRLELNDKFDALNDL-LPTGGKS--------------------------------------
---KTEKYHILTEAIKLIGDLQ
>New|mRNA.Heribaudiella-fluviatilis_Contig23678.2.1/1-54 assembled CDS
RKLQHQQKDKERRHRINDGLRQLGSM-VLASNANLA------------------------------------
---RLDQPSIVTASITLIESLQ
>New|PHYRA_73254/1-54
KKQRHNLREQRRILRISNQFDILRHK-LEGAGYSSS------------------------------------
---KKDKYSVLQATLEYISNLE
>New|FRACY_172104/1-54
KREERNAREKERSFRISRQINELRNL-LSSGGVIVP------------------------------------
---KGTKSSVLTEAANYIRMLQ
>New|THAPS_4202/1-54
RRLERNQREKERSNRIASQVDTLRCL-LQRGGLFIP------------------------------------
---KNTKSTVLNEASNYIRTLQ
>New|ECTSI_mRNA.Ectocarpus_siliculosus-1a_M_Contig17.203.1/1-53 assembled CDS
RRLERNAREQKRSLKISQRIEDLRRM-LSQFGVDV-------------------------------------
---KASKSAVLSEATDYIAHLQ
>New|mRNA.Ascophyllum-nodosum-sperm_Contig3411.3.4/1-53 assembled CDS
KRQERNAREQRRSLMTSQQIDKLRLI-LQENGIDT-------------------------------------
---KANKCSVLSEVVGYVTQLE
>New|mRNA.Ectocarpus-fasciculatus-F_Contig7057.1.1/1-53 assembled CDS
KRQERNAREQRRSLMTSRQIDKLRKL-LQECGIQT-------------------------------------
---KANKSSVLSEVASYTAQLQ
>New|mRNA.Schizocladia-ischiensis_Contig42.75.1/1-53 assembled CDS
KRRDRNAREQKRSYKISEQIDQLRGV-LESSGVRV-------------------------------------
---KANKHAVLASVADYMKELQ
>New|NANOC_jgi_Nanoce1779_2_159083_CE159082_4977/1-54
RKQDRNAREQKRSLKISQQIGHLKTV-LEKEGRKVK------------------------------------
---KNSKMAILLSVEDYIKELE
>New|THAPS_24007/1-53
RRNERNLREQERSHRITDRIAELKGV-LSEAGVHF-------------------------------------
---KQDRYSTLVSVVNYIKQLQ
>New|NANGA_jgi|Nangad1|2031|rna6045/1-54
KKRLRNEREQRRAHLITDQIDNLKGV-LENSNFPLR------------------------------------
---STSKFDILAACDEYIQHLR
>New|mRNA.Und-Pinnatifida-M_contig844.16.1/1-53 assembled CDS
RRYERNIREQQRSFQISQQIKELRAL-LTESSIPF-------------------------------------
---KPNKFSILISTSEYIKQLQ
>New|PHYSO_jgi_Physo3_562798_estExt_Genewise1Plus.C_7_t20362/1-53
SREELNMKEKKRMFKLNDRINQLKTL-LDEAGVQS-------------------------------------
---KKNKQSILDNTYHYISMLR
>New|NANGA_jgi|Nangad1|7861|rna2061/1-53
KRLKKNAREQKRANKINDQIAIMKTI-LESVGLRP-------------------------------------
---PPTKSSILAEGIQLIRSLL
>New|mRNA.Heribaudiella-fluviatilis_Contig20255.2.1/1-49 assembled CDS
QRQKHNESETKRRHRMNKSFKELAVL-VQAP-----------------------------------------
---RHKKPDILRMAIQKIVSLQ
>New|mRNA.Pelvetia-canaliculata-merist_Contig3373.4.2/1-49 assembled CDS
RKDNHKEVERRRRETINEGINELAKI-VPGC-----------------------------------------
---EKNKGSILSRAVHFITQLK
>New|PHYRA_79157/1-50
RGFRKKSREKMRRQEVNVKFEELVDL-LGLSN----------------------------------------
---RVRKSAILQEAVSAIKTLK
>New|KLEFL_kfl00061_0230_v1.1/1-50
KSKSHSEAERRRRERINAHLGTLRNL-LPHPT----------------------------------------
---KADKASLLGEVIDHVKELQ
>New|GALSU_XP_005709222.1/1-54
QRRRSLQRENQRREKINQMFQRLNEALPPRADGSH-------------------------------------
---PRKKAEILTRALEIVKELQ
