# Supplementary material for: Signatures of Transcription Factor Evolution and the Secondary Gain of Red Algae Complexity
Source: Genes (Basel). 2021 Jul 9;12(7):1055. doi: 10.3390/genes12071055 (PMC8304369; doi:10.3390/genes12071055)
Supplement: Supplementary file 1 [file genes-12-01055-s001.zip › File S1/alignment_bZIP_1.fa]

>GBF1_ARATH/220-283
ERELKRQKRKQSNRESARRSRLRKQAECEQLQQRVESLSNENQSLRDELQRLSSECDKLKSENN
>HBP1A_WHEAT/250-313
ERELKKQKRKLSNRESARRSRLRKQAECEELGQRAEALKSENSSLRIELDRIKKEYEELLSKNT
>GBF3_ARATH/257-320
ERELKRERRKQSNRESARRSRLRKQAETEELARKVEALTAENMALRSELNQLNEKSDKLRGANA
>A0A3Q7ELE7_SOLLC/275-337
ERELKREKRKQSNRESARRSRLRKQAEAEELAIRVQALTGENLTLRSEINKLMENSEKLKLDN-
>GBF2_ARATH/247-310
EKEVKREKRKQSNRESARRSRLRKQAETEQLSVKVDALVAENMSLRSKLGQLNNESEKLRLENE
>EMBP1_WHEAT/248-311
ERELKRERRKQSNRESARRSRLRKQQECEELAQKVSELTAANGTLRSELDQLKKDCKTMETENK
>GBF4_ARATH/185-248
KAAAQRQKRMIKNRESAARSRERKQAYQVELETLAAKLEEENEQLLKEIEESTKERYKKLMEVL
>CREBA_DROME/439-502
EKSLKKIRRKIKNKISAQESRRKKKEYMDQLERRVEILVTENHDYKKRLEGLEETNANLLSQLH
>CREM_HUMAN/284-343
EATRKRELRLMKNREAAKECRRRKKEYVKCLESRVAVLEVQNKKLIEELETLKDICS----PKT
>ATF1_HUMAN/211-270
DPQLKREIRLMKNREAARECRRKKKEYVKCLENRVAVLENQNKTLIEELKTLKDLYS----NKS
>JUNB_HUMAN/266-329
QERIKVERKRLRNRLAATKCRKRKLERIARLEDKVKTLKAENAGLSSTAGLLREQVAQLKQKVM
>JRA_DROME/210-273
QEKIKLERKRQRNRVAASKCRKRKLERISKLEDRVKVLKGENVDLASIVKNLKDHVAQLKQQVM
>New|mRNA.Ecto-Crouaniorum-2c-F_contig623.5.2 assembled CDS
KRLLKREERLMKNREAANRSRVKRKEVLSELENRADTLSKNTASLKQEIASLREQNSFLRGMLS
>ATF4_HUMAN/276-339
EKLDKKLKKMEQNKTAATRYRQKKRAEQEALTGECKELEKKNEALKERADSLAKEIQYLKDLIE
>ACA1_YEAST/382-445
AKAWKRARLLERNRIAASKCRQRKKMSQLQLQREFDQISKENTMMKKKIENYEKLVQKMKKISR
>New|Zci_04654.1 protein AED:0.00 eAED:0.00 QI:46|1|1|1|1|1|2|0|201
EQSSKRMRRMLSNRASAKRSRQRRQERLGALEVQCANLRVENALLRADLAQARAELGQLKAAQG
>New|CHOCR_CDF39231.1
EENLIRRARAARNRSSARRSRLRKKAENQRDMEQATLVQRQNESLKHRLNELKERVMNLQKVAN
>New|PARTE_GSPATP00027663001
EIILRERMKLVKNRESAKNSRKRKKMYVDILENKVAGLNQQQLDYKVQLDNIEEELGTIIKSND
>YAP4_YEAST/235-294
GKPLRNTKRAAQNRSAQKAFRQRREKYIKNLEEKSKLFDGLMK----ENSELKKMIESLKSKLK
>New|CYAME_jgi|CyamerSoos_1|4403|CmerSOOS_G83.1
DESVRRLRRMEQNRRSAERSRLRKKELEERYRMAVRQLTEENAELRRQLETFREQVQRMQQLLA
