# Supplementary material for: Signatures of Transcription Factor Evolution and the Secondary Gain of Red Algae Complexity
Source: Genes (Basel). 2021 Jul 9;12(7):1055. doi: 10.3390/genes12071055 (PMC8304369; doi:10.3390/genes12071055)
Supplement: Supplementary file 1 [file genes-12-01055-s001.zip › File S1/alignment_bZIP_2.fa]

>A8BWY2_GIAIC/48-102
KPDLDTDKRKENGRLAAKRYRERVKEDQILLKEDLQKLREDNLRL---REENAALQKI
>ATFS1_CAEEL/418-472
SVDEETDRRRMLNRIAAVRYREKKRAEKKGRKMEFQEVADRNRIL---LQKERQLKRE
>Q9XUK2_CAEEL/241-295
SPEEILRRKRIQNNLAAARYRKRQREARESAESELGDLTRRNDEL---RDQVSRMERE
>G5EAW6_EMENI/189-239
---ADEDKRR-RNTAASARFRVKKKMREQALEKTVKDTTEKNAAL---EARVTALELE
>ZIP1_SCHPO/263-316
RTAAEEDKRR-RNTAASARFRIKKKLKEQQLERTAKELTEKVAIL---ETRVRELEME
>CYS3_NEUCR/98-151
RLAAEEDKRK-RNTAASARFRIKKKQREQALEKSAKEMSEKVTQL---EGRIQALETE
>New|mRNA.Pelvetia-canaliculata-merist_Contig46551.3.1/1-54 assembled CDS
RMAAEEDKRR-RNTAASARFRVKKKQREQALEKQAKEMTNRLQHL---EGKVKQLEIE
>Q7QG95_ANOGA/75-129
TWEEKIQRKKLKNRVAAQTSRDRKKAKMEEMEKTIQEQSEQIEQL---QNRCSALDTE
>G4U5G0_NEUT9/123-175
-KEQRRVERVLRNRRAAQSSRERKRLEVEGLERRNKELETLLMQA---QQINQTLLQ-
>HAC1_EMENI/85-139
EKEQRRIERVLRNRAAAQTSRERKRLEMEKLESEKIDMEQQNQFL---LQRLAQMEAE
>MET28_YEAST/103-157
ELDKIKQERRRKNTEASQRFRIRKKQKNFENMNKLQNLNTQINKL---RDRIEQLNKE
>Q9NAE4_CAEEL/102-155
KDEAYLDRRR-RNNEAARKSRESRKKVDQDNSVRVTYLERENQCL---RVYVQQLQLQ
>CES2_CAEEL/115-168
KDSAYFERRR-KNNDAAKRSRDARRQKEEQIASKAHALERENMQL---RGKVSSLEQE
>O16213_CAEEL/115-168
KDVAYWERRR-KNNDAAKRSRDQRRMKEDEMAHRATSLERENMLL---RVELDQLRAE
>Q7PYD2_ANOGA/449-502
KDSAYYERRK-KNNAAAKKSRDRRRIKEDEIAIRAAFLERENIEL---KFELAAARKQ
>GIANT_DROME/383-436
KDAAYYERRR-KNNAAAKKSRDRRRIKEDEIAIRAAYLERQNIEL---LCQIDALKVQ
>DBP_HUMAN/254-307
KDEKYWSRRY-KNNEAAKRSRDARRLKENQISVRAAFLEKENALL---RQEVVAVRQE
>HLF_HUMAN/224-277
KDDKYWARRR-KNNMAAKRSRDARRLKENQIAIRASFLEKENSAL---RQEVADLRKE
>Q7KKI2_DROME/203-256
KDDKYWARRR-KNNIAAKRSRDARRQKENQIAMRARYLEKENATL---HQEVEQLKQE
>K1QWT6_CRAGI/189-242
KDQKYWSRRK-KNNVAAKRSREARRIKENQIALRAAYLEKENSTL---KDELKNLKLE
>B3MLL9_DROAN/246-297
KDESYWDRRR-RNNEAAKRSREKRRYNDMVLEQRVIELTKENHVL---KAQLDAIR--
>F6V0W1_XENTR/87-138
KDDCYWDKRR-KNNEAAKRSREKRRAGDLALEGRVIALLEENARL---RAELLALR--
>NFIL3_HUMAN/72-125
KDAMYWEKRR-KNNEAAKRSREKRRLNDLVLENKLIALGEENATL---KAELLSLKLK
>Q8IG69_CAEEL/16-69
DEDDYSTKRK-RNNEAVNRTRQKKRQEENDTAEKVDELKKENETL---ERKVEQLQKE
>CEBPG_RAT/61-114
NSDEYRQRRE-RNNMAVKKSRLKSKQKAQDTLQRVNQLKEENERL---EAKIKLLTKE
>CEBPD_BOVIN/177-230
GSPEYRQRRE-RNNIAVRKSRDKAKRRNQEMQQKLVELSAENEKL---QQRVEQLTRD
>Q6P612_DANRE/200-253
HSPEYRQRRE-RNNIAVRKSRDKAKQRNLDMQQKMIELGAENERL---HKTIDQLTRE
>CEBPB_MOUSE/222-274
-SDEYKMRRE-RNNIAVRKSRDKAKMRNLETQHKVLELTAENERL---QKKVEQLSRE
>CEBPA_BOVIN/276-329
NSNEYRVRRE-RNNIAVRKSRDKAKQRNVETQQKVLELTSDNDRL---RKRVEQLSRE
>CEBPE_HUMAN/203-256
DSLEYRLRRE-RNNIAVRKSRDKAKRRILETQQKVLEYMAENERL---RSRVEQLTQE
>Q7Q787_ANOGA/12-65
EDDEYRRKRD-RNNQAVKRSRVKSKMKTEETQQRVNDLRLKNQLL---EDKIDNQKKE
>B4KMI6_DROMO/368-420
-TEEYRRRRE-RNNIAVRKSREKAKVRSKEVEERVKSLLKEKDAL---LRQLSEMTNE
>Q7PSQ9_ANOGA/217-270
GTDEYRRRRE-RNNIAVRKSREKAKVRSREVEEKVKTLLKEKDVL---IRKIEEKNNE
>Q9VTE8_DROME/24-77
DDPAYKEKRK-KNNEAVQRTREKTKKSAEERKKRIDDLRKQNDAL---KVQIETSEKH
>BZIP8_CAEEL/64-117
RSPKYLEKRM-KNNEAAKKSRASRKHREQKNQTENELLKRKNAAL---EEELKQAKCE
>Q21148_CAEEL/241-294
SSSDYRHKRD-KNNLASQKSRQKRQAKIRESKEERERLEKRKVQL---QAMVLTLETQ
>BZP23_ARATH/72-129
TSESSGKKRPLGNREAVRKYREKKKAKAASLEDEVMRLKAVNNQLLKRLQGQAALEAE
>BZP24_ARATH/92-149
HSDSSNKKRLCGNREAVRKYREKKKARTAYLEDEVMRLQSLNEQFLRKLQSQEMVETE
>Q5Z8P6_ORYSJ/93-148
--NNASKKRPSGNRAAVRKYREKKKAHTASLEEEVVHLRALNQQLMKKLQNHATLEAE
>F4K9L7_ARATH/33-84
TDEEKRLRRMASNRESARRTRMRERMMKEGLQMQVKQLMAYNQFL---YNKYISL---
>Q9SKG1_ARATH/114-168
VSDPKKVRRILKNRELAASSKQRKLKYMIDLEHRIKFLENKNALI---FEKIKLLEKD
>Q9SKF8_ARATH/146-200
ALDPKEVRRILKNRESAAHLKQKKLQYMINLEHRINFVENENASI---FEKIKLLEND
>New|NANOC_jgi_Nanoce1779_2_550823_estExt_Genewise1Plus.C_3_t10223/1-58
KSHEQMERRRERNRILARRTRLRKKFIFESLQKQVMDLKRQNMKLKRIVKVVKSLQTA
>New|mRNA.Ectocarpus-crouaniorum-2cM_Contig2.118.1/1-58 assembled CDS
SKEEQAKKRRERNRVLARRTRLRKKFFFQSLQQQVARLQRENERLKGIVTTVKALQSS
>New|mRNA.Und-Pinnatifida-M_contig597.27.1/1-58 assembled CDS
LTEQQKLERRERNREHAKRSRLRKKFLLESLQEQIHGLQGEIDTLKNVIKKMSALSGS
>New|mRNA.Porterinema-fluviatile_Contig9.718.2/1-58 assembled CDS
DFEQQIVRRRERNRVLARQTRMRKKFFYQSLQKHMAALRSENRKLKSILMDMKSLQTA
>New|g6163.t1/1-58
MTEQQRLDRRERNREHAKRSRVRKKFLLESLQKSVTSLQEENEKLRGAIRAVKALQTA
>VGA2_ALHV1/23-77
LTEEQKERRRSINRRASKNFLKRRRIFEEQQEKGLINLKYENSRL---RCQVEKRKDE
>New|NANGA_jgi|Nangad1|9660|rna3445/1-58
TSEERLQRSRERNRVHARKTRKRKKVQMESIQVTIENLQEEGRRMRLAVTENKAYEEA
>CRBL2_HUMAN/24-75
IDLKAKLERS---RQSARECRARKKLRYQYLEELVSSRERAICAL---REELEMYKQW
>New|GALSU_XP_005708484.1/1-58
SADERKAIRAAQNREATRRSRERSRVRYEMMVEELNRLRKENAELWRTREVIALLKQH
>New|PHYSO_jgi_Physo3_475541_e_gw1.1.11768.1/1-58
GEEEKLRVSRERNRLHAQRTRIRKRELLESLKERIEALQDEFELLKQAYDFVQKLEQV
>New|CHOCR_CDF37724.1/1-58
SHDKTPDAKRAQNRESAKRFRVAQKKRWQELQETVERKDQEISRLKNMLQEADSLTAA
