# Supplementary material for: Signatures of Transcription Factor Evolution and the Secondary Gain of Red Algae Complexity
Source: Genes (Basel). 2021 Jul 9;12(7):1055. doi: 10.3390/genes12071055 (PMC8304369; doi:10.3390/genes12071055)
Supplement: Supplementary file 1 [file genes-12-01055-s001.zip › File S1/alignment_bZIP_AUREO.fa]

>Consensus
AERRRERNREHARKTRLRKKAYLESLKEQVAALQAENQRLRQQIRQAAPASA
>gi|90109030|pdb|2C9L|Y
LEIKRYKNRVAARKSRAKFKQLLQHYREVAAAKSSENDRLRLLLKQMCPSLD
>gi|90109031|pdb|2C9L|Z
LEIKRYKNRVAARKSRAKFKQLLQHYREVAAAKSSENDRLRLLLKQMCPSLD
>gi|300256532|gb|EFJ40796.1|
SWQRRERNRLAARKCRAKKMEFIAHMQAQLDAMAARNEELRVQLVALQRMYS
>gi|300267855|gb|EFJ52037.1|
ARERREKNRIAARKCRAKKVAMVRGMQEELKELVAQNQEMKMQVVTWHRMFS
>gi|262106563|gb|EEY64615.1|
SEQKRERNRAAVKKCRQRQALKLEYLQHKAESLAAENQALSEMLVKNAALDE
>gi|24943134|ref|NP_733896.1|
QERKRYRNRLASRRCRAKFRNQLEHFRTVAAAKTEENNRLRVLIRQMCPTLD
>gi|332016862|gb|EGI57671.1|
PKTRKEKNKLASRACRLKKKAQHEANKIKLHGLETEHRRLIQGISQAKHTLA
>gi|154693802|gb|EDN93540.1|
REKYLEKNRRAARKCRLKKKAEMAADQAKYDHYVSELRATKKQLEDSRKELL
>gi|242345219|dbj|BAH80323.1|
KEKRKERNKLLARKSRMKLKADLENLKAKLMYLMKENESLRSQLYRVSTPPV
>gi|422293519|gb|EKU20819.1|
VDSQKLRNREHARNTRLRKKAYIETLRHQLQSLSDAKDKEDKTELVSHVRSL
>gi|298715685|emb|CBJ34076.1|
QRANRVRNREHARNTRIRKKQYVESLKLQVGEMLQAKAQEERDAQLETSNMS
>gi|298711945|emb|CBJ48632.1|
AKQNRDRNREHARNTRLRKKAFVEELKKQVEELVSGREREEMDQRAEARRVA
>gi|299471876|emb|CBN77046.1|
TRRSREKNRDHSRRSRQRKKAQLEGLKQASIDLGPYRMLVEQAHDMISVHSA
>gi|397570986|gb|EJK47566.1|
AKLLRDRNRDHARNTRMRKKAYVEELKTTLVELITRRDLAALDRERDAKVKQ
>gi|323450651|gb|EGB06531.1|
TALERERNREHARNTRARKKEAIEKLKHDVEAWEVETRRTEERRAVKERKSE
>gi|299115347|emb|CBN74167.1|
AKKRRERNRVLARRTRLRKKFFFQSLQQQVARLQRENERLKGIVTTRCPDSV
>gi|397570935|gb|EJK47540.1|
QTERRLRNREHAKRSRVRKKFMLESLQQQVKGLQDENGTLRLLVQKHIPKHA
>gi|158853255|dbj|BAF91489.1|
QQKRRERNKVLARKTRLRKKFLFQGLRNQVMSLYQENLRLKEIVKNHCGINS
>gi|397620892|gb|EJK65981.1|
SMDRRERNREHAKRSRIRKKFLLESLQQSVSLLKEENGKLKNAIRTHLGEKE
>gi|298707054|emb|CBJ29856.1|
EQIRRERNRMHAKRTRDRKKLHLEATEEMIARLERENRKLRDSMKTSVSGGG
>gi|242345221|dbj|BAH80324.1|
DQMRKQRNKEHAKRSRIRKKMLLDSLQKSIDLLEKENLKLRNTISNALGDEA
>gi|397642952|gb|EJK75561.1|
KTERRERNREHAKRSRLRKKFLLESLQEQIDGLQGEISTLKSIIKRELPDRA
>gi|298707054|emb|CBJ29856.1|
LQRSRERNQLHARKTRQRKKAQLQLLMNRSAELQAEQKRLRQAITDRRTASI
>gi|323446140|gb|EGB02423.1|
SETRRARNREHARRSRCRKKLIIESLQQSLVAYQGENERLREFVREKLGAEA
>gi|298708956|emb|CBJ30909.1|
KLERRERNREHAKRSRIRKKFMLECLQEQLLAMRKQNLALRQVVKEHMPDEA
>gi|217402608|gb|EEC42598.1|
LARSRERNREHARRTRLRKKIQLERLQAQVQTLRGERHDLRQRMEDCSLAAI
>gi|217402608|gb|EEC42598.1|
ESLRRERNRRHAKMTRDRKKCFVVTTEKVVADLQAENARLRQILAQVTTEST
>gi|323454560|gb|EGB10430.1|
AEMTKQRNREHARSTRRRKKQYVEQLKKQVAELLAKQQQLNAREGFGEGAHG
>gi|220971713|gb|EED90047.1|
DKIRRERNRMHAKRTRDRKRIFMEEMEVMIKQLEDENALLQDHIIKINADQP
>gi|299115651|emb|CBN75852.1|
TEMAKERNRLHARNTRARKKQYMEELKDKVESLHTKRASAAHSKEATARREE
>gi|262104590|gb|EEY62642.1|
EEKSRERNRDHSRKSRLRKKEFVESLKHEVGQLQVYQQICEQCMDCIALVAA
>gi|220969022|gb|EED87365.1|
IKSSRERNREHAKNTRLRKKAYVERLKITVDNLCRERDTLVSERATAANLMV
>gi|262100260|gb|EEY58312.1|
LRVSRERNRLHAQRTRIRKRELLESLKERIEALQDEYELLKQAYDFHATAVC
>gi|298708217|emb|CBJ30556.1|
KARNRERNRLHARKTRQRKKQHVQELQLKIWGLRQERQRLLQLSTDHRTAGV
>gi|220971739|gb|EED90073.1|
RNRNRERNKEHARKTRIRKKEQLQKLKDQVHELEEEGRRLKQEIEDCSVASI
>gi|220971165|gb|EED89500.1|
AQSNRDRNREHARCTRLRKKAYVSKLKELVDGLQAERSEDSRKRRVAVQHLA
>gi|220977712|gb|EED96038.1|
AKQNRDRNREHARNTRLRKKAYVEELKRTLTEIVSQRDAADVEKRHAAQRER
>gi|323452895|gb|EGB08768.1|
AELTRRRNRENARSTRMRRKMYIKHLQQVAETLKERHDELNSKMAAPPPDGY
>gi|220971713|gb|EED90047.1|
LQRSRERNRMHARKTRQRKKEHMQKLQNRADELKLEQVRLKQAINEKNTANI
>gi|323449211|gb|EGB05101.1|
KDERRERNREHAKRSRVRKKFLLEPDYSLVKALQTAQQNFVITDPSLPDNPI
