# Supplementary material for: Signatures of Transcription Factor Evolution and the Secondary Gain of Red Algae Complexity
Source: Genes (Basel). 2021 Jul 9;12(7):1055. doi: 10.3390/genes12071055 (PMC8304369; doi:10.3390/genes12071055)
Supplement: Supplementary file 1 [file genes-12-01055-s001.zip › File S1/alignment_bZIP_CDD.fasta]

>lcl|consensus
KERRRERNREAARRSRERKKERIEELEEEVEELEEENEELKAELEELRAEVE
>gi|56966033|pdb|1T2K|D
RRKFLERNRAAASRSRQKRKVWVQSLEKKAEDLSSLNGQLQSEVTLLRNEVA
>gi|56966032|pdb|1T2K|C
AERKRMRNRIAASKSRKRKLERIARLEEKVKTLKAQNSELASTANMLREQVA
>gi|307776268|pdb|2WT7|B
QKRRTLKNRGYAQSCRYKRVQQKHHLENEKTQLIQQVEQLKQEVSRLARERD
>gi|10835484|pdb|1GD2|E
SSKRKAQNRAAQRAFRKRKEDHLKALETQVVTLKELHSSTTLENDQLRQKVR
>gi|157881094|pdb|1YSA|C
AALKRARNTEAARRSRARKLQRMKQLEDKVEELLSKNYHLENEVARLKKLVG
>gi|11513392|pdb|1DH3|A
REVRLMKNREAARESRRKKKEYVKSLENRVAVLENQNKTLIEELKALKDLYS
>gi|12084726|pdb|1CI6|A
KLKKMEQNKTAATRYRQKKRAEQEALTGECKELEKKNEALKERADSLAKEIQ
>gi|31615732|pdb|1NWQ|A
YRVRRERNNIAVRKSRDKAKQRNVETQQKVLELTSDNDRLRKRVEQLSRELD
>gi|157876063|pdb|1FOS|E
RRIRRERNKMAAAKSRNRRRELTDTLQAETDQLEDEKSALQTEIANLLKEKE
>gi|281202844|gb|EFA77046.1|
ASSLKSQERESAQKSRERKSRNLQDLEEKLKEENVKTSNLEAKLKEASIKNN
>gi|217408840|gb|EEC48773.1|
LQARREANRMHAFKSRQRSKLLLSELQTTVELINREKAELERQNAVLRAQVE
>gi|403333418|gb|EJY65803.1|
KARKRMQNRESAVRSRQRKNYYQEDLELKFDKLQKLTKELSEHNTGLQAQNS
>gi|507111254|emb|CDF34983.1|
AELRKARNRESAQRSNHKRKLRIQALKADIAEAMRIEKNLRATEKRLREENR
>gi|217405010|gb|EEC44955.1|
AAEKREYNRVNAARARLRNKEMVEELQKNVIDLNAHIVELERSNEILRAQVE
>gi|34921538|sp|Q41558.2|HBP1C_WHEAT
SLRRLAQNREAARKSRLRKKAYIQNLESSRLKLTQLEQELQRARQQGIFISS
>gi|262105780|gb|EEY63832.1|
DEIRKKKNRVSAQRDRDRKKQHVQDLEDMVCELWKRVQYLEGIITSMHPNQD
>gi|129171|sp|P12959.1|OP2_MAIZE
RVRKKESNRESARRSRYRKAAHLKELEDQVAQLKAENSCLLRRIAALNQKYN
>gi|55583866|sp|Q61817.2|CREB3_MOUSE
RVRRKIRNKRAAQESRKKKKVYVVGLESRVLKYTAQNRELQNKVQRLEEQNL
>gi|403349560|gb|EJY74219.1|
KVKKRMQNKESAVRSRLKKKAYYESVETQLNSAQMENSKLKLDNAALRAENQ
>gi|118640873|ref|NP_001073007.1|
ALRRKLKNRVAAQTARDRKKARMSELEQQVVDLEEENQKLLLENQLLREKTH
>gi|29027737|dbj|BAC65867.1|
RHKRMIKNRESAARSRARKQAYTNELELEVAHLQAENARLKRQQDQLKMAAA
>gi|403362056|gb|EJY80743.1|
RARKRMQNRESAVRSRMRKRNYQDELEDKISDMEQMYKELSEQNAGLAAQNS
>gi|328772135|gb|EGF82174.1|
LAHKRRMNAEAARRCRERKADRMSTLEAEIAVLEKANAELRIKVTVLEKTFH
>gi|20137260|sp|O35451.1|ATF6B_MOUSE
RQQRMIKNRESACQSRRKKKEYLQGLEARLQAVLADNQQLRRENAALRRRLE
>gi|124429532|emb|CAK94323.1|
KIRKKLQNRESANRVRGRQKNYVQDMEQELIDMKQENQHLQMLNAKLQAENV
>gi|89305568|gb|EAS03556.1|
KARKRIQNRQSARKVRSIKKNQTENLEMNVDQLKQENQDLKVQVANLSAQNK
>gi|325188969|emb|CCA23497.1|
KELRKLRNRQAAARSRQRMQQKLRDLEKLAQDLQRKNRHLENLVYALATEKQ
>gi|507112742|emb|CDF36407.1|
ALFRKEQNRESAKLSRVRRKVIAAEYEGRLSRLLGENTHLRKEVEGLNNRLV
>gi|50255491|gb|EAL18226.1|
KERQRAQNRKAAEKSRNKKKGEQMALEISVANMQEENQRLRARLQTLLASRP
>gi|507114146|emb|CDF37724.1|
PDAKRAQNRESAKRFRVAQKKRWQELQETVERKDQEISRLKNMLQEVTNQNI
>gi|405123085|gb|AFR97850.1|
FGEKIAKNRIKAKNAAKRSRDQRRAKIERVEDLEKRIEELKMQVEQMKLLLG
>gi|405956985|gb|EKC23224.1|
IAARRKCNRVSAQKSREKKKQETQEIFQTVKEHELRKKDLEAKVSEMESEKA
>gi|392574903|gb|EIW68038.1|
RARQKDQNRKAAERSRQKRRDEQSAIEANITNMQEENAQLRAKLQTLLSSRP
>gi|507109106|emb|CDF32942.1|
MEAKRRKNRLSAARSNHRKKERLEAQKKELLDLKERMALLQGRKEMLVDANS
>gi|328862011|gb|EGG11113.1|
SEKRREQNRAAQRAMRERRKRAAQHQEVHMAAILSENAHLRERVDYLSNLLL
>gi|328848454|gb|EGF97669.1|
SERRKEQNRIAQRQLRERRLQQDAAQAAELDRRQKEIDRLTRMVQELRNENT
>gi|452821250|gb|EME28283.1|
KAYRAMQNRRSAERSRQRKKIQQEAYQKRMEELCTENDELRSTVQALQESKG
>gi|21113506|gb|AAM41636.1|
AQAGKAELKQAAKRVRDAKRKPKPDEAEGGEAERRDVKALQRRVTELENENA
>gi|17433037|sp|Q9BYV9.1|BACH2_HUMAN
DVRRRSKNRIAAQRCRKRKLDCIQNLECEIRKLVCEKEKLLSERNQLKACMG
>gi|262102446|gb|EEY60498.1|
REIRQMKNRESANKSRLRRKAQLTTLATEVTELKKKEQELQTIIVGLRAENK
>gi|440903510|gb|ELR54159.1|
QILAQRRSEKSAQESQKELKEMIETLAHKLDEKSKKLMELHRQNLNLQEVLK
>gi|507111251|emb|CDF34980.1|
AEERRKKNRQAAARSNARKKSIMDGYKSEIKAGQARIAQLRRHELELKQQNQ
>gi|326428269|gb|EGD73839.1|
KDRKKVRNRQASCVSRLRKKLFIWDLQKNYMQATKDLEHTRHVLAQRDAEVE
>gi|316972849|gb|EFV56495.1|
VKRKRRMNKEAAQRYRQRKKMEKLALDAELESLEKRNVDLKASIKELNSLWY
>gi|507110555|emb|CDF34312.1|
LEAKRIKNRLSAARSNQKRRAQLEAQKQELAELRERVQELKWRETKVSEENE
>gi|507115657|emb|CDF39099.1|
AFQRKQRNRQAAEKSNQKRKERLEKQKRELEDLKMKRQKLMWRQKELQDENA
>gi|121893924|gb|EAX99159.1|
KLDHKERNRLAAQKWRAKKDQSLSTLEDENDHLRKTVFDLQSQALQLSVENK
>gi|507111257|emb|CDF34986.1|
AELRKQRNRAAAARSNVKRKVRNETLRRDLAAASRRAAQLRAVEKVLREENV
>gi|215502820|gb|EEC12314.1|
KKKNRENNRYAAQRSRQKKKKLSEITRKERDEYKRKFEELQAKYRECLVSAC
>gi|507111440|emb|CDF35162.1|
LEARKERNRASARRSNIRNKELKAAIREEMKVLVGRVETLRSRELRLRQQNL
>gi|209582469|gb|ACI65090.1|
TAAKREYNRRNAARVRMRNKGLVSDLQKKIANLAQHEAELQRANEVLQAKVE
>gi|163772134|gb|EDQ85789.1|
AQKKRLRNKHASCVSRLKKKLYICNLVRELDRAKETAAAFQDDMDALRARVT
>gi|123779987|sp|Q32M00.1|CRBL2_MOUSE
LKAKLERSRQSARECRARKKLRYQYLEELVSSRERAICALREELEMYKQWCM
>gi|299116549|emb|CBN74737.1|
KLMDRERNRRQARKSRKLKKQCADKMQQQLNQLEKESAEAVAREKEAAKKLK
>gi|217410416|gb|EEC50346.1|
LEQRRAYNRMCAAKARKRSKDLIATLQTQVSELTRDKAELQRNNEVMRAQLT
>gi|217406774|gb|EEC46712.1|
KEARRVRNRESAAASRAKTRERIEELEGELAFLRSKYVTALDRIVQLESTSF
>gi|505756436|gb|EOR00596.1|
KLQQRERNKQAASRFRIRQQYKTESLQMENDWLKRERVRLQRENLALKDENR
>gi|397636504|gb|EJK72301.1|
KDQRKKRNRESAARSRIVHRQKVQELEQEVVEYRIRYEQMEERMSQMQERID
>gi|220974036|gb|EED92366.1|
KEQRRERNRQSAAESRNKTRARIEELEGEVQHWRKLAEEMKGKMSAMERQIE
>gi|507114370|emb|CDF37928.1|
AEERKIRNRESAQRSNLRKKYRRQEIRAELGVLMAKMESLRGREMRLRGENL
>gi|507111256|emb|CDF34985.1|
AQLRKQRNREAAQRSNMKRKFKNDTLKQALRDVHSRAAQLRARELQLREENL
>gi|251757416|sp|Q91ZR3.2|ZHANG_MOUSE
TKSPRKAAAAAARLNRLKKKEYVMGLESRVRGLAAENQELRAENRELGKRVQ
>gi|405964361|gb|EKC29858.1|
RQRRRERNKVSAQAYRQRRRTQTSTQNQMLVDLEKRHEELLATVRNLEEQKS
>gi|452822662|gb|EME29679.1|
RAARIMRNREAAQRSRQNAKAKLQYLEKENKRLRSNLYILERENFWLRKQVE
>gi|452820228|gb|EME27273.1|
KAIRAIRNREAALRSRQQAKARLKALETENAEFQQKVNLLERENMELRKELE
>gi|405958463|gb|EKC24590.1|
QRERKEQNRRAAMRCRERKKEELKHLQKEENSLRMRREKLMEKVEILLEEKE
>gi|405964360|gb|EKC29857.1|
CKKRKECNKEAAQRCRERKKEKQKNDEKELTSLLLRNEELKDTIKNLEEEMV
>gi|1723535|sp|Q10424.1|ZIP1_SCHPO
EEDKRRRNTAASARFRIKKKLKEQQLERTAKELTEKVAILETRVRELEMENN
>gi|426019017|sp|F1QW76.1|BATF_DANRE
KVMRREKNRIAAQKSRMRQTQKADSLHLESESLEKENAALRKEVKRLTEEAK
>gi|449017460|dbj|BAM80862.1|
RETRAQRNREAARRSRLKVKRLIADLEERNAAYAHLLRERENEIERLRRENA
>gi|298708930|emb|CBJ30885.1|
REERLMKNREAANRSRVKRKEVLSELENRADTLSKSLAASRDETASLKQEIA
>gi|320166960|gb|EFW43859.1|
TAARRKKEREAKAASRQKQRDLMNDLERTNALLDQEHAELKQRVLSLQSQLT
>gi|56470346|gb|EAL48014.1|
KIKRKLKNKESARKSRQKSKEAFVNLQQQLDELKKQYDDVLRINCQLIEIAD
>gi|452824258|gb|EME31262.1|
LERRKMRNRQNAVLSRKKRYERLEHLKRRRQEVKERLQQLASYMTDLRKYAL
>gi|507109393|emb|CDF33215.1|
LFKRKLRNRQSARRSRQKRQATLAELQTEIDDIMQVTHRMVDMGVLLHNENA
>gi|452824045|gb|EME31051.1|
LLKRKLRNRASAVRSRKRRLAIIEQLYAQLIELSLLASRLEERLRALELGRL
>gi|507106611|emb|CDF40222.1|
LHKRRLRNRLSAARSRERQRKTIQEVGEEVDELLEQASSLQERCQVAESEIL
>gi|472585322|gb|EMS22876.1|
AARRKEQEKERQAKRRKTEKQRKQEREQQFEQLEVENKELKEKCAALEERVR
>gi|163774540|gb|EDQ88169.1|
LEKMREVNRIAAQRHRLIEKAKRRERQDRFDSAIRLQKALQEEVVVLENELA
>gi|163771860|gb|EDQ85521.1|
TDRTREFNRIAALRHRQRAKMRRLELDQRLLEASRHQQQLKMEMEELSKKHH
>gi|163775855|gb|EDQ89477.1|
RARLRRLNREAARKHRERSKWRDESAAQDLQRLVLHHKQLASEAAALRTEVS
>gi|326427634|gb|EGD73204.1|
KAVRNEKARIRSKRNRLKRKKEANNMRMRVSHLESENRQLHSKNCQLEGENH
>gi|217405412|gb|EEC45355.1|
MRRRRQLNNEASKRKRRKIKQHEHDLEKQCAALREQNARLKSGNYQLQRLLI
>gi|253744792|gb|EET00942.1|
SDKRKENGRLAAKRYRERIKEDQMLLKEDLQKLKEDNTRLREENAALQKVLT
>gi|167880409|gb|EDS43792.1|
KTEKHERWKAAAKRYRTRLKQNQDMIAQRNAALEEENARLKAEVVRLRNLLQ
>gi|385742137|gb|EIG62333.1|
SFMEIERDLAASAEIILGLKQRNDQLIRELEGLKQRNDQLIRELDDIRRSIS
>gi|88179097|gb|EAQ86565.1|
RVRDKVQNRLAVAKSREKKKWELEQKQNHLEDLEKTNSRLKADLISLTDEMY
>gi|115502395|sp|P41546.2|HAC1_YEAST
RIERILRNRRAAHQSREKKRLHLQYLERKCSLLENLLNSVNLEKLADHEDAL
>gi|6919906|sp|Q64709.1|HLF_RAT
YWARRRKNNMAAKRSRDARRLKENQIAIRASFLEKENSALRQEVADLRKELG
>gi|82217320|sp|Q90Z72.1|NFIL3_CHICK
YWEKRRKNNEAAKRSREKRRLNDLVLENKLIALGEENATLKAELLSLKLKFG
>gi|163773771|gb|EDQ87407.1|
WRAIRDHNNESVKRSRENARHRKHQHEAACRERERENSQLATEVDRLKDQVV
>gi|163778270|gb|EDQ91885.1|
WRSVRQKNNAAVHKSRQKAKARRAVDRHAAREKERKAAQLAMEAEMLRKNVD
>gi|163776436|gb|EDQ90055.1|
WRQSRDSNNRSVKRSREKARERYQEIEIQKDHLVQHNTELLNQLRQAQQLAL
>gi|326433536|gb|EGD79106.1|
WRRIRDSNNRSVKRSREKARERSQQIEAQNNGLQQQIDQLADELKEAKQLAF
>gi|326427625|gb|EGD73195.1|
WKSYREKNNASVRKSRERARERDQLCRRVLRDTEQRRQQLVATATTLRSNLR
>gi|384250576|gb|EIE24055.1|
ATLRKAKNREAARKSRERKMRRVDNLTTSVNELTKENDLLSKCIQELSEQRA
>gi|209555694|gb|EEA05739.1|
KFLQMLRNRQSAQKHRDKQKIERQQLRDENIALHAKVVALSNELQDLKSKTI
>gi|89306996|gb|EAS04984.1|
KTQQKIKNRMSAQRSRDDRKKKLLSLEDENKSLSEQVKSLQKQNQELSSQLV
>gi|163777724|gb|EDQ91340.1|
YLAYRELNNERARRCREKKREEKRQASRRLQTLDAENERLKDEMHRLQDALK
>gi|440492622|gb|ELQ75174.1|
KRKLMVVNRASARKSALRKKLYIEALEKENQSLRDENNEMKNKLENYRKMFA
>gi|485605352|gb|EOD05515.1|
HLLRKERNRQSAAVSRKRQRDHRQQLEEENARLRDENEQLLRLLHEHAPHVE
>gi|262110399|gb|EEY68451.1|
TNLRRERNRIAARKSRQRKLDRISNLEDEKMRLEQHRDMLVQEIRSLEKKDS
>gi|507109435|emb|CDF33256.1|
YLRRLALNRESAAVSRVRRREYVKLLEEQLVNAEKQRVKLANDLSAMQVQHS
>gi|507112495|emb|CDF36173.1|
YERRLLMNRHSAAASRVRREAYTKALEAQIVQLEGNMNSVVKAYEAEKEKNR
>gi|449018212|dbj|BAM81614.1|
SRRRIAKNRETAAVSRFRKKVYMESLERAIMNLERKYMETRNELAQLRKLFD
>gi|440796309|gb|ELR17418.1|
EWIRKIKNRESASLSRQNRKNHQQELEIQIEGLDTSNSRLREQITELQIENR
>gi|440795459|gb|ELR16579.1|
KQLRLIKNREYAQESRKKKKSAHQELEGELNSLRTQNSELRTHNSALQSEVV
>gi|313230939|emb|CBY18937.1|
REVKRARNREAAKRVRQRRVQKVADLEKQLDQAKKELDSEKIANEKLRKQLE
>gi|326433107|gb|EGD78677.1|
KRRRREKNRIAAQRCRQRRLDRIRTLEAASEEQKRINDSLRARIAELNTKVA
>gi|397569106|gb|EJK46542.1|
DARRKLRNKLSAKVHRKRKQDALDNAKRDVEECDDTINDLKSQLTALAAGNP
>gi|402589515|gb|EJW83447.1|
KEDRKIRNRYSAQLSRIRKKNEIDEMKRNLANKDAIIEKLKNKIEILNGTIE
>gi|401882802|gb|EJT47046.1|
TTDRRSINRRSAQKHRLRRKEEMETLQAQIRERDLEIRQLKEELAAVRAQAQ
>gi|392580240|gb|EIW73367.1|
LEKRRLINRKSAEKHRRIRKEEVVNLKHKISEKDALIAELQKQLAVEKAKVD
>gi|403355067|gb|EJY77101.1|
KEYRLLKNRKSARKSRKRRKVEMYSLKDEIDILKQENEDLRAQLRIQQQEIE
>gi|403368532|gb|EJY84104.1|
KEKRLLQNRVSAFRFRIKRKQEYETLKDQVTLLESENEQLKSQVTQLRLYID
>gi|403350401|gb|EJY74661.1|
RERRLLQNRKSALKCRLKKQQELDKMKKQVDKLSQENRELKEKISGMNALLQ
>gi|403355170|gb|EJY77154.1|
RQKRLIQNRKSAKKCRLKKKDEHNRMKKEISLLIQENRILKHQLIELSNQFQ
>gi|403344815|gb|EJY71756.1|
RERRLQQNRKSAKKCRLKKKDEFNCMKNDVMALQEENKQLKDKINEITIMLY
>gi|55976204|sp|Q9SM50.1|HY5_SOLLC
RLKRLLRNRVSAQQARERKKAYLIDLEARVKELETKNAELEERLSTLQNENQ
>gi|68565757|sp|Q6S4P4.1|RF2B_ORYSJ
RAKRILANRQSAARSKERKARYITELERKVQTLQTEATTLSAQLTLFQRDTT
>gi|511005708|gb|EPB87038.1|
KERRQLRNKISARNFRVRRKEYITTLEGQVNDHKKANEQLLHRLNAVEEENK
>gi|220973096|gb|EED91427.1|
RAVKLEQNRKAARESRRRKKVLVEELQRSVIFFSRENGSLKQQNEELEEMLR
>gi|188501635|gb|ACD54757.1|
RRDRRERNRVAATKCREKRETVLSQLEDQHHGDLQKYKDLLKEVQNLEQHKQ
>gi|553134187|gb|EAA29743.2|
LLIRHEAYMAAAERDRAELTARIEQLERENAELEERNRETIHENYSLHAELE
>gi|220968540|gb|EED86886.1|
RQRRLEQNRRAAVESRRRKKIKEAELQRSFDHYTKTNHSLSMQNHELEKQIL
>gi|220974378|gb|EED92707.1|
RKERLEQNRISARESRKRKKTMIEELQRTVITLSRENKELNERNEALRRELM
>gi|392576892|gb|EIW70022.1|
VDRRRARNKMSALESRKRRKEHVEDLEDGLRDKEDECEVLRTRVNQLEQEVQ
>gi|449683034|ref|XP_004210249.1|
KIRRRMKNKISAQESRRRKKEYVDMLEHRLKQKDSEKDLLQQKVTELEEKIR
>gi|316967684|gb|EFV52084.1|
RIRRKIRNKQSAQESRKRKQAYVESLERRLHVVTEELKKLENRNKESIHQME
>gi|344247039|gb|EGW03143.1|
KIRRKIRNKQSAQESRKKKKEYIDGLENRSLLEQLRHLQALVVQSSSKSAHA
>gi|465951225|gb|EMP24244.1|
KIRRKIRNKQSAQESRKKKKEYSDGLESRSLLEQLRKLQTLVVQSTNKAAQT
>gi|167873827|gb|EDS37210.1|
RIRRKIRNKISAQDSRKRKKEYVDGLEERHRQDDTPATCLMVLLLSMALVAV
>gi|47077871|dbj|BAD18804.1|
KIRRKIRNKQSAQESRKKKKAIVVQSTSKSAQTGTCVAVLLLSFALIILPSI
>gi|317457695|gb|ADV19441.1|
LARRRARNRVAAQESRKKKKQFFGSLAERLQEKEAAYNELETHCRNLEREIE
>gi|299470382|emb|CBN78431.1|
RRRRLELNRKAAKESRRRKKMRIEELGRSVVFLTRENQELREQNEIFRQMVA
>gi|340975476|gb|EGS22591.1|
TLIRRYRNNLAAKRCRQKKLDRITELEEEVKRVMSERDELRIALAKREAEVR
>gi|525581372|gb|EPS27622.1|
LQEKRHRNKIAARKLRQKRVDQILDLESRLEKMQKERDELRVKAAKWEGEVT
>gi|386783849|gb|AFJ24819.1|
SAKKRERNRLAAEKCRLKKQGKITELENEKKRRIQENNALLEKVKKRTETLK
>gi|326435291|gb|EGD80861.1|
TEERREKNKRDCRLRRQRKKEEQARLEQRVKGLENEHVVVSSILEKLRAERD
>gi|530738303|gb|EQC36545.1|
GDHRKLKNREAAALSRRRNKDRMEQLQRRVFDMETMNTRLKALVDELQWKMV
>gi|19880101|gb|AAM00250.1|AF361222_1
RITKRQLNTLAARRYRQRKLDKVAQLEEELAAVKRERDELKMRVSKLEGETE
>gi|512202914|gb|EPE31740.1|
KVHKRTLNTLAARRYRQKRVDQVSSLESALKDTEAERDELKIRVARLEGEVQ
>gi|256724542|gb|EEU37912.1|
VALKRQRNTLAARKYRQKRLDRISELEAALAAMTSERDDMRLRLARSEAQAD
>gi|452989774|gb|EME89529.1|
KISKRRKNTEAARRYRQRKVDRVTELEEALAAVQKERDELKFRLVRCEAEVE
>gi|539435388|gb|ERF71768.1|
RIEKRKANTLAARRYRQKRLDRVAELESALEATRLERDTLKVQVAKLQGETQ
>gi|549051891|emb|CCX30572.1|
KEVRRKRNTAAARRYRQKKQDRMTELEEELAEERKQKDMWRQEAQRYKMEAE
>gi|550810623|gb|ERT02535.1|
EQRLKDRNNEAAKRSRQRKVARIEAAEETIAVLQRERAQLAGEVQQLRRQLA
>gi|541048678|gb|ERG87380.1|
KEDRKIRNRASAQLSRIRKRNEMDEMKQKLADKDLMIATLRKENDALKGQIV
>gi|515798044|emb|CDF77605.1|
LQARKHRNRLSAARCNLRRREWLEEVPREIERNRKRAEELLSRKREVKREND
>gi|507114368|emb|CDF37926.1|
AARRRLQNRASAHRSNMKKKAFINDMKEKLRESKDRIEVLRDKEMKLRLENL
>gi|530735750|gb|EQC33992.1|
HEIRLMKNRESANKSRLRRKNQIHDLASDVQGLTDERNALKTEVAALRAENQ
>gi|262101563|gb|EEY59615.1|
KAKRRAQIAKAARKHRQRQKDELIALRAKVKDLKEQIEVLQSSEPSEHNTEL
>gi|325179884|emb|CCA14286.1|
KERRRQQVRFASRRRRKKQKDEESSLRVRIEELKEQIRIIGGDLSEQCSQMA
>gi|348678241|gb|EGZ18058.1|
ELRRKLRMQTASRRYRKRKKEESRQQKMKIQELQSELARLQELEMQSRNYQQ
>gi|348687868|gb|EGZ27682.1|
IELRRERNRIHQARHKMRQRQLVTDLEDSIVQLREEIQELKHQRELIGRGVP
>gi|348668831|gb|EGZ08654.1|
VELRRKRNRMHQARYKQKQREHLADLEKTIETLKTEVQELEVQYHLVSYSVP
>gi|348678254|gb|EGZ18071.1|
AASRRERCRINQARYRKRQRQHADELDESIQQLQKEIEDLQAERQIIEQATS
>gi|348687869|gb|EGZ27683.1|
TELRRQRNREHQARYKTKQKNRVLDLENGIERLQQEIQELKLQRQIISIGVP
>gi|325180729|emb|CCA15136.1|
VLRRRQQYRIHQQRHRERLKNRMGSLESDVGALSKQITMLELKRKQMKKCVS
>gi|75104367|sp|Q5BUB4.1|BZP1_PHYIN
KSRRREQCRANQARYRDKQRNAQQQLERSVEQLQSELSTLKHRNLDLASRQR
>gi|262100627|gb|EEY58679.1|
VLRRRLQYKLHQRRHRAKQKQKVSTLELEVQSLAAEVDTLNRQRNNLLIENN
>gi|326432008|gb|EGD77578.1|
TERKRLKGRARQARHRRKHRRNEQSLSSQIAALQARVQELELENQSLRQVIA
>gi|348664976|gb|EGZ04813.1|
TERRREQCRNNQARYRDRQRGIVRELEQSVQHLEQEIQGLTTRRHTLRYGAQ
>gi|326427541|gb|EGD73111.1|
AKRRRLKNRLSARICSNKKREKCSELEETNRKLSAQVKSLSSENSRLQNMNV
>gi|56469144|gb|EAL46925.1|
KLRRRIQNRWSSKMCRDKKRDKMNELKEELSLFKQKCEQLEEENKKLKELVS
>gi|75168160|sp|Q9AV49.1|HOX9_ORYSJ
IEPKQIKVWFQNRRCRDKQRKEASRLQAVNRKLTAMNKLLMEENERLQKQVS
>gi|110349540|gb|ABG73245.1|
IEPKQIKVWFQNRRCREKQRKEASRLQTVNRKLTAMNKLLMEENDRLQKQVS
>gi|193207421|ref|NP_001122873.1|
DEKKRLRNTEAARRCREKIKRKTDDLETELTRLTARNEVMNQHRIRLLSQVE
>gi|402223210|gb|EJU03275.1|
AGSKRFKNTMSQRRSREKKRSEMATVCAERDALQEEVEHLRRENEGLRQQMY
>gi|343426770|emb|CBQ70298.1|
QRRRAQRNVEYQRMRRQVKKAEESEQSETVLELKAEVKMLRAEMERLRDENA
>gi|308246583|gb|EFO90535.1|
SERRAEHYAELFHMQERNHGQKMKEMEDKLEEKTKENEKLQEENDRLKVELE
>gi|508777866|gb|EOY25122.1|
TRAQKDAHNASCRTYRLKTKRRREDLEAMVPELQAENKRMRAEIKRLKAKQG
>gi|320166299|gb|EFW43198.1|
KVKRREQIKRASKLYRERKKRSERQLEDELDRLRKEKDELFAEKERALLQLR
>gi|449301509|gb|EMC97520.1|
RTRRQEQNQRAQRAYRARQKRLVTDLEAEVNSLKNTNTKQEARIQQMECELN
>gi|74896995|sp|Q54LU5.1|BZPN_DICDI
KTRRRASQNLASRNYRQRKKQYVNEVEDRLDDIVQENERLKKELYDSKKILK
>gi|122056724|sp|Q54XG7.2|DIMA_DICDI
KNKSRSSQNIASRNYRQRKKDHISEVEFKVQQLSLENERLKQENHLLKKGDL
>gi|281201528|gb|EFA75737.1|
HSTRKPRSSQSSKEYRRKKKDHIAEVEQKVKELQLENERLARENNVMKTVTV
>gi|74852508|sp|Q54IJ9.1|BZPQ_DICDI
KSISRINQNLASRNYRQRRKEYIKEIESKMAALTFENHQLKKENESLKETGG
>gi|281201524|gb|EFA75733.1|
DKKKNQIQHNASRDYRQRKKDHIAEVEKKLKELSMENQRLKQENQEMKKVTL
>gi|74896873|sp|Q54G94.1|BZPP_DICDI
MKARRTNQNIASRNYRQRKKVYIKEMEDKINSLTLENDSLKKDLYKIGNNPL
>gi|328874166|gb|EGG22532.1|
KSRRRASQNQASRNYRQRKKAYVHEIEDKLENMRLEMERLKRETRESKMIAN
>gi|74896878|sp|Q54GH0.1|BZPO_DICDI
ESIKKMNQNKASRNYRQKKKDYIKEIEDKLSLLEMENSKIQKENQTLRKTGS
>gi|74851929|sp|Q54GG8.1|BZPI_DICDI
KSIKRINQNIANRNFRQRKKDHIKDIEDKMMELTLENEKLKKENESIRQQEH
>gi|74896879|sp|Q54GH2.1|BZPR_DICDI
ESIKKYNQNIASRNYRLKKKDYIKEIENKIATLSLENNRLEKENGSIRTNGS
>gi|74855185|sp|Q54T17.1|BZPM_DICDI
NIEKKRDQTESSKNFREKKKEYVKEIESKILALTLENDKLKKENDSLKTING
>gi|281204715|gb|EFA78910.1|
KNRRRASQNLASRNYRQRKKAYITDIEAKIEGLEQEIERLKRENHEARKLAN
>gi|326431270|gb|EGD76840.1|
RERRRESNRKSQRNRRQKQKEREAFMQTTLDSLKEENEGLSSRAERLERQQL
>gi|449016776|dbj|BAM80178.1|
RRRRMEQNRKSAERSRLRKKELEQRYRAAVRQLSEENAELRRQLDSFREQIQ
>gi|300175719|emb|CBK21262.2|
RQRRLAKNREIAKNCRRRKKERKAAIQEEILQLREENGKLRQQLENMSSQMF
>gi|326435301|gb|EGD80871.1|
QQRMRELNRKAAQRHRQLLRKRKQGMQHCMQAVAQRNAELKVQARMLASELK
>gi|326430330|gb|EGD75900.1|
LAKTREINRLAAQRHRAIAKARRQQKQSRFKQLEVRNQQLRDEVKDIAAELK
>gi|326437560|gb|EGD83130.1|
YRLKRARNNEAVRKCRIKKKQEMEERERLLKQYEQKVELLTARVRQLEQQLD
>gi|308239834|gb|EFO83786.1|
YQLRRAKNNDSVRKSRNKKKEEELAREEKYEKIEDENFELKRRVAELEKKLE
>gi|17509975|ref|NP_491133.1|
YKLKRARNNDAVRKSRNKAKELQLQKDEEYDEMKKRITQLEAELQSEREGRE
>gi|163777756|gb|EDQ91372.1|
YRIKRIRNNEAVRRCRIKKKQEMEEKAMRLELLEHKVSDLENCNRKLSELIV
>gi|341879230|gb|EGT35165.1|
YQLKRARNNDAVRKSRMKSKAAEDKRKKETEEMRLKIVRLEKELEMEKKARV
>gi|158594352|gb|EDP32936.1|
YRLKREKNNDAVRRSRTKAKQQQKMKDEQIKQLQRQITDFGKAVNIKDEQIV
>gi|560138391|emb|CDJ83119.1|
YKVKRQRNNDAVRRSRSKAKQLQLLKEKQLEDALTEVTELREKLRVAEERLS
>gi|541046938|gb|ERG85700.1|
YRLKREKNNDAVRKSRSKAKEQQRMKDNQIKDLQEKVGVMSHLLEEKESSIK
>gi|326428332|gb|EGD73902.1|
WRAIRERNNAAVHRSREKAKARKLLDKQALEEREREFQRLKTAVEMLNKNVQ
>gi|353233050|emb|CCD80405.1|
YQDRRRRNNEAVRRCRENKRARLLGRTETTEKLQSENRCLRNELSGLSMEVK
>gi|309362206|emb|CAR99256.1|
YMLKRDKNNDAVRKSRKRSRQVELERKEQFEVMQRENKWLKAEILRLRSAAC
>gi|405950048|gb|EKC18056.1|
YWEKRKKNNDSARRSREAKKEKERNFYKRALELEYENHYLKERVAFLERKLE
>gi|17534989|ref|NP_495861.1|
YVDRRRRNNEAAKRCRANRRAVFEYRSRRVQLLEGENEDLRTQIETLKAEIA
>gi|316968148|gb|EFV52474.1|
YLERRRRNNEAAKRCRANRRALFEARYRRVKELERENSRIREEARQLGRELA
>gi|320592836|gb|EFX05245.1|
EQRLKDRNNEAAKRSRQRKVQRIEAAERRIAELVAERDDYSEQAVALKQEAA
>gi|320169156|gb|EFW46055.1|
KLQRLIKNREAASQSRKRKKDQFDTLERDLNTIKTHNAALRSQVVALEQENA
>gi|440474310|gb|ELQ43059.1|
ADEKRRRNAEASKRFRERKKDHNLQTDQELRESQRQNSALIHERDYWREEYR
>gi|449298622|gb|EMC94637.1|
ADEKRRRNAGASARFRQRRKEKEKEAATTISKLEQRAKELAENAEFYRRERD
>gi|261354058|gb|EEY16486.1|
ADEKRQRNAGASARFRKRKKDQIGALESENVDLKSQMQVLMQEREWFRAERD
>gi|378725870|gb|EHY52329.1|
ADEKRKRNAGASARFRARRKEKEKEASQTIAGLQQELNDMTEERDFYLSERN
>gi|322707347|gb|EFY98926.1|
ADEKRQRNAKASTRHRRKKKTMQEENVRQLQELKDERQQMSEEIDYLRRQRD
>gi|291185543|gb|EFE41018.1|
AKIKREKNSSASKRFRQRKKAVEEEQMQTIRRQEEEIRSLTEERDFYLRERN
>gi|451994246|gb|EMD86717.1|
AQKKRKRNADASKRFRAKRDERNREMKMEIKRLEFQLGECKSDRDRYRNERN
>gi|237903267|gb|EEP77668.1|
ASDKRRKNSHASRRFRQRKKASENEKARIMEKLQDEVKHLKQVVSFYQTERD
>gi|440636707|gb|ELR06626.1|
AANRRKRNASASARFRERAKDKKQQESKEIQDRDKLIDNYKERSDFYRAERD
>gi|239608716|gb|EEQ85703.1|
AAEKRLKNSDASKRFRERKKVNEKEMKQEVERQKDDIKFLTEERNFYRAERD
>gi|402073200|gb|EJT68809.1|
ADNKRKRNANASRRFRDRKKQEIQIIKEQNAELQRQNGDYKKELEDMEARLN
>gi|150415916|gb|EDN11260.1|
AREKRLKNSVASKRFRERKKTRVDELEKRVEILTEERDHYRGLYYQLKESRD
>gi|327354865|gb|EGE83722.1|
ATEIRQKNSLASKKFRQRKKVQKEEMKKIIEKLTEERDHFRHLCHQLLEKEQ
>gi|150414953|gb|EDN10315.1|
AAEKRRLNSRASKRFRQRKKAKVEEMQETIERLTKECDYLRRLCHRLGKSRE
>gi|17567729|ref|NP_510094.1|
EQNRKIRNRMYAQASRMRKKEADEHMKMNLQELLQENEILRTENAALKQRLA
>gi|134082845|emb|CAK42676.1|
HEKYKERNRLAAGRSRQKQADLINLLQAEQQEEERRRKALELEIANMQKELV
>gi|187979353|gb|EDU45979.1|
HGKYKERNRQAAAKSRRKHEDLVSLLEAEQRDEQRRREIIELQLSNLKLEVS
>gi|322706197|gb|EFY97778.1|
PAKYRERNRLAAARSRQKQADLIQLLEEEKRDEDRRRRVIEAELSSLKTEVT
>gi|326435083|gb|EGD80653.1|
KRLRREKNRIAAAACRQRKVQKEAHLSKLLDGLKSEHAELAASAAALESQLL
>gi|514484031|gb|EFW42029.2|
QSRRRERNRVAAVVCRQRKQRNEADLKDRVGMLTRDNAQLLSSATQLRQTII
>gi|124416952|emb|CAK81967.1|
HQLKLARNRQSARDSRKRKKIYIELLENKVEELTQEMLRLQATIANQNNYIN
>gi|397570848|gb|EJK47490.1|
KLRRLMRNRVHARRSRERKKKEAEALNAQRRRKESQISKMRSILELAKGKSA
>gi|397569106|gb|EJK46542.1|
KLRRLMRNRENARKSRERKKREMKKYTARRARKKAQISRLREVLNAAKSEER
>gi|392869792|gb|EAS28317.2|
AHERRIKNRHSAKKTREKKKDELAAMTAKMARMEQKLRRHEFFHKSIHSVCD
>gi|403354052|gb|EJY76573.1|
KDKKILRNRISAQKSRNKKKEEFGSLNSQIDLLKDRYRQLFEILEDNTCAEC
>gi|358057178|dbj|GAA97085.1|
EELQREERRQKAQLQRDRKKTELDSLRKQVAELTLDKAKLSRELKLMRQIRP
>gi|124426749|emb|CAK91530.1|
EELRKLRNRNSAQQSRDRKKQQFDSLILENQNYQLLLKQKEDQIQLLMEENN
>gi|284089736|gb|EFC43392.1|
EEKKKLRNRYTAKVSRDRKKKELETLRDENHGLQKKLDEAQVTIKSLKEQNE
>gi|124411064|emb|CAK76278.1|
DEMRKLRNRNSAQLSRDKKKIIFDNLIQENKSYSNMLQQKDEQIQLLQQENT
>gi|220970347|gb|EED88684.1|
KHAKRAANRLSAHLSRKRKKMFIDELKDENTELRRKEQILRSIPDLIVVFDS
>gi|299472446|emb|CBN79720.1|
KLQKRAANRKSAQLSRKRKKALIEELRYENQDLQRHEDILEVIPDPVFAFDT
>gi|320166502|gb|EFW43401.1|
EAKRKLSNRNAARKSREKKLQQSADLNEQLEKALAARDSYSKRVEQLEQSNH
>gi|521586554|gb|EPQ30186.1|
REARQARNRQSAQNSRERKKVYVEQLEAASEALRAENDRLVQQLQHERLVSS
>gi|388854930|emb|CCF51433.1|
LEARQARNRLSAQYSRERKKAYVEQLEGSVNTLKAENTLLRSQRDQDQLIRQ
>gi|465792810|emb|CCU98052.1|
RLARQQRNRKSAQVSREKKKAYIDQLEHDVAVLRSEKQVSEQREKLATVKRM
>gi|74926743|sp|Q86AF3.1|BZPH_DICDI
KKIRQMQNRQSAAQYRERKKEYLEKLETIVDNLESDRNQLLQQTKQLGMLQN
>gi|384483176|gb|EIE75356.1|
TKERILRNRAAAQESRDKKRRYVSDLESTNKRLEEENGQMKKKMKHLEEENM
>gi|328773254|gb|EGF83291.1|
ARERIIRNRQAAQESRERKKLQNENLQEENQRLKLANVQLSARLETIERSNQ
>gi|552931060|gb|ESA14723.1|
QRERILRNRHAAQMSRDKKRRQMADLESQNVLLKEENTHLSKRLKIVEEENM
>gi|539436248|gb|ERF72445.1|
AHERTLRNRRAAAQSRDKKQAQFAMMEVENQKLREQLAQYQARFGNLSDTPA
>gi|317458059|gb|ADV19805.1|
NQIRCHRNRQAALASRQRKAAEMQTLKTTNQSLQSDNEVLSISLQEMKETNT
>gi|307111460|gb|EFN59694.1|
TERIKKRRRESAQRSRQRKNAYMKSLEMENRALKMENERLRVELSKGGGGGG
>gi|384249679|gb|EIE23160.1|
IKRRRLSNRESARRTRQRRNSEMAALRGTNEALQADAEKLRAQVADLAAANH
>gi|90109030|pdb|2C9L|Y
LEIKRYKNRVAARKSRAKFKQLLQHYREVAAAKSSENDRLRLLLKQMCPSLD
>gi|386783893|gb|AFJ24841.1|
LERKREKNREAARKCRERKNQHVEVLESKLQKQQEAISQLKNKMKLVLNEMM
>gi|300264370|gb|EFJ48566.1|
LDARREKNRLAAKRCRDRKQAHLVALEAELTKQQNANDALSRHVVTLVGIYQ
>gi|378755310|gb|EHY65337.1|
EIDRKEKNRIAAKKSREKKLQYIESLEAHLYQEKSKNQHLHQKIGVLYNVLE
>gi|402470152|gb|EJW04563.1|
NLLKKERNRMAAKKSREKKTNYMRELEMKTKYFEKRLEILEISLLDYDLITN
>gi|402469904|gb|EJW04459.1|
IQIKKERNRMAAKKSRDKKACYIRELEMKTKYQEIAFEHYNNALYEYDMISS
>gi|360044504|emb|CCD82052.1|
LERKRARNRDAARKCRERKIRLIKSLEKDVIHLSEENRALRNRLSRSRIEVE
>gi|380006465|gb|AFD29623.1|
LERKRARNRDAARKCRDRKNNLILNLEQKYAKQTVEKELIRDKLLKSLEEIR
>gi|19168779|emb|CAD26298.1|
SIWKKERNRIAAKKSREKRMTRLKELEGKEHAMICEISELKEAIYDYDSILE
>gi|523776511|gb|EPR77852.1|
SLWKKERNRLAAKKSREKKAVQLKELEEREKRLVEDIDIMKECTKDYDNILN
>gi|429963970|gb|ELA45968.1|
SIWKKERNRLAAKKSREKKAKLMKEYEINEKKNIQEIMLLKQAIYDYDNILK
>gi|514485890|gb|EFW45410.2|
IQIRRERNAISARKSRDKKREYVKVLEERLTVLAKAHAEMAAFLQTLPAELG
>gi|428177460|gb|EKX46340.1|
TRVRTIKNRLAAKKSRDQARTYVQKLEANLATLASQNEAMAQRLALMESENE
>gi|428183992|gb|EKX52848.1|
KCERALKNRLAAKRSRDQARAYVQRLESNVSDLLSQNESLSQLLALSDSRNA
>gi|428177407|gb|EKX46287.1|
NRVRALKNRLAAKKSRDQARCYVQKLEAQISTLHAQNDGLSQQLSLANFKIQ
>gi|428173506|gb|EKX42408.1|
QRVRVLKNRLSAKKSREQAREYVKNLEAKLAVVSTESQILAHRLATLEAENA
>gi|428169995|gb|EKX38924.1|
NRVRTIKNRLAAKKSRDQARTHVQKLESGISEISSRNETLSKKLEITEADNV
>gi|358335986|dbj|GAA54569.1|
SAERRRRNNEASKRSRAAHKARFQALAHEITELKVEKRELLIWLREIQMAVK
>gi|555933258|emb|CDJ10377.1|
EKDRRQRNNIASRKSRAMKKERFAAMENEIDQLRAANRKLKAIVDELDLAID
>gi|556515100|emb|CDJ18329.1|
DLERRRKNNEASRKSRAQRKDRFLMDVREVEFLKIENQRLKDFLTELELVIK
>gi|321469596|gb|EFX80576.1|
SDIRRVRNNEASRKSRQNRRNKLQTQAQLVDVLEEEGRRLSNTIKELESLKA
>gi|24648081|ref|NP_732384.1|
AYQDRLKNNEASRVSRRKTKVREEEEKRAEDTLLAENLRLRARADEVASRER
>gi|194168323|gb|EDW83224.1|
AYKDRIKNNEASRISRRKTRTREMLEKQEEDTLVSENNRLQAKLRRSEEKTL
>gi|60678582|gb|AAX33658.1|
AYRDRLKNNEASRVSRRKTRKREEEEKHVEEVLQARNNELKHKLQQLQLRVQ
>gi|194142230|gb|EDW58638.1|
AYRDRIKNNEASRVSRRKTKQREHEEMKEEQDLQAEHEQLTYTLQLVMREAR
>gi|70570454|dbj|BAE06603.1|
IDRRRIRNNEACKKSRMRRKQRKMDKEREAERLAAQNLHLKRKISMLQSECD
>gi|328865355|gb|EGG13741.1|
NQERKIKNRESAQKSRAKKTKFVEELEDQLKEANDRINRLEEENKRLKYEIH
>gi|226517188|gb|ACO63182.1|
AEERQRKNRESAARSHRRKAQHAEELEKRSRDQEKKISELEKENAKLRRQLS
>gi|555935458|emb|CDJ12578.1|
ISELRCKNREAARKSRAKKKNYIQQLEHDFKELKEKYASMQQENADLRRFIF
>gi|325086217|gb|EGC39610.1|
YQYRKIKNRESARRSRERKATHVDELEGKISEIEKERDQYKEENIKLRQENT
>gi|124426746|emb|CAK91527.1|
TNNKKEKARQSAKNTRQRKKAYIDSLEQKVLNQQKCEVAQLTAQLNQNKKVE
>gi|124396829|emb|CAK62337.1|
TNNKKEKARQSAKNTRQRKKAYIESLEQKCEVAQLTAQLNQNKKVESKPSLM
>gi|452821739|gb|EME28766.1|
RELRIQRNRESAMRSRIRKNNYIAELERRVENLTAEKMRLEGSLLQLWMENE
>gi|328862104|gb|EGG11206.1|
KAEFMQRKREGMRAVRARKKEYIEELEDQCRLLQAENIRLREENEQLMRESR
>gi|309298596|gb|EFP75187.1|
REDSMKRKREGMRKNRERKKIYIVSLEDRCLELAEENARLREENQELIRESR
>gi|320168745|gb|EFW45644.1|
KVAKLEKNRQSARDCRKRKKQYIGNLEAKVEFLTEENARLARQLAEFLATST
>gi|507113936|emb|CDF37530.1|
KAMRAERNRQSAAASRERRKHYIKELERRVALLSKENATLQCGQLSFIRERL
>gi|320170499|gb|EFW47398.1|
GVRKRLRNRKASRLCRLKKKYYIQRLEAECDDLTDRNIALATSLREHERQCE
>gi|452824964|gb|EME31963.1|
QAQRIMKNREAAERARQRRKEREESLLRELTSAIERNRLLEEEIQRLRNLLK
>gi|452823056|gb|EME30070.1|
RKLRTLKNREAAEKARIRKRERERLLEEHLNRVLNENRRLEKELLWLKEVRA
>gi|118344060|ref|NP_001071850.1|
ELRKKLRNRQSALAARERKKARMMELEKQVAELQETNRRMEDENQHLRARLD
>gi|70571486|dbj|BAE06758.1|
ELRKKLKNRESAQAARDRKKAKMLSLERQISELLERNRIVETENQELRSRIQ
>gi|313222178|emb|CBY39163.1|
EMKKKLRNRESALAARERKKQKMLELERRVAELSRNNSILKMENCTLRGTLT
>gi|70571476|dbj|BAE06756.1|
ELRKKLRNRESAQRARDRQKARMQWLEHEVSMLQVRNLTLTRENNLLRNLLA
>gi|313225109|emb|CBY20902.1|
IMRKKLRNRESAQRARDRQKARMRWLEEEMSRITGKNDQMLKENLLLRQVLG
>gi|313225105|emb|CBY20898.1|
RERKKQKNRESAQRARDRFKTKMRWLEDQVRNVTERHDNLLRENTYMRHMLG
>gi|89303772|gb|EAS01760.1|
AERQKIKNRESAQLSRDRKKLLENQMQQDLKFLTDENKQLQSMINQHYTCQQ
>gi|345569408|gb|EGX52274.1|
AYERVIRNRKAAETSRQRKQAQQDQLYRDLQAALDENKALKAKIGAIEKECT
>gi|320167370|gb|EFW44269.1|
KLSRRERNNIAVRRCRDKNREKSLAAKSQCETVAQENANLRVRIHSLEQEVS
>gi|320168940|gb|EFW45839.1|
YLDKRKKNNDAVKKCRARKRMAVVATEEECQRLSGENASLRDRVGSLEAEVA
>gi|74897068|sp|Q54Q90.1|BZPL_DICDI
RQVRLLKNRQSAALSRSRKKEYIANLESKAQELTHSTQELHVQYNKISSTTF
>gi|90109031|pdb|2C9L|Z
LEIKRYKNRVAARKSRAKFKQLLQHYREVAAAKSSENDRLRLLLKQMCPSLD
>gi|428698155|pdb|4EOT|A
QKRRTLKNRGYAQSCRFKRVQQRHILESEKCQLQSQVEQLKLEVGRLAKERD
>gi|428698156|pdb|4EOT|B
QKRRTLKNRGYAQSCRFKRVQQRHILESEKCQLQSQVEQLKLEVGRLAKERD
>gi|54401523|gb|AAV34566.1|
YRELRDKNNEASKRSRMNRKLKELQMEQLAIDLEERNKKLRVKADILEELTK
>gi|443689497|gb|ELT91871.1|
YVVRRTKNNIASQRSRAKRKQKNNELSIQAANLEMRNAELRKKVEEMEKMAK
>gi|405957290|gb|EKC23513.1|
YVERRIKNNIASKRSRYIRKMKFVEMESEADRLIQENQKMRLKIEEMETLAK
>gi|556101520|gb|ESO90172.1|
YKVRREKNNIASKRSREIRKNKFSEMEEKAQKFEVENEAMRDRIIVLEALAK
>gi|560126976|emb|CDJ88393.1|
YRKRRDKNNLASQRSRQKRAEKMREMRVQKEVLERRNIELKTLLSSLEHQVA
>gi|17554008|ref|NP_497269.1|
YRHKRDKNNLASQKSRQKRQAKIRESKEERERLEKRKVQLQAMVLTLETQVE
>gi|313230761|emb|CBY08159.1|
RKQRMIRNRESASLSRQRRKAHLEGIEKQNISLESENRQLKHTNVKLQQQIQ
>gi|313223379|emb|CBY43491.1|
AEERKIKNRHSASVSRERKKRYLEDTEARNLILVKENEQLKRINKELMDKIR
>gi|74897265|sp|Q54Y73.1|BZPD_DICDI
KQRRLIKNRESAQLSRMRKKIYIEDLEKTISDLTQDNSSLKEEVLYLQGLVK
>gi|284094403|gb|EFC48037.1|
RQRRLIKNRESAQASRERKKIYIQGLEKKVDGLAQEFNELQGHVVSLEEENE
>gi|440802368|gb|ELR23297.1|
RQRRLIKNRESAQKSRLRKKMYIEDLETKVKSLATHNDMLLQENNTLKEEIN
>gi|262097289|gb|EEY55341.1|
KKRRLIRNRMSAQLHRERKKAYVGQLEDQLQAKEKELKALQDQLAAMAVESE
>gi|328865233|gb|EGG13619.1|
KFRRLIKNREYASQSRDRKKLYVNQVVDQLEKSELDSRQLKSQLLAAQAEVR
>gi|74897329|sp|Q554P0.1|BZPJ_DICDI
KQRRLVKNREYASQSRSRRKIYVENIETKLQKTNQDCASIKSQLNSVKEENK
>gi|240275596|gb|EER39110.1|
QQKRLLRNRQAALDSRQRKKVHTEQLEEDKKRSSSLINELEEALREMKLREA
>gi|452001775|gb|EMD94234.1|
QQKRLLRNRQAALDSRQRKKKHTEELEEEKKQWMEKICQMQDDFAAMRLEYD
>gi|399167764|emb|CCE31350.1|
QHKRLLRNRQAALDSRQRKKQHTDRLEEENKELLSVNTGLEQELASLKSQVE
>gi|346322467|gb|EGX92066.1|
QQKRLLRNRQAALDSRQRKKQHTERLEDEKKQYTATIGELDMEVNTIRHQLE
>gi|339476409|gb|EGP91500.1|
QQKRLLRNREAALASRQRKKKHTEDLEVKEKSYTQQISSLRAQVDELTRERE
>gi|28926080|gb|EAA35067.1|
QQKRLLRNRQAALDSRQRKKQHTERLEDEKKHFTEVITNMEEQMNALQRDMD
>gi|211581805|emb|CAP79927.1|
AIKRLLRNRYAALQSRQRKKKDAENEIEKNKVLEALNTQLKEKEKDHIMRIK
>gi|425765782|gb|EKV04430.1|
ANKRLLRNRDAALQSRQRKKKEAEGNIEKLKQKDEILAQQAAKLAQLEENFQ
>gi|384484812|gb|EIE76992.1|
RQERLIKNRAAALLSRKRKREHLNSLEEENEKLHGQVDELEKKVKELEKENT
>gi|501750773|emb|CCG84665.1|
RQDRLMRNRAAALASRERKREHVMRLETSVLDLENEKGDLLKQVRKMHSEIL
>gi|552929743|gb|ESA13543.1|
RQERMVKNRAAAYESRKRKREEAERLMAENLEMKSHIRELQHKIAELTVENE
>gi|49646677|emb|CAG83062.1|
RIERIMRNRQAAHASREKKRRHLEDLEKKCSELSSENNDLHHQVTESKKTNM
>gi|74897112|sp|Q54RZ9.1|BZPG_DICDI
RQKRLIKNRESAHLSRQRKRERLTDLEHRVEELSSNSIDINKTLSSLENENL
>gi|328771747|gb|EGF81786.1|
RQERLMKNRHAADLSRKRKRQQAHKMESSLEELQTQNLHLTTRVSQLEQLNK
>gi|328871823|gb|EGG20193.1|
RQVRLLKNRQSAALSRTRKKEYIVNLEEKGQELQLSTLTLKKSISFLTRCNQ
>gi|291510258|gb|ADE10085.1|
KEARIIRNRESAQRSRNQRKAHVAELEERVKAVQVLEERVKELEEENASLRS
>gi|342882899|gb|EGU83469.1|
HKQVQERNRIAAEKCRMRKKEELARLQSDEQAIEQRHRMLSSCVDDLKEEIL
>gi|340520883|gb|EGR51118.1|
RARIREKNRVAADKCRGRQRIAVEKLSAKHDALEEENRQLSQILKDLIAERI
>gi|342866124|gb|EGU72025.1|
MKKIRERNRIAANKLRIKQREEQQGLESSKQDLERINRDLSTCVADLTVEVY
>gi|531862779|gb|EQL00243.1|
VPQAREKNRIAADKCRSKKRRAVAQLKTKHESLESTHRQLSSTASDLVAETH
>gi|342889754|gb|EGU88724.1|
RCRVLERNRMAANKCRLRKRDEALALASQEESMKDQNRYLMTCFDSLTAEIY
>gi|256724439|gb|EEU37809.1|
SKRVQERNRVASNKFRTKKREDAKKLKTDEEDMERVNRDLSSCVADLTQEVY
>gi|477514200|gb|ENH66608.1|
PLSAPERNRHAAAKCRARKQNQENALATEVEMLEGRHQQLSSCYNDLIEQVY
>gi|322693127|gb|EFY84999.1|
EEIYIERSRVASNKFRERRRNEIAQLESEEYTIEDANRQLRSILDALTSEIL
>gi|342867961|gb|EGU72606.1|
IQRDQERNRISAYKLRVKKREYVSRLESRTQELERVHRELSTCVANLSLEVY
>gi|408390069|gb|EKJ69481.1|
SQNTKERNRIAASKFRTKKREHTLRVQSEEQELERTNHALSIYVANLTHEVQ
>gi|558864017|gb|ESU14100.1|
QQRVMEQNRLAASRFRKRKRSTADALGMDLERLEDQHRELSKHRNGLQDELF
>gi|531858017|gb|EQK98163.1|
LGHRLQRNRAAASKYRKKRRSWIRELEVSSAELVDQHASLKKEYKEVLEEAA
>gi|408389268|gb|EKJ68733.1|
YKRVLERNRVAAARCRGRKRDEQEILETELEEAETRHRELSAYYSVLKDEAF
>gi|88185612|gb|EAQ93080.1|
RTQARNRNRAAASRYRAKTQAASARLEATARTAAARHRVLRARASRLRDEVV
>gi|380092858|emb|CCC09611.1|
PPNRVQRNRSAATRYRTKSKAAQATLELSVQELSSRRHQLRSTLKVLEQEKY
>gi|475670432|gb|EMT67801.1|
TSRVRERNRNLSRRYRGRKQHEAETLEAHEEKLQEENAVLRTCYNDLRNEVL
>gi|475676983|gb|EMT74000.1|
VKKVQEQNRIRASKSRIQQREEVSSLTSRMQELARIRRELSTCVADLSLEIC
>gi|408398384|gb|EKJ77516.1|
NRKRQERIQCASYKYRNRQRETQKDLETVEKDMEQLNHYLSRCVTDLKDEVW
>gi|346972558|gb|EGY16010.1|
SADARERHRIASARSWSKQKSAIADLQATVSRVEAQHAALRQEYTQVLNQVH
>gi|477531633|gb|ENH83340.1|
PAQSKDRHRQASARNWQKQKQQAVELQAIKNEVETRHRYLKAEYNDLLGQVM
>gi|346977371|gb|EGY20823.1|
QSQSRERHRLASARNWHKQKQATADLQASKDRAEAQHAALKEVYNDVLNQVQ
>gi|405117677|gb|AFR92452.1|
KAKELKKNKEARQKARETQTVKKDTRELETEIRSLKAENNPANKKKIQELES
>gi|342884007|gb|EGU84372.1|
RKGRQMRNREAAKKFRERKKKQIADLEKKVCILSAQNPNAEMADLLERLDRV
>gi|384245301|gb|EIE18796.1|
TAAAMERNRRGARKFRERQKQKFMDLTNRVEMLETELIAMKLCKLKMEADKT
>gi|71981443|ref|NP_001021161.1|
RNTILERNKAAAVRYRKRKKEEHDDMMGRVQAMEAEKNQLLAIQTQNQVLRR
>gi|412986089|emb|CCO17289.1|
ETTVLKQNAHAQRRYRERIKQKSEEMENQVKALQEKVRMLEAEKATQVPINQ
>gi|507114698|emb|CDF38234.1|
LAKRKLRNKESARRYREKQVARRRQLENYTRSLTEQNRELENLHDRLLTLTC
>gi|300158303|gb|EFJ24926.1|
SKKRPLGNREAVRKYREKKKAHAAYLEEQVAQLKALNQQLVKRLQGQAALEA
>gi|2924515|emb|CAA17769.1|
GEKRPLGNREAVRKYREKKKAKAASLEDEVARLRAVNQQLVKRLQNQATLEA
>gi|162690004|gb|EDQ76373.1|
SKKRPLGNREAVRKYREKKKAHTAYLEEQVHHLRGLNQQLVKRLQGQASLES
>gi|367060565|gb|AEX11142.1|
KRKRPSGNREAVKKYREKQKAHTAYLEDKVQKLRSLNQQLWRKVQDQVALEA
>gi|475624697|gb|EMT32714.1|
KRRRPSGNQAAVRKYREKKKAHTALLEEEAARLRAMNEQLAKKVQDHAALEA
>gi|471570641|gb|EMR69694.1|
TLTYRERNRIAAHKCRQKSKKGVQELQQQERDLAEQNRFLVAHVDHLKNEVL
>gi|310791177|gb|EFQ26706.1|
KMPYRVKNRAAAKRCREKTKQYEIDLANKEKQVTKEHMYLDACVVALKNEVL
>gi|512189422|gb|EPE05189.1|
PAVQRERNRVAATKCRAKSKAAVSKLEEEERLMSDQRQSLVAQKSALVDEML
>gi|402075444|gb|EJT70915.1|
PSRARGSNREAAKKCREKTRLNEQHLEERERIVKTRNDRLKRELDLVKEEVQ
>gi|351638263|gb|EHA46128.1|
APRPPGSNRAAAKKCREKTKNNEKELEFRERNMGTLNMLLKRELEQVVREAV
>gi|48094181|gb|AAT40415.1|
VLVKRARNNLAAKRYRQKKVDRIEELEDEVKEVKKERDDLRVELARREAEVK
