# Supplementary material for: Signatures of Transcription Factor Evolution and the Secondary Gain of Red Algae Complexity
Source: Genes (Basel). 2021 Jul 9;12(7):1055. doi: 10.3390/genes12071055 (PMC8304369; doi:10.3390/genes12071055)
Supplement: Supplementary file 1 [file genes-12-01055-s001.zip › File S1/alignment_C2H2.fa]

>MECOM_HUMAN/319-342
YECE---NCA---KVFTDPSNLQRHIRS-QH
>TRA1_CAEEL/337-362
YSCQI-PQCT---KSYTDPSSLRKHIKA-VH
>MECOM_HUMAN/940-963
YRCK---YCD---RSFSISSNLQRHVRN-IH
>ZFA_MOUSE/513-536
YECQ---YCE---YRSTDSSNLKTHVKT-KH
>ZFA_MOUSE/684-707
YQCE---YCD---YSTTDASGFKRHVIS-IH
>ZFA_MOUSE/570-593
HQCL---HCD---HKSSNSSDLKRHIIS-VH
>SUHW_DROME/596-619
TDCA---ICD---KNFDSSDTLRRHIRT-VH
>ZFA_MOUSE/456-479
HKCK---FCE---YETAEQGLLNRHLLA-VH
>INSM1_HUMAN/367-390
YECH---HCA---KKFRRQAYLRKHLLA-HH
>ZFA_MOUSE/713-736
HCCE---HCK---KGFRRPSEKNQHIMR-HH
>ZTF30_CAEEL/51-74
FRCS---ICS---KVFCHSSSLSRHRMQ-AH
>TTKB_DROME/508-531
YRCK---VCS---RVYTHISNFCRHYVT-SH
>IKZF1_MOUSE/200-223
HKCG---YCG---RSYKQRSSLEEHKER-CH
>ZNF76_HUMAN/345-368
YTCS---TCG---KTYRQTSTLAMHKRS-AH
>ADR1_YEAST/132-155
YPCG---LCN---RCFTRRDLLIRHAQK-IH
>CF2_DROME/485-508
YTCP---YCD---KRFTQRSALTVHTTK-LH
>TTKB_DROME/538-561
YPCP---FCF---KEFTRKDNMTAHVKI-IH
>DISC_DROME/92-115
VQCS---ICF---KTFCDKGALKIHFSA-VH
>BNC1_HUMAN/928-951
ITCH---LCQ---KTYSNKGTFRAHYKT-VH
>BNC1_HUMAN/720-743
FQCD---ICK---KTFKNACSVKIHHKN-MH
>INSM1_HUMAN/469-492
FPCK---YCP---ATFYSSPGLTRHINK-CH
>SRYC_DROME/470-493
FKCN---YCP---RDFTNFPNWLKHTRR-RH
>SRYD_DROME/251-273
KQCR---YCP---KSFSRPVNTLRHMRM--H
>HUNB_DROME/297-319
FQCD---KCS---YTCVNKSMLNSHRKS--H
>ZEP2_RAT/1790-1812
YICE---ECG---IRCKKPSMLKKHIRT--H
>ZFP59_MOUSE/438-459
FQCE---ACG---KSL-ANTLLIHHQKS--H
>XFIN_XENLA/1044-1066
YKCG---LCE---RSFVEKSALSRHQRV--H
>ZN239_MOUSE/6-28
YKCD---KCG---KGFTRSSSLLVHHSV--H
>MZF1_HUMAN/412-434
FVCG---DCG---QGFVRSARLEEHRRV--H
>ZFP59_MOUSE/493-515
FECK---VCG---KSFKRESNLIQHGAV--H
>ZFP60_MOUSE/428-450
YQCK---DCW---EFFRRRSNFIEHQSI--H
>SRYC_DROME/358-380
YQCD---ICG---QKFVQKINLTHHARI--H
>IKZF1_MOUSE/144-166
FQCN---QCG---ASFTQKGNLLRHIKL--H
>ADR1_YEAST/104-126
FVCE---VCT---RAFARQEHLKRHYRS--H
>EGR1_HUMAN/396-418
FACD---ICG---RKFARSDERKRHTKI--H
>ZO61_XENLA/62-84
FTCF---ECG---TCFVNYSWLMLHIRM--H
>ZG8_XENLA/146-168
FTCT---ECG---EHFANKVSLLGHLKM--H
>ZNF17_HUMAN/442-464
YECN---KCG---KFFRYCFTLNRHQRV--H
>ZFP59_MOUSE/326-348
FECN---VCG---SAFRLQLYLSEHQKT--H
>CF2_DROME/429-451
FRCG---YCG---RAFTVKDYLNKHLTT--H
>ZFP60_MOUSE/344-366
FECK---QCG---KIFSNGSYLLRHYDT--H
>ZFP60_MOUSE/484-506
FECK---ECG---KAFHFSSQLNNHKTS--H
>ESCA_DROME/309-331
YQCP---DCQ---KSYSTFSGLTKHQQF--H
>XFIN_XENLA/276-298
FRCS---ECS---RSFTHNSDLTAHMRK--H
>GLAS_DROME/493-515
FRCP---ICD---RRFSQSSSVTTHMRT--H
>KLF9_RAT/203-225
FRCP---LCE---KRFMRSDHLTKHARR--H
>ZFA_MOUSE/656-678
FRCK---RCR---TRFRQQSELKKHMKT--H
>SRYC_DROME/299-321
YRCS---ECQ---REFELLAGLKKHLKT--H
>ZO10_XENLA/1-23
FSCS---QCD---ESFVQRSELELHRQL--H
>ESCA_DROME/398-420
FSCQ---HCH---RAFADRSNLRAHLQT--H
>ZG52_XENLA/61-83
YTCT---QCN---KQFSHSAQLRAHIST--H
>B5RIE4_DROME/306-328
YTCE---ICD---GKFSDSNQLKSHMLV--H
>G3S7S5_GORGO/383-407
YVCPF-DGCN---KKFAQSTNLKSHILT--H
>ZG46_XENLA/146-168
YVCT---ECG---TSFRVRPQLRIHLRT--H
>ZG32_XENLA/34-56
FVCV---HCG---KGFRDNYKLSLHLRI--H
>MECOM_HUMAN/969-991
FKCH---LCD---RCFGQQTNLDRHLKK--H
>ZFA_MOUSE/542-564
FKCD---ICL---LTFSDTKEVQQHALV--H
>ZG5A_XENLA/90-112
FSCT---VCG---EMFTYRAQFSKHMLK--H
>ZG29_XENLA/62-84
FVCT---VCG---KTYKYKHGLNTHLHS--H
>B5RIE4_DROME/222-244
FTCK---ICS---RSFGYKHVLQNHERT--H
>ZNF76_HUMAN/285-309
YTCPE-PHCG---RGFTSATNYKNHVRI--H
>ZNF76_HUMAN/225-249
YKCPE-ELCS---KAFKTSGDLQKHVRT--H
>SUHW_DROME/413-435
YMCH---TCK---NCFYSLSTLNIHIRT--H
>ESCA_DROME/344-366
FSCK---DCD---KTYVSLGALKMHIRT--H
>CF2_DROME/366-388
HKCP---DCP---KTFKTPGTLAMHRKI--H
>G3S7S5_GORGO/296-320
IACPH-KGCT---KMFRDNSAMRKHLHT--H
>FZF1_YEAST/72-94
KACT---LCQ---KRFVTNQQLRRHLNS--H
>ZFX_HUMAN/488-510
IECD---ECG---KHFSHAGALFTHKMV--H
>ZNF10_HUMAN/517-539
YKCN---QCG---IIFSQNSPFIVHQIA--H
>SRYD_DROME/279-301
YQCE---KCG---LRFSQDNLLYNHRLR--H
>ZFP27_MOUSE/457-479
YVCV---KCG---LAFVQRAHLDAHQVI--H
>ZG58_XENLA/174-196
FVCT---ECN---LSFAGLANLRSHQHL--H
>SRYC_DROME/414-436
YRCE---KCG---KMYKTERCLKVHNLV--H
>ZG3_XENLA/6-28
FMCT---KCG---KCLSTKQKLNLHHMT--H
>FZF1_YEAST/12-36
YKCSF-DGCE---KVYNRPSLLQQHQNS--H
>TF3A_ANAAE/134-158
FKCSH-EGCD---KCYASPSRLKRHEKT--H
>ZNF76_HUMAN/165-189
FRCGY-KGCG---RLYTTAHHLKVHERA--H
>TRA1_CAEEL/276-300
NKCEY-PGCG---KEYSRLENLKTHRRT--H
>ACE2_YEAST/603-627
FECLY-PNCN---KVFKRRYNIRSHIQT--H
>P43_XENBO/106-130
LKCSV-PGCK---RSFRKKRALRIHVSE--H
>P43_XENBO/15-39
FRCPA-AGCK---AVYRKEGKLRDHMAG--H
>TF3A_ANAAE/12-36
FICSF-PDCN---ATYNKNRKLQAHLCK--H
>XFIN_XENLA/326-348
YSCS---KCR---KTFKRWKSFLNHQQT--H
>XFIN_XENLA/136-158
HHCP---HCK---KSFVQRSDFIKHQRT--H
>CKR1_CHICK/169-191
HKCQ---HCG---KPFAGAAQLLAHSRG--H
>ZO28_XENLA/62-84
YMCT---FCE---KGYNQHSKLIEHIRT--H
>ZO71_XENLA/289-311
YSCN---ECH---EYLIHKRDFGKHQMT--H
>ZG46_XENLA/258-280
YKCN---ECE---ESFCRKDLLQTHELS--H
>ACE2_YEAST/633-657
YSCDF-PGCT---KAFVRNHDLIRHKIS--H
>INSM1_HUMAN/441-464
HLCP---VCG---ESFASKGAQERHLRL-LH
>SUHW_DROME/290-313
INCP---DCP---KSFKTQTSYERHIFI-TH
>RME1_YEAST/256-281
LNCPF-PICQ---KTFRRKDAYKRHVAM-VH
>CF2_DROME/74-97
HYCP---MCH---QQFERPQHVADHMQL-CH
>P43_XENBO/75-100
HSCPT-AGCK---MTFSTKKSLSRHKLY-KH
>SFP1_YEAST/598-623
FKCPV-IGCE---KTYKNQNGLKYHRLH-GH
>P43_XENBO/251-275
HRCPH-SNCT---RSFAMRESLVRHLVV--H
>P43_XENBO/220-245
LPCPR-QDCD---KIFSTVFNLTHHLRK-VH
>TF3A_ANAAE/219-244
YRCPR-ENCD---RTYTTKFNLKSHILT-FH
>TRA1_CAEEL/306-331
YKCEF-ADCE---KAFSNASDRAKHQNR-TH
>TF3A_ANAAE/72-97
CKCET-ENCN---LAFTTASNMRLHFKR-AH
>TF3A_LITPI/73-98
CKCDA-PDCD---LSFTTMTNLRKHYQR-AH
>ZTF1_CAEEL/102-125
YYCC---LCN---RPYKTHATLTAHLRG-YH
>ZEP2_RAT/1818-1842
YVCK---LCN---FAFKTKGNLTKHMKSKAH
>TSH_DROME/533-557
LTCK---VCD---KAFNSLGDLSNHMAKNNH
>TSH_DROME/466-490
LKCM---RCG---ESFRSLGEMTKHMQETQH
>TSH_DROME/354-378
FRCV---WCK---QSFPTLEALTTHMKDSKH
>SUHW_DROME/553-577
FSCA---ECK---RNFRTPALLKEHMDEGKH
>SUHW_DROME/319-341
FPCS---ICN---ANLRSEALLALHEEQ--H
>ZTF30_CAEEL/78-102
YKCT---VCR---KDISSSESLRTHMFKQHH
>SRYD_DROME/194-217
QECT---TCG---KVYNSWYQLQKHISE-EH
>MECOM_HUMAN/263-285
QECK---ECD---QVFPDLQSLEKHMLS--H
>ZFA_MOUSE/393-415
YRCT---DCD---YTTNKKISLHNHLES--H
>HUNB_DROME/325-349
YRCA---DCD---YATKYCHSFKLHLRKYGH
>RGM1_YEAST/19-44
YRCVGYPDCN---MSFNRTEHLARHIRK--H
>P43_XENBO/163-187
YRCSY-EDCQ---TVSPTWTALQTHLKK--H
>P43_XENBO/45-69
WKCGK-KDCG---KMFARKRQIQKHMKR--H
>FZF1_YEAST/155-179
LQCPY-KSCQ---KVTSFNDDLINHMLQ--H
>HUNB_DROME/269-291
LQCP---KCP---FVTEFKHHLEYHIRK--H
>SRYD_DROME/223-245
HICP---ICG---VIRRDEEYLELHMNL--H
>SDC1_CAEEL/268-290
YFCH---ICG---TVFIEQDNLFKHWRL--H
>HUNB_DROME/240-262
YKCK---TCG---VVAITKVDFWAHTRT--H
>BRLA_EMENI/350-375
HVCWV-PGCH---RAFSRSDNLNAHYTK-TH
>P43_XENBO/136-160
SVCDV-PGCG---WKSTSAAKLAAHHRR--H
>SP1_HUMAN/626-650
HICHI-QGCG---KVYGKTSHLRAHLRW--H
>TF3A_ANAAE/104-128
YVCYF-ADCG---QQFRKHNQLKIHQYI--H
>PACC_YEAST/182-206
LNCHW-GDCT---TKTEKRDHITSHLRV--H
>GLI1_XENLA/283-310
FVCHW-QDCSRELRPFKAQYMLVVHMRR--H
>PACC_YEAST/146-171
LYCKW-DNCG---MIFNQPELLYNHLCH-DH
>CI_DROME/451-476
TNCHW-RSCR---IEFITQDELVKHINN-DH
>GLI1_HUMAN/235-260
TDCRW-DGCS---QEFDSQEQLVHHINS-EH
>ZO6_XENLA/6-29
FICS---KCG---ETFTVNSHLLTHLCG-KH
>SRYD_DROME/405-428
GFCL---ICN---TNFENKKELEHHLQF-DH
>SRYD_DROME/308-330
IICS---ICN---VSFKSRKTFNHHTLI--H
>SDC1_CAEEL/117-139
LTCA---HCD---WSFDNVMKLVRHRGV--H
>HUNB_DROME/705-727
YECK---YCD---IFFKDAVLYTIHMGY--H
>YL57_CAEEL/26-49
YLCY---YCG---KTLSDRLEYQQHMLK-VH
>IKZF1_MOUSE/488-512
FECN---MCG---YHSQDRYEFSSHITRGEH
>HUNB_DROME/733-757
FKCN---MCG---EKCDGPVGLFVHMARNAH
>SNU23_CAEEL/90-114
FYCD---VCD---CVVKDSINFLDHINGKNH
>RGM1_YEAST/50-73
FQCN---ICL---KFFSRIDNLRQHQSS-VH
>SUHW_DROME/380-402
MSCK---VCD---RVFYRLDNLRSHLKQ--H
>P43_XENBO/191-213
LQCA---ACK---KPFKKASALRRHKAT--H
>ZTF1_CAEEL/213-235
YACL---KCP---HSVFNAYHAARHVEM--H
>ZN592_HUMAN/1043-1069
YTCG---YCTEDSPSFPRPSLLESHISL-MH
>New|mRNA.Myri-Clavaeformis-fem_contig128.3.1/1-24 assembled CDS
FVCN---VCP---LSFPMATQLSDHLER-AH
>YL57_CAEEL/344-367
DHCQ---RCV---IKFPRARDYFAHMIK-HH
>SDC3_CAEEL/2117-2141
DDCQ---DCY---ETLTSSFEVIVHRINHHH
>TF3A_ANAAE/161-187
YPCRKDSTCP---FVGKTWSDYMKHAAE-LH
>New|CHOCR_CDF38858.1/1-24
YVCN---HCS---RCFTQSSSLGKHRRR-FH
>ZG52_XENLA/6-27
FTCP---ECG---KRF-SQKSNCWHTED--H
>New|CYAME_jgi|CyamerSoos_1|2281|CmerSOOS_G2260.1/1-26
FRCPV-VDCG---RRFAQKANLLFHAQRQ-H
>New|mRNA.Ectocarpus_fasciculatus_M_Contig72.119.4/1-26 assembled CDS
YHCNV-RGCG---KAFTEKRNLNAHRRTA-H
>New|mRNA.Desmarestia_dudresnayi_contig1782.7.3/1-25 assembled CDS
YACS---LCE---KVFKNEVQLAQHNTSKPH
>SDC1_CAEEL/233-254
SSCH---LCH---LPV-PNKFLEAHGNV--H
>New|mRNA.Ascophyllum-nodosum-sperm_Contig8650.1.1/1-25 assembled CDS
FYCE---TCG---KQYKNVGEMSNHLSSYDH
>New|mRNA.Lamina-Elsbetiae-SP_Contig3117.3.2/1-25 assembled CDS
FYCE---TCG---KQYKNVGEMSNHYSSYDH
>SDC1_CAEEL/652-674
VVCF---HCG---TRC-HYTLLHDHLDY-CH
>New|CHOCR_CDF39023.1/1-24
FSCE---KCG---KSFAEQDQLHHHVRVT-H
>New|PARTE_GSPATP00000273001/1-25
FTCQ---RCF---KKFSSCDSLKNHVESAHH
>New|mRNA.Ecto-Species1-M_contig2441.2.1/1-24 assembled CDS
HSCL---TCG---KMFTTAEFLQQHIARK-H
>New|mRNA.Himanthalia-elongate-meristem_Contig44953.1.1/1-23 assembled CDS
FTCT---ACA---ETFADPETHKNHYKL--H
>New|CHOCR_CDF39309.1/1-24
YECP---VCE---KEYSNKVVFGNHINRA-H
>New|mRNA.Und-Pinnatifida-M_contig48629.2.1/1-24 assembled CDS
FIC---PMCK---QKFTTAPKLKKHFET-KH
>New|PHYRA_42912/1-25
YPCIF-ATCG---KRFNTSTKLKRHMR--IH
>New|mRNA.Porterinema-fluviatile_Contig27.201.1/1-24 assembled CDS
FECK---LCG---KSFTRPYDLKKHHMNI-H
>New|mRNA.Heribaudiella-fluviatilis_Contig22289.3.1/1-25 assembled CDS
FACS---QCD---HRFSTSQSLRNHMRTADH
>New|mRNA.Myri-Clavaeformis-fem_contig44.3.1/1-25 assembled CDS
FLCDF-EGCG---NKYSQSGNLERHKKS--H
>New|mRNA.Sphaerotrichia-firma-M_Contig12046.1.1/1-25 assembled CDS
FSCDF-VGCD---KSFSSQGDLNMHKKT--H
>New|mRNA.Desmarestia_dudresnayi_contig1156.10.1/1-25 assembled CDS
FACK---KCN---LHFSTAEHLTSHAETTVH
>New|mRNA.Ectocarpus-fasciculatus-F_Contig5118.1.1/1-23 assembled CDS
EQCP---QCG---AVFGDMSTLLNHVE--FH
>New|SJ01058/1-24 scaffold1094|size157717:73778-83861(-)
EKCP---QCG---AMFGNAVTLVNHVER-FH
>New|mRNA.Saccorhiza-dermatodea-MF_Contig6214.2.1/1-25 assembled CDS
HVCW---VCR---RAFKSAKGLREHEASELH
>New|GALSU_XP_005709239.1/1-25
TSCV---FCD---KKFSTLQSVRDHMASKNH
>New|TETTH_TTHERM_000925319/1-25
IQCS---ICN---EQFSSEDQLDNHIEIEDH
>New|THAPS_1161/1-24
FQCG---HCE---KTFLSLYYLDKHMQRH-H
>New|mRNA.Himanthalia-elongate-meristem_Contig83692.1.1/1-24 assembled CDS
IQCK---YCE---VTFHNEQGYSVHRRIL-H
>New|Ec-28_001570.1/1-24 C2H2 zinc finger protein (331) ;mRNA; r:1435829-1440291
FQCG---YCQ---KQFKTEFYMDRHMDNK-H
>New|GALSU_XP_005708297.1/1-25
VSCK---ICG---ETFKAPMMLCSHVFSNAH
>New|Cok_S_s023_5765.t1/1-22
--CS---TCG---RSFPTHRLLDLHLSET-H
>New|CYAME_jgi|CyamerSoos_1|3369|CmerSOOS_G3687.1/1-24
HVCD---TCG---ARFTERNLMLRHVRAV-H
>New|PHYSO_jgi_Physo3_292862_fgenesh1_pg.1_-_35/1-25
FPCP---VCL---HRYTRLAYLKRHVCRRRH
>New|NANOC_jgi_Nanoce1779_2_235783_CE235782_3990/1-26
WRCAA-PGCT---KLFKTSDFLQKHLLLK-H
>New|CHOCR_CDF39015.1/1-24
FVCDV--GCG---KAFGKKFNLKAHKRV--H
>New|mRNA.Ecto-Species1-F_contig4310.2.1/1-24 assembled CDS
VPCT---KCN---RRFFNTQGLGVHIKTD-H
>New|Ec-00_006820.1/1-24 C2H2 zinc finger protein (277) ;mRNA; f:10796404-10797759
LPCT---HCP---MTFVNEQGLGIHVKTQ-H
>New|Cok_S_s016_4765.t1/1-24
FICP---DCR---KRFYTADALVAHFGSA-H
>New|Zci_04764.1/1-24 protein AED:0.00 eAED:0.00 QI:350|1|0.5|1|0|0.5|2|0|391
FQCR---VCE---KEFISGRLLGRHM-KRQH
>New|TOXGO_XP_002365159.1/1-26 hypothetical protein TGME49_259650 [Toxoplasma gondii ME49]
FQCK---LCP--KKIFIFEADLERHLQSKKH
>New|mRNA.Ecto-Crouaniorum-2c-F_contig4168.10.1/1-28 assembled CDS
FPCTE-AGCE-DAPPFDAQQQLINHVNIV-H
>New|mRNA.Pelvetia-canaliculata-merist_Contig147888.1.1/1-25 assembled CDS
HVCDH--GCD---ASFALKQNLNQHIAAV-H
>New|mRNA.Desmarestia_dudresnayi_contig30390.1.1/1-21 assembled CDS
EVCP---LCQ---ARFEDPIALVRHFE----
>New|mRNA.Ectocarpus_fasciculatus_M_Contig95.123.1/1-25 assembled CDS
VACL---LCR---RSFGSSEMLRKHEKSKLH
>New|mRNA.Feld-Mitchelliae_contig956.4.160/1-26 assembled CDS
FVCP---ECH--ELGYSTMDDLDEHLRTSWH
>New|mRNA.Heribaudiella-fluviatilis_Contig91641.1.1/1-23 assembled CDS
IQCT---DCV---ESFTSVDDVIRHLDE--H
>New|PORUM_Pum0390s0014.1.p/1-25 pacid=38006047 transcript=Pum0390s0014.1 locus=Pum0390s0014 ID=Pum0390s0014.1.V1.5 annot-version=v1.5
FTCQ---YCD---KRFPVPDLTFDHVMSCNH
>New|SJ01108/1-25 scaffold11|size1107949:350737-364844(+)
LGCR---VCG---RHFPSRSKLFAHVKAEGH
>New|CYAME_jgi|CyamerSoos_1|2474|CmerSOOS_G2575.1/1-24
IACS---KCG---KSFKLASALEQHMKAK-H
>New|mRNA.Myri-Clavaeformis-male_contig3676.1.1/1-25 assembled CDS
ATCE---KCQ---KTFGSKAGWKYHVSEAAR
>New|mRNA.Saccorhiza-dermatodea-MF_Contig18940.1.1/1-24 assembled CDS
FKCP---TCN---KKLSTAGGLVVHNSQV-H
>New|mRNA.Und-Pinnatifida-M_contig35182.2.1/1-24 assembled CDS
YRCS---ECH---KRVGGSLGMIKHWKEV-H
