# Supplementary material for: Signatures of Transcription Factor Evolution and the Secondary Gain of Red Algae Complexity
Source: Genes (Basel). 2021 Jul 9;12(7):1055. doi: 10.3390/genes12071055 (PMC8304369; doi:10.3390/genes12071055)
Supplement: Supplementary file 1 [file genes-12-01055-s001.zip › File S1/alignment_HMG.fa]

>HMGH_STRPU/100-168
PKRNLSAFFIFSGENRAAIKSVHPNWS--VGDIAKELAVRWRAMTAGEKIPFDKGAAKDKERYIKAMAEYK
>HMGB1_RAT/95-163
PKRPPSAFFLFCSEYRPKIKGEHPGLS--IGDVAKKLGEMWNNTAADDKQPYEKKAAKLKEKYEKDIAAYR
>HMGL_SOYBN/44-113
PKRPPSAFFVFMEEFRKVFNKEHPENK-AVSAVGKAAGAKWKTMSDAEKAPYVAKSEKRKVEYEKNMRAYN
>HMGL_WHEAT/42-111
PKRAPSAFFVFMGEFREEFKQKNPKNK-SVAAVGKAAGERWKSLSESEKAPYVAKANKLKGEYNKAIAAYN
>SSRP1_DROME/555-621
PKRATTAFMLWLNDTRESIKRENPGIK--VTEIAKKGGEMWKEL--KDKSKWEDAAAKDKQRYHDEMRNYK
>SSRP1_HUMAN/547-615
PKRPMSAYMLWLNASREKIKSDHPGIS--ITDLSKKAGEIWKGMSKEKKEEWDRKAEDARRDYEKAMKEYE
>New|NANGA_jgi|Nangad1|5289|rna7556/1-69
PKQALSAYMLFTQASREAVKAEQPGLK--VTEISKVMGERWRALSAEEKKVFEDQAASAKVRYGEELRAYK
>A7AVG2_BABBO/23-92
PKRALSSYMFFAKEKRVEIIAENPEIAKDVAAIGKMIGAAWNALSDEEKKPYERMSDEDRVRYEREKAEY-
>New|TOXGO_XP_018636503.1/1-71 HMG (high mobility group) box domain-containing protein [Toxoplasma gondii ME49]
PKRPLSAFIFFSKDKREEIIRKNPELKSKLAEVGKMVGEAWGKLSDAQKKPYESKAVADKARYEREMIAYK
>NHP6A_YEAST/21-89
PKRALSAYMFFANENRDIVRSENPDIT--FGQVGKKLGEKWKALTPEEKQPYEAKAQADKKRYESEKELYN
>New|mRNA.Pelvetia-canaliculata-merist_Contig13000.2.2/1-69 assembled CDS
PKRGLSAYMFFANDTRDSVREENPGIK--FGDVGKLLGEKWKGLSEKQKAPYEAKAAADKKRYEEEKAAYT
>New|mRNA.Ascophyllum-nodosum-sperm_Contig4170.2.1/1-69 assembled CDS
PKGASSAYMQFSQAKRAEAKEANPDMK--PTEISKVLGEQWGKMDAAAKAPYNERAQADKERYRREKDAYD
>New|Zci_08729.1/1-69 protein AED:0.11 eAED:0.11 QI:0|0.5|0.33|0.66|0|0.33|3|702|107
PKRPLAAYMFYCKDQREDVKRENPEAT--FTDIGKLLGERWKTLTEKDKKLYVKQAEDDKKRYEKEMQRYG
>Q57XJ9_TRYB2/118-186
PKPAVSSYLLFVADQREELKAKNPGMQ--NTAILQTLGKMWSDASDDVKEHYRKKAEEDKARFRREVDEYK
>I7MKQ6_TETTS/18-86
PKRPQTGFFIYKSEVFAKRRTECPNLK--VPEIVSKISEEYKALPEKEKQKYEEAYRKEKATYDKQNDQWK
>Q23QF5_TETTS/161-229
PKRPLSAFFLFKQHNYEQVKKENPNAK--ITELTSMIAEKWKAVGEKEKKKYETLQSEAKAKYEKDMQAYE
>ABF2_YEAST/43-111
PKRPTSAYFLYLQDHRSQFVKENPTLR--PAEISKIAGEKWQNLEADIKEKYISERKKLYSEYQKAKKEFD
>New|PARTE_PTETP1100026001/1-69
PKRPLTAFFLFSQKYREKVLERNPEVK--LIQISQMAGQKWQSMSEQEKQPYVDQYNQAKSKYNDDVKEYN
>HMGH_IIV6/54-122
PKRNKSSYLFFCQEIRPSIVAEMPDIK--PNQVMVHLGKKWSELPLEDRKKYDVMAVEDRKRYLASKEANK
>UBF1_HUMAN/112-180
PKKPLTPYFRFFMEKRAKYAKLHPEMS--NLDLTKILSKKYKELPEKKKMKYIQDFQREKQEFERNLARFR
>TFAM_MOUSE/49-117
PKKPMSSYLRFSTEQLPKFKAKHPDAK--LSELVRKIAALWRELPEAEKKVYEADFKAEWKAYKEAVSKYK
>TFAM_HUMAN/50-118
PKKPVSSYLRFSKEQLPIFKAQNPDAK--TTELIRRIAQRWRELPDSKKKIYQDAYRAEWQVYKEEISRFK
>LEF1_MOUSE/297-365
IKKPLNAFMLYMKEMRANVVAECTLKE--SAAINQILGRRWHALSREEQAKYYELARKERQLHMQLYPGWS
>B2ABG5_PODAN/169-237
IPRPPNAYILYRKDQQAALKAANPGIP--NNDISVMTGGMWKKESPEVRAEYQRRASEIKAKLMSAHPHYR
>G4U6E3_NEUT9/116-184
IPRPPNAYILYRKDHHREIREQNPGLH--NNEISVIVGNMWRDEQPHIREKYFNMSNEIKTRMLLEHPDYR
>MATMC_SCHPO/103-171
TPRPPNAFILYRKEKHATLLKSNPSIN--NSQVSKLVGEMWRNESKEVRMRYFKMSEFYKAQHQKMYPGYK
>SRY_GORGO/60-128
VKRPMNAFIVWSRDQRRKMALENPRMR--NSEISKQLGYQWKMLTEAEKWPFFQEAQKLQAMHREKYPNYK
>SOX2_CHICK/39-107
VKRPMNAFMVWSRGQRRKMAQENPKMH--NSEISKRLGAEWKLLSEAEKRPFIDEAKRLRALHMKEHPDYK
>G3GTI9_CRIGR/15-83
VKRPMNAFMVWAQAARRKLADQYPHLH--NAELSKTLGKLWRLLNESEKRPFVEEAERLRVQHKKDHPDYK
>SOX4_HUMAN/59-127
IKRPMNAFMVWSQIERRKIMEQSPDMH--NAEISKRLGKRWKLLKDSDKIPFIREAERLRLKHMADYPDYK
>M2RF48_COCSN/126-193
-PRPMNCWIIFRDAMHKHLKAEFPHLT--IQEISTQCSQIWHNLSPEAKRPWQDAAQSAKEEHLRQHPNYK
>New|FRACY_189563/1-69
PKRPMSAFLKFSKGRRKTVKEENPDVC--NTDVSRLLGEMWRNASEAEKAPYVEAEIEERNKYKDVMQKWK
>MATD_NEUCR/147-215
TSRPRNQFVLYYQWLLDTLFSEDPSLS--ARNISQIVAGLWNSEHPAAKARFRELAEMEVHRHRAENPHLY
>YF98_SCHPO/195-263
KITDTMLFNHFSSIQKPKLKAEGSTLK--GQALKKTLEDTWNNLTEEEKKPYHEGLLAAREKAREARRRRS
>New|PORUM_Pum0025s0023.1.p/1-71 pacid=38018870 transcript=Pum0025s0023.1 locus=Pum0025s0023 ID=Pum0025s0023.1.V1.5 annot-version=v1.5
PKRPQSAYLLFAAEAREGVKAAHPD~S~~VTEIMGLVAAEWKAAAKAAMARHVAAADADKARYETEMEAWK
