# Supplementary material for: Signatures of Transcription Factor Evolution and the Secondary Gain of Red Algae Complexity
Source: Genes (Basel). 2021 Jul 9;12(7):1055. doi: 10.3390/genes12071055 (PMC8304369; doi:10.3390/genes12071055)
Supplement: Supplementary file 1 [file genes-12-01055-s001.zip › File S1/profileHMM_AP2.hmm]

HMMER3/f [3.3 | Nov 2019]
NAME  AP2
LENG  57
ALPH  amino
RF    no
MM    no
CONS  yes
CS    no
MAP   yes
DATE  Mon Jan 11 10:05:46 2021
NSEQ  75
EFFN  17.042542
CKSUM 810433261
GA    20.60 20.60
TC    20.60 20.60
NC    20.50 20.50
STATS LOCAL MSV       -8.1172  0.71901
STATS LOCAL VITERBI   -8.9186  0.71901
STATS LOCAL FORWARD   -3.9088  0.71901
HMM          A        C        D        E        F        G        H        I        K        L        M        N        P        Q        R        S        T        V        W        Y   
            m->m     m->i     m->d     i->m     i->i     d->m     d->d
  COMPO   2.24980  4.27551  3.19806  2.70711  3.27866  2.67916  3.78260  3.16137  2.38327  2.96442  4.09236  3.27820  3.82573  3.23247  2.41108  2.75798  3.05078  2.83304  3.48533  2.95192
          2.68618  4.42225  2.77519  2.73123  3.46354  2.40513  3.72494  3.29354  2.67741  2.69355  4.24690  2.90347  2.73739  3.18146  2.89801  2.37887  2.77519  2.98518  4.58477  3.61503
          0.02267  6.46628  3.86978  0.61958  0.77255  0.00000        *
      1   2.83765  3.85531  4.05129  2.65966  4.64692  3.68210  4.73186  4.21390  2.63641  3.36135  5.15905  3.50702  1.74826  3.85025  3.36362  1.34078  2.36600  3.21621  6.57106  5.19688      1 s - - -
          2.68618  4.42225  2.77519  2.73123  3.46354  2.40513  3.72494  3.29354  2.67741  2.69355  4.24690  2.90347  2.73739  3.18146  2.89801  2.37887  2.77519  2.98518  4.58477  3.61503
          0.00236  6.44596  7.16831  0.61958  0.77255  0.36945  1.17479
      2   3.09012  3.53142  2.69913  3.47103  5.50223  2.43708  2.97643  3.41066  1.73886  3.20409  4.58133  3.26511  4.92694  3.23369  2.31676  2.50339  3.39719  2.31937  3.79356  5.24465      2 k - - -
          2.68618  4.42225  2.77519  2.73123  3.46354  2.40513  3.72494  3.29354  2.67741  2.69355  4.24690  2.90347  2.73739  3.18146  2.89801  2.37887  2.77519  2.98518  4.58477  3.61503
          0.00231  6.46628  7.18862  0.61958  0.77255  0.48576  0.95510
      3   3.04371  5.27739  5.71501  3.85137  2.03047  5.03618  3.59773  1.55910  4.92119  2.98273  4.39555  3.96051  3.56088  5.07679  3.99958  3.14508  4.11375  2.11117  5.89706  1.50668      3 y - - -
          2.68618  4.42225  2.77519  2.73123  3.46354  2.40513  3.72494  3.29354  2.67741  2.69355  4.24690  2.90347  2.73739  3.18146  2.89801  2.37887  2.77519  2.98518  4.58477  3.61503
          0.00231  6.46628  7.18862  0.61958  0.77255  0.48576  0.95510
      4   3.21300  6.23989  3.52668  3.13828  5.57860  4.52059  4.08827  2.72498  1.58242  4.54245  4.18579  3.99052  3.20654  3.13787  1.39546  2.47894  3.18180  2.59145  6.67638  5.26932      4 r - - -
          2.68618  4.42225  2.77519  2.73123  3.46354  2.40513  3.72494  3.29354  2.67741  2.69355  4.24690  2.90347  2.73739  3.18146  2.89801  2.37887  2.77519  2.98518  4.58477  3.61503
          0.00231  6.46628  7.18862  0.61958  0.77255  0.48576  0.95510
      5   4.22840  3.82456  6.57287  6.63653  7.13443  0.17439  7.21204  6.68027  6.66363  6.36696  7.07411  3.33217  5.82950  6.67066  6.59261  2.80167  4.83356  5.63831  8.46586  7.49126      5 G - - -
          2.68618  4.42225  2.77519  2.73123  3.46354  2.40513  3.72494  3.29354  2.67741  2.69355  4.24690  2.90347  2.73739  3.18146  2.89801  2.37887  2.77519  2.98518  4.58477  3.61503
          0.00231  6.46628  7.18862  0.61958  0.77255  0.48576  0.95510
      6   5.11485  6.26141  7.30776  6.89253  5.68389  6.90830  7.81989  2.08790  6.90217  3.23626  5.39219  7.07573  7.05578  7.18821  7.10814  6.39997  5.37752  0.23913  7.96674  3.93431      6 V - - -
          2.68625  4.42232  2.77527  2.73130  3.46361  2.40520  3.72502  3.29361  2.67748  2.69362  4.24697  2.90354  2.73747  3.18153  2.89808  2.37894  2.77411  2.98525  4.58484  3.61510
          0.02265  3.83316  7.18862  0.67152  0.71525  0.48576  0.95510
      7   3.34889  3.40458  3.16248  3.65476  3.24452  4.62006  4.82805  4.54753  2.87006  3.49097  4.99301  3.60179  5.00894  3.99185  1.31322  2.08479  2.46484  4.24041  3.57723  2.04796      9 r - - -
          2.68618  4.42225  2.77519  2.73123  3.46354  2.40513  3.72494  3.29354  2.67741  2.69355  4.24690  2.90347  2.73739  3.18146  2.89801  2.37887  2.77519  2.98518  4.58477  3.61503
          0.00231  6.46628  7.18862  0.61958  0.77255  0.48576  0.95510
      8   3.53828  5.29063  5.63562  5.03334  2.43429  5.02533  5.34629  3.23873  3.38408  2.57580  3.80063  5.11600  5.39112  2.31613  2.08483  4.32711  4.11273  3.24461  1.90832  1.44892     10 y - - -
          2.68618  4.42225  2.77519  2.73123  3.46354  2.40513  3.72494  3.29354  2.67741  2.69355  4.24690  2.90347  2.73739  3.18146  2.89801  2.37887  2.77519  2.98518  4.58477  3.61503
          0.00231  6.46628  7.18862  0.61958  0.77255  0.48576  0.95510
      9   3.74359  4.10153  1.68413  3.07311  5.59242  3.64728  2.50255  3.59786  2.71448  4.55380  5.29059  2.28767  4.91154  3.07328  1.66502  3.70682  2.74865  3.47884  4.23030  3.54852     11 r - - -
          2.68618  4.42225  2.77519  2.73123  3.46354  2.40513  3.72494  3.29354  2.67741  2.69355  4.24690  2.90347  2.73739  3.18146  2.89801  2.37887  2.77519  2.98518  4.58477  3.61503
          0.01780  6.46628  4.12942  0.61958  0.77255  0.48576  0.95510
     10   2.72329  6.23792  3.50567  3.04902  3.92703  3.28147  3.95725  3.99521  1.12345  3.49223  5.27909  3.40780  1.95021  3.79065  2.41190  3.03398  3.20790  4.08194  6.67178  5.26202     12 k - - -
          2.68618  4.42225  2.77519  2.73123  3.46354  2.40513  3.72494  3.29354  2.67741  2.69355  4.24690  2.90347  2.73739  3.18146  2.89801  2.37887  2.77519  2.98518  4.58477  3.61503
          0.19128  6.45082  1.75723  0.61958  0.77255  0.65752  0.73009
     11   2.67229  3.49995  3.85864  3.04513  5.40164  3.36956  4.56379  3.86932  1.71521  4.37021  5.11568  2.14284  4.20985  3.66498  1.95288  2.04124  2.59299  3.69254  3.57589  5.11071     13 k - - -
          2.68618  4.42225  2.77519  2.73123  3.46354  2.40513  3.72494  3.29354  2.67741  2.69355  4.24690  2.90347  2.73739  3.18146  2.89801  2.37887  2.77519  2.98518  4.58477  3.61503
          0.13724  6.26237  2.06884  0.61958  0.77255  0.19340  1.73814
     12   3.07235  6.14594  2.37741  3.13507  4.31053  3.30337  2.99807  3.16205  2.75580  2.99546  4.04987  3.43442  4.82106  2.36343  2.14883  2.47237  2.54476  4.53294  2.19323  5.17586     14 r - - -
          2.68618  4.42225  2.77519  2.73123  3.46354  2.40513  3.72494  3.29354  2.67741  2.69355  4.24690  2.90347  2.73739  3.18146  2.89801  2.37887  2.77519  2.98518  4.58477  3.61503
          0.00262  6.34115  7.06350  0.61958  0.77255  0.27113  1.43766
     13   3.06266  6.24500  3.40993  2.88102  5.59140  1.16166  3.38001  5.07831  2.10618  4.55084  3.12192  2.54289  3.78126  2.43467  2.98718  2.91429  3.96239  4.63636  6.67688  5.26513     15 g - - -
          2.68618  4.42225  2.77519  2.73123  3.46354  2.40513  3.72494  3.29354  2.67741  2.69355  4.24690  2.90347  2.73739  3.18146  2.89801  2.37887  2.77519  2.98518  4.58477  3.61503
          0.00235  6.45027  7.17262  0.61958  0.77255  0.38900  1.13239
     14   3.36918  4.24277  4.00732  2.89763  5.55596  3.77970  4.71303  4.05273  1.36664  3.08091  5.26839  2.94170  4.91774  3.10266  1.25102  2.98516  3.61945  3.39189  6.66492  4.17857     16 r - - -
          2.68626  4.42233  2.77528  2.73088  3.46362  2.40521  3.72503  3.29362  2.67749  2.69363  4.24698  2.90355  2.73748  3.18155  2.89759  2.37895  2.77528  2.98471  4.58485  3.61511
          0.07037  3.41922  3.34626  0.46017  0.99744  0.48576  0.95510
     15   6.71560  7.45276  7.32252  7.39703  2.26629  6.98555  5.45511  6.21632  7.15058  5.24313  6.68850  6.43414  7.21341  6.65064  6.84782  6.41305  6.88404  6.19607  0.26787  2.26028     19 W - - -
          2.68618  4.42225  2.77519  2.73123  3.46354  2.40513  3.72494  3.29354  2.67741  2.69355  4.24690  2.90347  2.73739  3.18146  2.89801  2.37887  2.77519  2.98518  4.58477  3.61503
          0.00240  6.43121  7.15355  0.61958  0.77255  0.83716  0.56729
     16   2.21792  5.53824  4.64048  2.55533  2.95247  4.76688  5.01702  3.49262  3.50775  2.61580  3.30902  3.80498  5.14688  2.86928  1.96852  3.36914  3.39637  1.38728  6.11723  4.00788     20 v - - -
          2.68630  4.42237  2.77531  2.73135  3.46174  2.40525  3.72506  3.29366  2.67753  2.69367  4.24702  2.90358  2.73751  3.18158  2.89704  2.37899  2.77531  2.98530  4.58489  3.61515
          0.03786  3.31394  7.15355  0.67847  0.70804  0.83716  0.56729
     17   0.57638  2.48287  6.72023  6.59701  6.44968  3.61340  6.92100  5.86510  6.40608  5.60501  6.42339  5.81199  5.75551  6.45793  6.34316  2.59217  2.43218  1.97318  7.87654  6.81242     23 A - - -
          2.68618  4.42225  2.77519  2.73123  3.46354  2.40513  3.72494  3.29354  2.67741  2.69355  4.24690  2.90347  2.73739  3.18146  2.89801  2.37887  2.77519  2.98518  4.58477  3.61503
          0.00240  6.43121  7.15355  0.61958  0.77255  0.83716  0.56729
     18   3.73024  3.62521  4.05497  1.58051  4.14035  3.79289  2.82516  3.70496  2.89821  2.83103  5.12660  3.54973  4.92520  2.06503  2.49371  2.63880  3.17304  2.56850  4.10061  3.44651     24 e - - -
          2.68618  4.42225  2.77519  2.73123  3.46354  2.40513  3.72494  3.29354  2.67741  2.69355  4.24690  2.90347  2.73739  3.18146  2.89801  2.37887  2.77519  2.98518  4.58477  3.61503
          0.50779  6.43121  0.92491  0.61958  0.77255  0.31576  1.30650
     19   3.63224  3.03852  5.61509  5.00490  4.06064  4.82016  5.15433  0.92357  4.79185  1.89560  4.07871  4.98600  5.17460  4.91743  4.79648  4.13596  3.86490  2.04864  3.49873  2.43623     25 i - - -
          2.68618  4.42225  2.77519  2.73123  3.46354  2.40513  3.72494  3.29354  2.67741  2.69355  4.24690  2.90347  2.73739  3.18146  2.89801  2.37887  2.77519  2.98518  4.58477  3.61503
          0.00375  5.98477  6.70712  0.61958  0.77255  2.22081  0.11487
     20   3.42927  5.90486  3.69271  2.51925  5.24093  2.77361  4.38689  4.71538  1.85795  4.20305  4.94922  3.67777  4.59729  3.48777  1.36297  2.50778  2.86281  4.29100  3.37637  2.47653     26 r - - -
          2.68618  4.42225  2.77519  2.73123  3.46354  2.40513  3.72494  3.29354  2.67741  2.69355  4.24690  2.90347  2.73739  3.18146  2.89801  2.37887  2.77519  2.98518  4.58477  3.61503
          0.00375  5.98477  6.70712  0.61958  0.77255  2.22081  0.11487
     21   2.92056  4.23197  1.56467  2.35086  3.94590  4.19869  3.57050  2.61250  2.46979  4.11057  4.87298  3.36203  4.59116  3.06779  3.26992  3.04518  3.00225  2.15536  6.27852  3.26247     27 d - - -
          2.68629  4.42256  2.77455  2.73078  3.46385  2.40544  3.72526  3.29385  2.67690  2.69386  4.24721  2.90344  2.73713  3.18178  2.89832  2.37870  2.77495  2.98550  4.58508  3.61535
          0.78820  1.24275  1.35966  0.03937  3.25448  0.07028  2.69014
     22   3.70127  5.37505  4.65872  2.70303  3.12869  3.96857  3.70483  2.84628  4.03579  3.58284  4.48071  3.09159  1.72760  4.32767  4.36832  2.69127  3.93306  3.19470  1.44323  2.54427     29 w - - -
          2.68618  4.42225  2.77519  2.73123  3.46354  2.40513  3.72494  3.29354  2.67741  2.69355  4.24690  2.90347  2.73739  3.18146  2.89801  2.37887  2.77519  2.98518  4.58477  3.61503
          0.23256  6.29445  1.58156  0.61958  0.77255  1.56042  0.23578
     23   3.04423  3.38937  3.06418  3.24411  3.62279  2.90248  4.47133  4.50604  2.27291  4.06655  3.64915  2.54865  4.66639  3.59687  2.33681  2.07256  2.35385  2.44099  6.26879  2.79298     30 s - - -
          2.68618  4.42225  2.77519  2.73123  3.46354  2.40513  3.72494  3.29354  2.67741  2.69355  4.24690  2.90347  2.73739  3.18146  2.89801  2.37887  2.77519  2.98518  4.58477  3.61503
          0.06320  6.06534  2.83150  0.61958  0.77255  1.84665  0.17170
     24   3.05536  5.94536  2.50325  1.76369  5.29152  2.50249  4.39249  3.56022  2.28649  4.25111  4.98574  2.64862  4.59904  2.87028  2.85787  2.47592  2.14511  3.17183  6.37740  4.96579     31 e - - -
          2.68655  4.42304  2.77598  2.73120  3.46433  2.40592  3.72134  3.29247  2.67736  2.69355  4.24640  2.90426  2.73532  3.18116  2.89759  2.37869  2.77571  2.98597  4.58556  3.61582
          0.72048  0.88549  2.29294  0.51648  0.90787  1.67041  0.20846
     25   3.40908  5.92374  2.53080  2.61368  5.26978  2.07403  4.36782  4.75697  2.72358  4.22935  4.96448  1.51304  4.57347  2.86726  2.25363  2.58358  2.50175  4.31496  6.35545  4.94300     35 n - - -
          2.68618  4.42225  2.77519  2.73123  3.46354  2.40513  3.72494  3.29354  2.67741  2.69355  4.24690  2.90347  2.73739  3.18146  2.89801  2.37887  2.77519  2.98518  4.58477  3.61503
          0.10852  5.97679  2.29954  0.61958  0.77255  1.02398  0.44498
     26   3.08415  4.06811  3.72671  3.03700  5.30746  0.95900  4.43432  4.78763  2.49025  4.26925  5.01032  2.08842  4.64119  3.22601  2.78956  2.73064  3.44299  4.35513  6.40195  4.99743     36 g - - -
          2.68673  4.42309  2.77603  2.73165  3.46350  2.40596  3.72578  3.29178  2.67420  2.69439  4.24585  2.90292  2.73823  3.18230  2.89673  2.37932  2.77562  2.98441  4.58561  3.61485
          1.56472  0.49326  1.71356  0.15227  1.95725  2.10091  0.13050
     27   3.34137  4.14944  3.64339  3.08610  3.19853  4.13508  3.64196  3.08099  1.86450  4.01143  4.78101  3.28615  4.52696  2.76344  1.27820  2.44338  2.76468  4.09231  6.18869  4.81009     42 r - - -
          2.68618  4.42225  2.77519  2.73123  3.46354  2.40513  3.72494  3.29354  2.67741  2.69355  4.24690  2.90347  2.73739  3.18146  2.89801  2.37887  2.77519  2.98518  4.58477  3.61503
          0.00421  5.86886  6.59121  0.61958  0.77255  1.68607  0.20487
     28   2.97671  3.70540  3.72536  3.16837  4.99450  2.72861  3.18370  3.58985  1.73903  3.99391  3.23972  3.70147  4.59119  2.70294  1.57296  3.13076  2.79892  2.81318  6.19534  4.83079     43 r - - -
          2.68618  4.42225  2.77519  2.73123  3.46354  2.40513  3.72494  3.29354  2.67741  2.69355  4.24690  2.90347  2.73739  3.18146  2.89801  2.37887  2.77519  2.98518  4.58477  3.61503
          0.00387  5.95271  6.67506  0.61958  0.77255  0.32093  1.29270
     29   3.18179  4.19521  2.73284  3.10642  4.11100  2.83713  2.85374  4.13558  2.00185  3.27497  3.60485  3.42539  4.83300  3.00208  2.14926  2.13155  2.58925  4.55455  6.60096  2.62328     44 k - - -
          2.68635  4.42102  2.77624  2.73228  3.46458  2.40230  3.72463  3.29458  2.67702  2.69459  4.24794  2.90296  2.73819  3.18177  2.89465  2.37933  2.77593  2.98602  4.58581  3.61540
          0.55503  0.85542  7.08188  0.43465  1.04269  0.18875  1.76022
     30   2.45676  4.77537  3.22581  3.24628  5.60003  4.51713  4.70409  4.14850  1.08569  4.56004  5.29526  3.66894  4.91059  2.82042  1.84607  2.50906  2.50104  4.22747  6.68715  5.27609     48 k - - -
          2.68618  4.42225  2.77519  2.73123  3.46354  2.40513  3.72494  3.29354  2.67741  2.69355  4.24690  2.90347  2.73739  3.18146  2.89801  2.37887  2.77519  2.98518  4.58477  3.61503
          0.00231  6.46628  7.18862  0.61958  0.77255  0.48576  0.95510
     31   3.26346  6.22575  3.63828  3.45035  5.55821  3.08107  3.50735  3.05227  2.39143  3.80535  5.26973  3.52474  4.91719  2.53199  1.60720  1.99567  2.56698  3.80133  4.10779  2.43448     49 r - - -
          2.68618  4.42225  2.77519  2.73123  3.46354  2.40513  3.72494  3.29354  2.67741  2.69355  4.24690  2.90347  2.73739  3.18146  2.89801  2.37887  2.77519  2.98518  4.58477  3.61503
          0.00231  6.46628  7.18862  0.61958  0.77255  0.48576  0.95510
     32   3.88797  5.27257  5.78811  5.17586  0.96365  5.04971  4.09813  2.28066  2.70416  2.48965  4.39091  5.19011  5.41383  4.22301  3.09801  4.35852  4.11999  1.79595  5.89081  3.53738     50 f - - -
          2.68618  4.42225  2.77519  2.73123  3.46354  2.40513  3.72494  3.29354  2.67741  2.69355  4.24690  2.90347  2.73739  3.18146  2.89801  2.37887  2.77519  2.98518  4.58477  3.61503
          0.00231  6.46628  7.18862  0.61958  0.77255  0.48576  0.95510
     33   3.26327  6.18672  4.02740  3.47123  4.05057  3.62950  2.94833  4.96825  3.08524  4.47940  5.23520  3.43381  4.11615  3.05601  2.91252  1.36926  2.96980  4.56151  1.74711  2.25614     51 s - - -
          2.68618  4.42225  2.77519  2.73123  3.46354  2.40513  3.72494  3.29354  2.67741  2.69355  4.24690  2.90347  2.73739  3.18146  2.89801  2.37887  2.77519  2.98518  4.58477  3.61503
          0.00231  6.46628  7.18862  0.61958  0.77255  0.48576  0.95510
     34   2.90719  3.48635  5.84182  5.22763  4.35824  3.65636  5.39109  1.92285  3.38474  1.02531  4.38462  5.21614  3.24967  5.14840  5.02711  3.60357  4.12088  1.60805  5.88813  4.71190     52 l - - -
          2.68618  4.42225  2.77519  2.73123  3.46354  2.40513  3.72494  3.29354  2.67741  2.69355  4.24690  2.90347  2.73739  3.18146  2.89801  2.37887  2.77519  2.98518  4.58477  3.61503
          0.00231  6.46628  7.18862  0.61958  0.77255  0.48576  0.95510
     35   2.38844  6.19705  4.03004  3.15855  4.16911  0.99089  4.73209  4.98594  1.71365  3.69840  5.24923  2.87272  4.93328  3.83826  3.96527  3.25332  2.60817  4.57624  6.65019  5.25668     53 g - - -
          2.68618  4.42225  2.77519  2.73123  3.46354  2.40513  3.72494  3.29354  2.67741  2.69355  4.24690  2.90347  2.73739  3.18146  2.89801  2.37887  2.77519  2.98518  4.58477  3.61503
          0.03423  6.46628  3.43906  0.61958  0.77255  0.48576  0.95510
     36   3.14070  4.15335  3.15985  3.14445  5.50615  3.47498  3.89668  3.19711  1.45288  3.63625  5.22842  3.98109  4.89803  3.29813  2.56263  3.12040  1.49607  3.11835  6.62769  3.22368     54 k - - -
          2.68618  4.42225  2.77519  2.73123  3.46354  2.40513  3.72494  3.29354  2.67741  2.69355  4.24690  2.90347  2.73739  3.18146  2.89801  2.37887  2.77519  2.98518  4.58477  3.61503
          0.00239  6.43443  7.15678  0.61958  0.77255  0.32605  1.27930
     37   6.20998  7.19258  7.17536  7.06367  1.02943  6.77597  2.45130  5.85259  6.77975  2.94444  6.39382  6.34780  7.03618  6.50346  3.38920  3.97302  6.40499  5.76831  5.56273  0.84986     55 y - - -
          2.68618  4.42225  2.77519  2.73123  3.46354  2.40513  3.72494  3.29354  2.67741  2.69355  4.24690  2.90347  2.73739  3.18146  2.89801  2.37887  2.77519  2.98518  4.58477  3.61503
          0.00231  6.46628  7.18862  0.61958  0.77255  0.48576  0.95510
     38   2.42201  6.28140  1.68317  2.78294  5.62646  1.02853  4.72495  5.11370  2.93253  3.80533  5.32272  3.28187  3.43025  3.34446  3.95790  3.30316  3.55115  4.67216  6.71358  5.30050     56 g - - -
          2.68618  4.42225  2.77519  2.73123  3.46354  2.40513  3.72494  3.29354  2.67741  2.69355  4.24690  2.90347  2.73739  3.18146  2.89801  2.37887  2.77519  2.98518  4.58477  3.61503
          0.00231  6.46628  7.18862  0.61958  0.77255  0.48576  0.95510
     39   3.75682  4.07212  3.26476  2.79086  2.04691  3.44950  4.31698  4.81672  2.88769  3.42928  4.09530  3.65843  4.95182  3.51396  4.00161  2.13592  1.42605  4.44953  6.56829  2.11573     57 t - - -
          2.68620  4.42227  2.77481  2.73126  3.46356  2.40515  3.72497  3.29356  2.67743  2.69357  4.24692  2.90349  2.73742  3.18149  2.89803  2.37889  2.77522  2.98521  4.58479  3.61505
          0.55296  4.14429  0.89428  0.28069  1.40756  0.48576  0.95510
     40   1.54864  5.77925  3.38553  1.57408  3.66640  4.17465  4.36706  4.53549  2.79073  2.89982  4.83191  3.66187  2.39942  3.03172  3.19490  3.36780  3.61344  2.55401  6.23953  4.85720     59 a - - -
          2.68618  4.42225  2.77519  2.73123  3.46354  2.40513  3.72494  3.29354  2.67741  2.69355  4.24690  2.90347  2.73739  3.18146  2.89801  2.37887  2.77519  2.98518  4.58477  3.61503
          0.00391  5.94178  6.66413  0.61958  0.77255  0.06643  2.74466
     41   2.40358  6.23381  3.42805  1.03433  3.52397  4.52198  4.70999  3.29656  2.37502  2.85588  5.27685  2.93232  4.91524  2.88847  2.94546  3.31467  3.97598  3.45463  6.67195  3.86696     60 e - - -
          2.68618  4.42225  2.77519  2.73123  3.46354  2.40513  3.72494  3.29354  2.67741  2.69355  4.24690  2.90347  2.73739  3.18146  2.89801  2.37887  2.77519  2.98518  4.58477  3.61503
          0.00231  6.46628  7.18862  0.61958  0.77255  0.48576  0.95510
     42   2.98605  6.25622  2.50031  1.10176  5.60236  3.20909  4.70340  5.08909  2.23886  3.12659  2.84424  3.40053  4.90994  2.76054  2.96366  2.99742  3.41267  3.88857  6.68827  5.27667     61 e - - -
          2.68618  4.42225  2.77519  2.73123  3.46354  2.40513  3.72494  3.29354  2.67741  2.69355  4.24690  2.90347  2.73739  3.18146  2.89801  2.37887  2.77519  2.98518  4.58477  3.61503
          0.00231  6.46628  7.18862  0.61958  0.77255  0.48576  0.95510
     43   0.14197  6.15915  6.34388  6.35560  7.08116  4.94007  7.08629  6.60524  6.38933  6.28572  7.01036  5.80400  5.82221  3.37210  6.40823  3.19972  3.69213  5.61559  8.40297  7.39646     62 A - - -
          2.68618  4.42225  2.77519  2.73123  3.46354  2.40513  3.72494  3.29354  2.67741  2.69355  4.24690  2.90347  2.73739  3.18146  2.89801  2.37887  2.77519  2.98518  4.58477  3.61503
          0.00231  6.46628  7.18862  0.61958  0.77255  0.48576  0.95510
     44   1.11436  6.10148  4.29768  3.72236  3.44345  4.14519  3.62851  4.77314  1.36683  3.67637  5.17114  4.23200  5.09154  4.01899  1.91127  3.92114  4.11849  4.44670  6.56751  3.59720     63 a - - -
          2.68618  4.42225  2.77519  2.73123  3.46354  2.40513  3.72494  3.29354  2.67741  2.69355  4.24690  2.90347  2.73739  3.18146  2.89801  2.37887  2.77519  2.98518  4.58477  3.61503
          0.00231  6.46628  7.18862  0.61958  0.77255  0.48576  0.95510
     45   2.83272  6.25043  3.12936  2.24419  5.59389  4.51807  3.33331  4.03513  1.94761  2.23566  3.20221  3.40187  4.91150  2.89596  1.44931  3.70675  3.97485  4.64021  6.68406  3.07119     64 r - - -
          2.68618  4.42225  2.77519  2.73123  3.46354  2.40513  3.72494  3.29354  2.67741  2.69355  4.24690  2.90347  2.73739  3.18146  2.89801  2.37887  2.77519  2.98518  4.58477  3.61503
          0.00231  6.46628  7.18862  0.61958  0.77255  0.48576  0.95510
     46   0.81610  4.24544  4.37354  3.81176  4.95401  4.68931  3.71172  4.33912  2.77102  1.93465  3.80152  3.67403  5.07502  4.12446  2.57141  3.10530  3.46642  4.07139  6.31471  5.03108     65 a - - -
          2.68618  4.42225  2.77519  2.73123  3.46354  2.40513  3.72494  3.29354  2.67741  2.69355  4.24690  2.90347  2.73739  3.18146  2.89801  2.37887  2.77519  2.98518  4.58477  3.61503
          0.00231  6.46628  7.18862  0.61958  0.77255  0.48576  0.95510
     47   0.89855  3.55607  5.10602  4.52171  3.79269  5.00657  2.68639  4.06805  3.20079  3.78558  4.70072  4.83624  5.38099  4.67857  3.70439  4.27968  4.22161  3.86009  6.04029  1.33955     66 a - - -
          2.68618  4.42225  2.77519  2.73123  3.46354  2.40513  3.72494  3.29354  2.67741  2.69355  4.24690  2.90347  2.73739  3.18146  2.89801  2.37887  2.77519  2.98518  4.58477  3.61503
          0.00231  6.46628  7.18862  0.61958  0.77255  0.48576  0.95510
     48   3.83168  3.05962  1.15836  2.47011  4.69830  4.80828  5.06053  1.33331  3.33108  3.04879  3.84506  4.53919  5.18777  4.38861  3.71755  4.05219  4.06341  3.12431  6.14208  4.90627     67 d - - -
          2.68618  4.42225  2.77519  2.73123  3.46354  2.40513  3.72494  3.29354  2.67741  2.69355  4.24690  2.90347  2.73739  3.18146  2.89801  2.37887  2.77519  2.98518  4.58477  3.61503
          0.00231  6.46628  7.18862  0.61958  0.77255  0.48576  0.95510
     49   1.99826  4.38312  3.58030  1.75203  5.48555  4.53737  4.72837  3.57384  2.74877  2.38318  3.85438  3.64297  4.92997  2.24964  2.13767  2.90768  3.98087  2.85435  6.62843  3.42614     68 e - - -
          2.68618  4.42225  2.77519  2.73123  3.46354  2.40513  3.72494  3.29354  2.67741  2.69355  4.24690  2.90347  2.73739  3.18146  2.89801  2.37887  2.77519  2.98518  4.58477  3.61503
          0.00231  6.46628  7.18862  0.61958  0.77255  0.48576  0.95510
     50   1.10111  3.01651  5.60316  3.93466  2.30412  5.01882  3.88914  2.96016  4.83727  3.48539  3.62585  3.89465  5.38503  5.01245  3.19086  3.67878  3.40261  3.54302  2.92067  1.98582     69 a - - -
          2.68618  4.42225  2.77519  2.73123  3.46354  2.40513  3.72494  3.29354  2.67741  2.69355  4.24690  2.90347  2.73739  3.18146  2.89801  2.37887  2.77519  2.98518  4.58477  3.61503
          0.00231  6.46628  7.18862  0.61958  0.77255  0.48576  0.95510
     51   1.26220  6.24403  3.13133  3.12723  5.58409  4.52174  4.70890  5.06616  2.31885  3.00884  3.54211  3.52726  4.91503  3.28657  1.30627  3.42207  3.97730  4.00685  6.67950  5.27213     70 a - - -
          2.68618  4.42225  2.77519  2.73123  3.46354  2.40513  3.72494  3.29354  2.67741  2.69355  4.24690  2.90347  2.73739  3.18146  2.89801  2.37887  2.77519  2.98518  4.58477  3.61503
          0.00231  6.46628  7.18862  0.61958  0.77255  0.48576  0.95510
     52   3.76009  4.31904  4.10416  2.08429  2.91284  4.57075  3.81061  2.58175  1.98885  1.97286  3.46659  2.74586  4.96188  2.46641  2.53736  2.86539  3.99135  4.40854  6.54228  3.55021     71 l - - -
          2.68618  4.42225  2.77519  2.73123  3.46354  2.40513  3.72494  3.29354  2.67741  2.69355  4.24690  2.90347  2.73739  3.18146  2.89801  2.37887  2.77519  2.98518  4.58477  3.61503
          0.00231  6.46628  7.18862  0.61958  0.77255  0.48576  0.95510
     53   2.13823  3.81171  4.01774  1.79377  3.06642  4.52962  4.71910  4.99771  1.90860  3.60389  3.63316  2.75700  4.92255  2.91580  2.68581  2.62775  3.12250  3.56926  6.65004  2.78279     72 e - - -
          2.68618  4.42225  2.77519  2.73123  3.46354  2.40513  3.72494  3.29354  2.67741  2.69355  4.24690  2.90347  2.73739  3.18146  2.89801  2.37887  2.77519  2.98518  4.58477  3.61503
          0.00231  6.46628  7.18862  0.61958  0.77255  0.48576  0.95510
     54   2.89458  5.28921  5.63183  5.02996  3.58015  3.94141  3.85071  2.07230  2.76023  1.26413  2.05611  3.51167  5.38932  3.41897  3.77749  4.32501  4.11093  2.68468  5.90741  2.64904     73 l - - -
          2.68618  4.42225  2.77519  2.73123  3.46354  2.40513  3.72494  3.29354  2.67741  2.69355  4.24690  2.90347  2.73739  3.18146  2.89801  2.37887  2.77519  2.98518  4.58477  3.61503
          0.00231  6.46628  7.18862  0.61958  0.77255  0.48576  0.95510
     55   3.75967  4.16527  2.62576  1.83085  2.71736  3.18222  3.58947  3.06079  2.66142  3.12112  5.12565  3.07058  4.96068  3.89584  2.01484  3.47760  3.37042  2.72361  3.31240  2.95222     74 e - - -
          2.68618  4.42225  2.77519  2.73123  3.46354  2.40513  3.72494  3.29354  2.67741  2.69355  4.24690  2.90347  2.73739  3.18146  2.89801  2.37887  2.77519  2.98518  4.58477  3.61503
          0.00231  6.46628  7.18862  0.61958  0.77255  0.48576  0.95510
     56   1.98411  6.25315  3.99237  2.37197  4.18537  1.34216  4.70428  5.08362  2.74487  4.55829  3.90336  2.54907  3.70103  2.99918  2.88100  2.64986  3.12117  4.64361  6.68603  3.58411     75 g - - -
          2.68618  4.42225  2.77519  2.73123  3.46354  2.40513  3.72494  3.29354  2.67741  2.69355  4.24690  2.90347  2.73739  3.18146  2.89801  2.37887  2.77519  2.98518  4.58477  3.61503
          0.10119  6.46628  2.35724  0.61958  0.77255  0.48576  0.95510
     57   2.03074  4.43556  3.51832  2.20687  5.49211  3.05665  2.57659  3.78621  3.24458  2.44490  3.21873  2.90829  2.49503  3.55809  2.86171  2.13950  3.44448  4.54245  6.59628  4.06051     76 a - - -
          2.68618  4.42225  2.77519  2.73123  3.46354  2.40513  3.72494  3.29354  2.67741  2.69355  4.24690  2.90347  2.73739  3.18146  2.89801  2.37887  2.77519  2.98518  4.58477  3.61503
          0.00172  6.36681        *  0.61958  0.77255  0.00000        *
//
