# Supplementary material for: Signatures of Transcription Factor Evolution and the Secondary Gain of Red Algae Complexity
Source: Genes (Basel). 2021 Jul 9;12(7):1055. doi: 10.3390/genes12071055 (PMC8304369; doi:10.3390/genes12071055)
Supplement: Supplementary file 1 [file genes-12-01055-s001.zip › File S1/profileHMM_bHLH.hmm]

HMMER3/f [3.3 | Nov 2019]
NAME  HLH
LENG  53
ALPH  amino
RF    no
MM    no
CONS  yes
CS    no
MAP   yes
DATE  Sun Jan 10 19:52:16 2021
NSEQ  167
EFFN  19.318039
CKSUM 3523935196
GA    14.00 14.00
STATS LOCAL MSV       -8.0353  0.71910
STATS LOCAL VITERBI   -8.4411  0.71910
STATS LOCAL FORWARD   -4.2581  0.71910
HMM          A        C        D        E        F        G        H        I        K        L        M        N        P        Q        R        S        T        V        W        Y   
            m->m     m->i     m->d     i->m     i->i     d->m     d->d
  COMPO   2.67003  4.63696  3.15243  2.56845  3.89940  3.59431  3.60530  2.76633  2.35311  2.16659  3.80834  2.96976  3.49179  2.93088  2.22745  2.73557  2.99477  3.06156  5.84806  3.70872
          2.68618  4.42225  2.77519  2.73123  3.46354  2.40513  3.72494  3.29354  2.67741  2.69355  4.24690  2.90347  2.73739  3.18146  2.89801  2.37887  2.77519  2.98518  4.58477  3.61503
          0.09395  6.58608  2.42706  0.61958  0.77255  0.00000        *
      1   2.77829  4.96006  3.71725  3.08350  4.82472  3.45146  4.72594  4.53485  1.55772  3.22732  5.31396  3.18981  4.43876  2.33834  1.28496  3.06875  3.57762  4.31294  6.70630  3.47241      1 r - - -
          2.68618  4.42225  2.77519  2.73123  3.46354  2.40513  3.72494  3.29354  2.67741  2.69355  4.24690  2.90347  2.73739  3.18146  2.89801  2.37887  2.77519  2.98518  4.58477  3.61503
          0.00225  6.49438  7.21673  0.61958  0.77255  0.19158  1.74669
      2   3.41517  4.74129  4.09872  3.20126  5.65631  3.56053  3.99319  4.37766  1.72697  4.02858  5.36589  4.08876  4.38200  3.41379  0.74937  3.12362  3.61310  3.64163  6.76134  5.35768      2 r - - -
          2.68618  4.42225  2.77519  2.73123  3.46354  2.40513  3.72494  3.29354  2.67741  2.69355  4.24690  2.90347  2.73739  3.18146  2.89801  2.37887  2.77519  2.98518  4.58477  3.61503
          0.00205  6.58608  7.30843  0.61958  0.77255  0.48576  0.95510
      3   2.31468  6.32505  3.41932  2.18507  4.49356  3.29738  4.11374  3.28785  2.61691  2.28810  3.24842  2.96908  4.53736  2.44179  2.48297  2.68597  2.70439  2.90991  5.35448  4.40486      3 e - - -
          2.68618  4.42225  2.77519  2.73123  3.46354  2.40513  3.72494  3.29354  2.67741  2.69355  4.24690  2.90347  2.73739  3.18146  2.89801  2.37887  2.77519  2.98518  4.58477  3.61503
          0.00205  6.58608  7.30843  0.61958  0.77255  0.48576  0.95510
      4   2.03459  5.01872  3.67757  2.43596  4.24640  3.88675  3.52693  4.37044  2.20176  3.15186  3.65153  2.50680  4.12612  3.38233  2.22822  2.37821  2.22146  3.16691  6.77405  4.62039      4 a - - -
          2.68618  4.42225  2.77519  2.73123  3.46354  2.40513  3.72494  3.29354  2.67741  2.69355  4.24690  2.90347  2.73739  3.18146  2.89801  2.37887  2.77519  2.98518  4.58477  3.61503
          0.00205  6.58608  7.30843  0.61958  0.77255  0.48576  0.95510
      5   1.90397  6.33404  4.09369  3.53757  5.67323  4.19934  1.16662  3.98024  1.90124  4.10591  5.37639  3.28667  3.97900  3.56807  2.14135  3.20700  3.77697  4.30719  6.76998  5.36338      5 h - - -
          2.68618  4.42225  2.77519  2.73123  3.46354  2.40513  3.72494  3.29354  2.67741  2.69355  4.24690  2.90347  2.73739  3.18146  2.89801  2.37887  2.77519  2.98518  4.58477  3.61503
          0.00205  6.58608  7.30843  0.61958  0.77255  0.48576  0.95510
      6   3.00437  4.93927  3.57138  3.55845  4.54558  4.35487  4.81386  3.52622  2.81227  3.51459  5.33426  0.94909  2.60593  3.35009  2.85490  2.32601  3.07143  3.59587  6.73522  5.34043      6 n - - -
          2.68618  4.42225  2.77519  2.73123  3.46354  2.40513  3.72494  3.29354  2.67741  2.69355  4.24690  2.90347  2.73739  3.18146  2.89801  2.37887  2.77519  2.98518  4.58477  3.61503
          0.00205  6.58608  7.30843  0.61958  0.77255  0.48576  0.95510
      7   1.71280  4.04670  2.95078  1.61531  4.83722  4.03154  3.98934  2.81023  2.90195  2.46069  3.67192  4.14988  5.04323  2.87194  3.19657  3.10018  3.20841  2.80098  6.66301  4.28788      7 e - - -
          2.68618  4.42225  2.77519  2.73123  3.46354  2.40513  3.72494  3.29354  2.67741  2.69355  4.24690  2.90347  2.73739  3.18146  2.89801  2.37887  2.77519  2.98518  4.58477  3.61503
          0.00205  6.58608  7.30843  0.61958  0.77255  0.48576  0.95510
      8   2.68798  4.76987  3.72318  3.87371  5.07051  4.76760  4.98761  2.38606  2.75929  2.29722  3.06587  3.19006  4.02777  3.60781  1.22267  2.93428  3.16752  2.64310  6.42261  5.13273      8 r - - -
          2.68618  4.42225  2.77519  2.73123  3.46354  2.40513  3.72494  3.29354  2.67741  2.69355  4.24690  2.90347  2.73739  3.18146  2.89801  2.37887  2.77519  2.98518  4.58477  3.61503
          0.01239  6.58608  4.51617  0.61958  0.77255  0.48576  0.95510
      9   3.92876  8.09494  3.33807  0.14420  7.39678  5.25810  5.97271  7.02502  5.20905  6.42878  7.38187  4.70315  4.05246  5.16786  4.06905  5.07125  5.61517  6.50533  8.57080  6.89492      9 E - - -
          2.68618  4.42225  2.77519  2.73123  3.46354  2.40513  3.72494  3.29354  2.67741  2.69355  4.24690  2.90347  2.73739  3.18146  2.89801  2.37887  2.77519  2.98518  4.58477  3.61503
          0.00207  6.57577  7.29812  0.61958  0.77255  0.61796  0.77445
     10   4.52404  6.86744  4.89958  4.22179  6.33105  5.21510  4.33053  5.71704  1.28186  3.94414  4.11409  3.95336  5.56949  2.17892  0.81279  3.70499  4.11375  5.32925  7.14816  5.90259     10 r - - -
          2.68618  4.42225  2.77519  2.73123  3.46354  2.40513  3.72494  3.29354  2.67741  2.69355  4.24690  2.90347  2.73739  3.18146  2.89801  2.37887  2.77519  2.98518  4.58477  3.61503
          0.00207  6.57577  7.29812  0.61958  0.77255  0.41117  1.08729
     11   3.19160  4.06944  3.29435  2.78390  5.68502  4.04158  4.34458  3.45204  1.72898  3.14247  3.65128  2.48594  5.00306  2.24085  1.46117  3.36927  3.22929  4.08785  4.96955  5.36554     11 r - - -
          2.68618  4.42225  2.77519  2.73123  3.46354  2.40513  3.72494  3.29354  2.67741  2.69355  4.24690  2.90347  2.73739  3.18146  2.89801  2.37887  2.77519  2.98518  4.58477  3.61503
          0.00205  6.58608  7.30843  0.61958  0.77255  0.48576  0.95510
     12   5.63963  7.33235  6.74450  5.62748  5.40804  6.11622  5.71011  6.12829  3.99379  3.13369  6.46805  5.74414  4.13771  5.06353  0.18016  5.66191  5.75136  5.95214  6.80268  3.11651     12 R - - -
          2.68618  4.42225  2.77519  2.73123  3.46354  2.40513  3.72494  3.29354  2.67741  2.69355  4.24690  2.90347  2.73739  3.18146  2.89801  2.37887  2.77519  2.98518  4.58477  3.61503
          0.00205  6.58608  7.30843  0.61958  0.77255  0.48576  0.95510
     13   3.16125  5.42466  5.53039  4.93805  4.52564  5.08908  5.39817  3.25781  4.79641  2.89640  2.15750  5.10686  5.45743  3.67445  0.77854  2.92088  3.01114  2.35470  6.03891  4.85107     13 r - - -
          2.68618  4.42225  2.77519  2.73123  3.46354  2.40513  3.72494  3.29354  2.67741  2.69355  4.24690  2.90347  2.73739  3.18146  2.89801  2.37887  2.77519  2.98518  4.58477  3.61503
          0.00205  6.58608  7.30843  0.61958  0.77255  0.48576  0.95510
     14   2.47241  3.87364  2.05527  2.35307  3.58404  3.58903  2.63597  4.01075  2.34464  3.23756  5.38779  2.71063  5.00171  2.40417  2.30883  2.89404  3.70003  4.73844  6.77954  3.38358     14 d - - -
          2.68618  4.42225  2.77519  2.73123  3.46354  2.40513  3.72494  3.29354  2.67741  2.69355  4.24690  2.90347  2.73739  3.18146  2.89801  2.37887  2.77519  2.98518  4.58477  3.61503
          0.00205  6.58608  7.30843  0.61958  0.77255  0.48576  0.95510
     15   3.12334  4.37847  2.37918  2.32977  5.69490  3.61420  3.36266  5.18183  1.90355  3.70596  4.14861  2.41242  5.00144  2.55809  1.78758  2.46821  3.08214  4.13523  6.78035  5.36858     15 r - - -
          2.68618  4.42225  2.77519  2.73123  3.46354  2.40513  3.72494  3.29354  2.67741  2.69355  4.24690  2.90347  2.73739  3.18146  2.89801  2.37887  2.77519  2.98518  4.58477  3.61503
          0.00205  6.58608  7.30843  0.61958  0.77255  0.48576  0.95510
     16   4.06735  5.43409  6.04682  5.43283  3.90581  5.24728  5.58431  0.96189  5.21759  1.43745  2.10010  4.33119  5.60396  3.90361  5.22107  4.56123  3.30266  2.34758  6.06407  4.89270     16 i - - -
          2.68618  4.42225  2.77519  2.73123  3.46354  2.40513  3.72494  3.29354  2.67741  2.69355  4.24690  2.90347  2.73739  3.18146  2.89801  2.37887  2.77519  2.98518  4.58477  3.61503
          0.00205  6.58608  7.30843  0.61958  0.77255  0.48576  0.95510
     17   3.13577  6.45345  3.67963  3.62885  5.81894  4.69855  4.90397  5.30154  2.35999  4.77210  5.51496  0.62835  5.10813  4.00444  2.67039  2.45170  3.08395  4.86074  6.89463  5.49034     17 N - - -
          2.68618  4.42225  2.77519  2.73123  3.46354  2.40513  3.72494  3.29354  2.67741  2.69355  4.24690  2.90347  2.73739  3.18146  2.89801  2.37887  2.77519  2.98518  4.58477  3.61503
          0.00205  6.58608  7.30843  0.61958  0.77255  0.48576  0.95510
     18   3.16518  6.34829  1.68831  1.99343  5.69463  3.40656  3.56350  4.25796  2.76361  3.27233  4.43446  2.74032  5.00148  2.33468  2.88887  1.98834  3.00374  3.60998  6.78022  5.36850     18 d - - -
          2.68618  4.42225  2.77519  2.73123  3.46354  2.40513  3.72494  3.29354  2.67741  2.69355  4.24690  2.90347  2.73739  3.18146  2.89801  2.37887  2.77519  2.98518  4.58477  3.61503
          0.00205  6.58608  7.30843  0.61958  0.77255  0.48576  0.95510
     19   1.63814  2.28885  4.30190  3.52616  4.26981  2.43283  3.53274  4.64834  2.65238  2.57224  3.42837  4.25630  5.10017  2.60209  2.42412  2.33982  4.09893  4.33968  4.42619  3.88375     19 a - - -
          2.68618  4.42225  2.77519  2.73123  3.46354  2.40513  3.72494  3.29354  2.67741  2.69355  4.24690  2.90347  2.73739  3.18146  2.89801  2.37887  2.77519  2.98518  4.58477  3.61503
          0.00205  6.58608  7.30843  0.61958  0.77255  0.48576  0.95510
     20   4.74410  4.40675  6.72240  6.11520  1.01497  5.96976  6.25732  1.64001  5.91674  1.48961  3.46426  6.13691  6.22598  5.93763  5.88515  5.30186  4.96487  3.73469  6.56164  2.22039     20 f - - -
          2.68618  4.42225  2.77519  2.73123  3.46354  2.40513  3.72494  3.29354  2.67741  2.69355  4.24690  2.90347  2.73739  3.18146  2.89801  2.37887  2.77519  2.98518  4.58477  3.61503
          0.00205  6.58608  7.30843  0.61958  0.77255  0.48576  0.95510
     21   2.23701  5.17924  1.75602  1.90304  4.13616  3.61670  3.50900  4.24531  2.54251  3.37687  3.90331  2.73297  5.00190  2.58103  3.68376  2.27359  3.15458  3.83240  6.77894  5.36771     21 d - - -
          2.68618  4.42225  2.77519  2.73123  3.46354  2.40513  3.72494  3.29354  2.67741  2.69355  4.24690  2.90347  2.73739  3.18146  2.89801  2.37887  2.77519  2.98518  4.58477  3.61503
          0.00205  6.58608  7.30843  0.61958  0.77255  0.48576  0.95510
     22   2.45102  6.34786  3.03868  1.53699  5.69400  3.88894  3.73560  3.00311  2.32681  3.53625  4.73967  3.08344  5.00158  2.30428  2.39335  2.73748  2.67264  3.53448  6.77990  4.76454     22 e - - -
          2.68618  4.42225  2.77519  2.73123  3.46354  2.40513  3.72494  3.29354  2.67741  2.69355  4.24690  2.90347  2.73739  3.18146  2.89801  2.37887  2.77519  2.98518  4.58477  3.61503
          0.00205  6.58608  7.30843  0.61958  0.77255  0.48576  0.95510
     23   6.23517  7.26260  8.22467  7.62970  3.93145  7.88475  7.95880  3.75875  7.56611  0.08611  3.93065  8.11768  7.39485  6.97942  7.28321  7.44160  6.37638  4.75981  7.41136  6.64898     23 L - - -
          2.68618  4.42225  2.77519  2.73123  3.46354  2.40513  3.72494  3.29354  2.67741  2.69355  4.24690  2.90347  2.73739  3.18146  2.89801  2.37887  2.77519  2.98518  4.58477  3.61503
          0.00205  6.58608  7.30843  0.61958  0.77255  0.48576  0.95510
     24   3.14732  6.35571  4.10730  3.54939  5.70087  3.18140  4.04344  5.18311  1.34651  3.87381  4.23524  3.28975  5.01975  2.91658  1.02563  2.97316  4.08430  4.10963  6.78623  5.38061     24 r - - -
          2.68618  4.42225  2.77519  2.73123  3.46354  2.40513  3.72494  3.29354  2.67741  2.69355  4.24690  2.90347  2.73739  3.18146  2.89801  2.37887  2.77519  2.98518  4.58477  3.61503
          0.00205  6.58608  7.30843  0.61958  0.77255  0.48576  0.95510
     25   2.65605  4.85112  2.21381  2.13366  4.38800  3.25822  3.96194  4.20610  2.29342  3.34857  4.67148  3.05192  5.00193  2.71970  2.44579  2.31086  2.26716  3.19732  6.77886  4.36570     25 e - - -
          2.68618  4.42225  2.77519  2.73123  3.46354  2.40513  3.72494  3.29354  2.67741  2.69355  4.24690  2.90347  2.73739  3.18146  2.89801  2.37887  2.77519  2.98518  4.58477  3.61503
          0.00205  6.58608  7.30843  0.61958  0.77255  0.48576  0.95510
     26   2.89491  3.31324  5.88963  4.24438  3.42820  5.14532  2.95025  2.11026  3.54038  1.02028  2.79815  4.62793  5.50957  3.42547  4.18824  3.82714  3.55887  2.50535  5.98657  3.41035     26 l - - -
          2.68630  4.42130  2.77532  2.73136  3.46366  2.40525  3.72507  3.29321  2.67753  2.69251  4.24641  2.90359  2.73752  3.18159  2.89813  2.37899  2.77520  2.98531  4.58489  3.61515
          0.07138  2.76086  5.17517  0.09071  2.44508  0.48576  0.95510
     27   4.22398  5.57664  6.20813  4.11200  4.62057  5.42726  5.77318  1.58565  5.39269  1.02394  2.98970  5.59352  4.35343  4.56089  5.39871  4.74640  4.45628  1.32090  6.23343  5.06953     28 l - - -
          2.68618  4.42225  2.77519  2.73123  3.46354  2.40513  3.72494  3.29354  2.67741  2.69355  4.24690  2.90347  2.73739  3.18146  2.89801  2.37887  2.77519  2.98518  4.58477  3.61503
          0.00206  6.58109  7.30343  0.61958  0.77255  0.44637  1.02151
     28   3.29393  5.09162  3.68449  2.71462  5.40055  3.76619  4.86921  4.83188  3.64905  2.94861  4.51689  4.18118  0.61161  2.67837  4.12222  3.38543  3.64873  3.74021  6.62448  5.27011     29 P - - -
          2.68383  4.41969  2.77400  2.73086  3.46510  2.40253  3.72655  3.29608  2.67866  2.69350  4.24879  2.90291  2.74028  3.18173  2.89997  2.37599  2.77594  2.98711  4.58919  3.61633
          1.02391  0.78645  1.68548  1.86635  0.16805  0.48576  0.95510
     29   2.54353  3.43999  3.69946  2.86617  3.55479  3.18276  3.25091  3.98141  2.73968  2.43555  5.15204  2.83164  2.91558  3.07416  3.24720  2.14443  1.97877  3.08395  5.17630  4.05662     66 t - - -
          2.68618  4.42225  2.77519  2.73123  3.46354  2.40513  3.72494  3.29354  2.67741  2.69355  4.24690  2.90347  2.73739  3.18146  2.89801  2.37887  2.77519  2.98518  4.58477  3.61503
          0.24453  6.38190  1.53603  0.61958  0.77255  0.48155  0.96187
     30   2.52692  4.59613  3.09690  3.14139  3.31938  2.87001  3.11969  2.81449  2.82957  1.93554  4.38370  3.01391  3.41127  2.74383  3.16097  2.43543  2.91394  3.18779  5.19946  3.46287     67 l - - -
          2.68618  4.42225  2.77519  2.73123  3.46354  2.40513  3.72494  3.29354  2.67741  2.69355  4.24690  2.90347  2.73739  3.18146  2.89801  2.37887  2.77519  2.98518  4.58477  3.61503
          0.00272  6.30477  7.02712  0.61958  0.77255  1.15805  0.37702
     31   2.50489  5.18809  3.06998  2.51104  3.44104  2.42128  3.69897  4.45980  2.82945  3.23737  4.50296  2.76397  1.73927  2.68320  3.27948  2.65577  2.96967  3.84180  6.61588  3.52186     68 p - - -
          2.68618  4.42225  2.77519  2.73123  3.46354  2.40513  3.72494  3.29354  2.67741  2.69355  4.24690  2.90347  2.73739  3.18146  2.89801  2.37887  2.77519  2.98518  4.58477  3.61503
          0.00253  6.37530  7.09765  0.61958  0.77255  1.02408  0.44492
     32   2.95482  4.46046  2.39265  2.69051  3.82972  3.64867  3.44171  3.44121  2.65675  3.43197  4.34478  2.69157  2.20106  2.38322  3.12689  2.27017  3.03119  3.59618  6.65909  2.89968     69 p - - -
          2.68618  4.42225  2.77519  2.73123  3.46354  2.40513  3.72494  3.29354  2.67741  2.69355  4.24690  2.90347  2.73739  3.18146  2.89801  2.37887  2.77519  2.98518  4.58477  3.61503
          0.00239  6.43480  7.15715  0.61958  0.77255  1.56202  0.23536
     33   3.18205  3.94308  2.03886  2.38919  5.57933  2.43838  3.21691  4.13439  2.44472  3.66024  5.27332  2.14223  3.67065  2.69513  3.15124  2.12780  3.08015  3.58575  6.66492  5.25320     70 d - - -
          2.68618  4.42225  2.77519  2.73123  3.46354  2.40513  3.72494  3.29354  2.67741  2.69355  4.24690  2.90347  2.73739  3.18146  2.89801  2.37887  2.77519  2.98518  4.58477  3.61503
          0.00239  6.43480  7.15715  0.61958  0.77255  1.56202  0.23536
     34   2.49922  4.80314  3.55859  2.39516  5.57850  3.08676  4.67978  4.41958  1.51894  3.68088  4.64924  3.48576  3.25033  2.31945  2.30561  2.60641  2.33115  3.88050  6.66451  5.25295     71 k - - -
          2.68636  4.42186  2.77549  2.73152  3.46383  2.40424  3.72524  3.29287  2.67725  2.69384  4.24719  2.90361  2.73769  3.18157  2.89745  2.37890  2.77549  2.98531  4.58506  3.61500
          0.05194  2.99897  7.15715  1.17710  0.36841  0.14059  2.03136
     35   4.14560  6.60105  4.41658  3.34665  5.99199  4.33490  4.44514  5.44270  0.60796  4.88469  5.64554  3.81419  2.97373  3.87010  1.69908  3.32331  3.71948  5.01961  6.97122  5.62468     76 K - - -
          2.68618  4.42225  2.77519  2.73123  3.46354  2.40513  3.72494  3.29354  2.67741  2.69355  4.24690  2.90347  2.73739  3.18146  2.89801  2.37887  2.77519  2.98518  4.58477  3.61503
          0.00205  6.58608  7.30843  0.61958  0.77255  0.48576  0.95510
     36   2.64249  5.58419  4.37528  4.36402  4.33305  3.66930  3.55165  3.11215  3.55465  1.06877  3.55675  3.40358  3.03566  3.27772  3.02515  3.76165  2.61247  2.37431  4.39987  4.02452     77 l - - -
          2.68618  4.42225  2.77519  2.73123  3.46354  2.40513  3.72494  3.29354  2.67741  2.69355  4.24690  2.90347  2.73739  3.18146  2.89801  2.37887  2.77519  2.98518  4.58477  3.61503
          0.00205  6.58608  7.30843  0.61958  0.77255  0.48576  0.95510
     37   3.67236  6.37521  2.16285  2.14292  5.72083  4.62336  4.30559  5.20848  3.12625  4.68073  5.41632  2.45306  3.29744  3.91388  3.68186  1.00877  2.26399  4.76626  6.80695  5.39353     78 s - - -
          2.68618  4.42225  2.77519  2.73123  3.46354  2.40513  3.72494  3.29354  2.67741  2.69355  4.24690  2.90347  2.73739  3.18146  2.89801  2.37887  2.77519  2.98518  4.58477  3.61503
          0.00205  6.58608  7.30843  0.61958  0.77255  0.48576  0.95510
     38   4.21343  6.63633  4.51962  3.91157  6.03426  4.94963  4.26684  4.30026  0.39552  4.91204  5.68299  3.27274  5.32469  3.10007  2.94044  3.72875  2.97305  4.45420  6.99384  5.66916     79 K - - -
          2.68618  4.42225  2.77519  2.73123  3.46354  2.40513  3.72494  3.29354  2.67741  2.69355  4.24690  2.90347  2.73739  3.18146  2.89801  2.37887  2.77519  2.98518  4.58477  3.61503
          0.00205  6.58608  7.30843  0.61958  0.77255  0.48576  0.95510
     39   1.39440  4.57074  5.89074  3.75253  3.60639  3.29729  4.38264  1.93229  5.07616  2.22180  3.53802  4.48814  3.38193  4.36976  5.10385  2.30986  3.63284  2.07626  4.98473  3.56251     80 a - - -
          2.68618  4.42225  2.77519  2.73123  3.46354  2.40513  3.72494  3.29354  2.67741  2.69355  4.24690  2.90347  2.73739  3.18146  2.89801  2.37887  2.77519  2.98518  4.58477  3.61503
          0.00205  6.58608  7.30843  0.61958  0.77255  0.48576  0.95510
     40   2.23196  6.34624  1.90342  1.64495  5.69164  3.29420  4.11573  4.20535  3.10193  3.60319  3.88361  3.53980  5.00197  2.96709  3.80482  1.85999  2.52246  3.40602  6.77873  5.36758     81 e - - -
          2.68618  4.42225  2.77519  2.73123  3.46354  2.40513  3.72494  3.29354  2.67741  2.69355  4.24690  2.90347  2.73739  3.18146  2.89801  2.37887  2.77519  2.98518  4.58477  3.61503
          0.00205  6.58608  7.30843  0.61958  0.77255  0.48576  0.95510
     41   3.99539  5.36805  5.96722  5.35192  3.84883  5.16738  4.00048  0.86477  5.13555  2.83744  3.86036  5.33224  5.53037  4.47133  5.14145  4.07456  1.49896  1.96162  5.99322  4.81740     82 i - - -
          2.68618  4.42225  2.77519  2.73123  3.46354  2.40513  3.72494  3.29354  2.67741  2.69355  4.24690  2.90347  2.73739  3.18146  2.89801  2.37887  2.77519  2.98518  4.58477  3.61503
          0.00205  6.58608  7.30843  0.61958  0.77255  0.48576  0.95510
     42   5.98407  7.05337  8.04630  7.50439  5.04228  7.68041  7.99280  3.12118  7.46043  0.15975  4.72938  7.90752  7.35684  7.03296  7.28099  7.22136  6.16831  2.58412  7.51494  6.71810     83 L - - -
          2.68618  4.42225  2.77519  2.73123  3.46354  2.40513  3.72494  3.29354  2.67741  2.69355  4.24690  2.90347  2.73739  3.18146  2.89801  2.37887  2.77519  2.98518  4.58477  3.61503
          0.00205  6.58608  7.30843  0.61958  0.77255  0.48576  0.95510
     43   2.90742  6.34745  2.93887  2.07369  3.64502  3.43379  4.35003  4.20175  2.49796  3.11859  5.38788  3.09919  5.00168  2.16789  1.56556  2.74456  2.65863  3.43087  6.77961  5.36812     84 r - - -
          2.68618  4.42225  2.77519  2.73123  3.46354  2.40513  3.72494  3.29354  2.67741  2.69355  4.24690  2.90347  2.73739  3.18146  2.89801  2.37887  2.77519  2.98518  4.58477  3.61503
          0.00205  6.58608  7.30843  0.61958  0.77255  0.48576  0.95510
     44   2.87110  5.16079  3.44196  2.06174  4.12718  3.26683  3.22093  3.31466  2.06459  1.95479  2.47251  3.60333  5.01580  2.94413  2.41292  2.91181  3.65024  3.92678  4.63178  4.69273     85 l - - -
          2.68618  4.42225  2.77519  2.73123  3.46354  2.40513  3.72494  3.29354  2.67741  2.69355  4.24690  2.90347  2.73739  3.18146  2.89801  2.37887  2.77519  2.98518  4.58477  3.61503
          0.00205  6.58608  7.30843  0.61958  0.77255  0.48576  0.95510
     45   0.60809  4.45261  6.42007  5.99359  5.39522  3.79857  6.26496  3.43921  5.80397  4.49530  5.40583  5.69263  5.76897  5.92457  5.81697  2.87170  1.80055  2.10293  6.90426  5.74909     86 A - - -
          2.68618  4.42225  2.77519  2.73123  3.46354  2.40513  3.72494  3.29354  2.67741  2.69355  4.24690  2.90347  2.73739  3.18146  2.89801  2.37887  2.77519  2.98518  4.58477  3.61503
          0.00205  6.58608  7.30843  0.61958  0.77255  0.48576  0.95510
     46   2.60284  3.58279  4.52441  4.55590  3.68172  5.13242  4.38875  1.30643  3.81516  2.63782  3.84159  5.24685  5.49757  3.95444  3.56995  3.23241  2.35380  1.43322  5.99661  4.17883     87 i - - -
          2.68618  4.42225  2.77519  2.73123  3.46354  2.40513  3.72494  3.29354  2.67741  2.69355  4.24690  2.90347  2.73739  3.18146  2.89801  2.37887  2.77519  2.98518  4.58477  3.61503
          0.00205  6.58608  7.30843  0.61958  0.77255  0.48576  0.95510
     47   2.70219  5.12021  1.89125  1.69379  5.69493  4.03036  3.41270  4.71985  2.18888  3.69428  4.64454  2.44211  5.00143  2.71248  2.55761  2.44589  3.23735  4.30804  6.78037  5.36859     88 e - - -
          2.68618  4.42225  2.77519  2.73123  3.46354  2.40513  3.72494  3.29354  2.67741  2.69355  4.24690  2.90347  2.73739  3.18146  2.89801  2.37887  2.77519  2.98518  4.58477  3.61503
          0.00205  6.58608  7.30843  0.61958  0.77255  0.48576  0.95510
     48   3.43305  4.70311  5.92611  4.48589  2.79983  5.15049  2.39514  3.26976  4.08100  2.65101  3.83564  5.30598  5.51439  5.23688  4.01069  4.46087  4.21566  3.28767  4.76032  0.62509     89 Y - - -
          2.68618  4.42225  2.77519  2.73123  3.46354  2.40513  3.72494  3.29354  2.67741  2.69355  4.24690  2.90347  2.73739  3.18146  2.89801  2.37887  2.77519  2.98518  4.58477  3.61503
          0.00205  6.58608  7.30843  0.61958  0.77255  0.48576  0.95510
     49   4.99401  4.65905  7.08052  6.55108  4.15385  6.46823  6.97863  0.44974  6.43202  1.82945  3.29244  6.64086  6.68622  6.54562  6.48105  5.85417  4.40221  2.27592  7.26039  6.13022     90 I - - -
          2.68618  4.42225  2.77519  2.73123  3.46354  2.40513  3.72494  3.29354  2.67741  2.69355  4.24690  2.90347  2.73739  3.18146  2.89801  2.37887  2.77519  2.98518  4.58477  3.61503
          0.00205  6.58608  7.30843  0.61958  0.77255  0.48576  0.95510
     50   2.96916  5.20925  3.33089  2.84785  4.64684  3.56516  3.34135  4.11401  1.51939  2.74676  4.37110  2.99646  3.89808  2.24420  2.18002  2.16429  3.34508  4.18841  6.77938  4.76409     91 k - - -
          2.68618  4.42225  2.77519  2.73123  3.46354  2.40513  3.72494  3.29354  2.67741  2.69355  4.24690  2.90347  2.73739  3.18146  2.89801  2.37887  2.77519  2.98518  4.58477  3.61503
          0.00205  6.58608  7.30843  0.61958  0.77255  0.48576  0.95510
     51   2.84744  4.78375  2.57389  2.29271  3.31462  3.06195  2.34807  4.69280  2.71189  3.21745  3.24463  3.37747  5.00301  2.24211  3.15081  2.38498  2.92972  4.06882  6.77560  2.66705     92 q - - -
          2.68618  4.42225  2.77519  2.73123  3.46354  2.40513  3.72494  3.29354  2.67741  2.69355  4.24690  2.90347  2.73739  3.18146  2.89801  2.37887  2.77519  2.98518  4.58477  3.61503
          0.00205  6.58608  7.30843  0.61958  0.77255  0.48576  0.95510
     52   3.57538  4.73173  5.85907  4.57016  4.46332  5.14125  4.71406  3.07885  4.22925  0.36135  3.34448  4.21429  5.50580  4.05928  5.09068  3.97862  4.21371  3.10904  5.99031  4.81232     93 L - - -
          2.68618  4.42225  2.77519  2.73123  3.46354  2.40513  3.72494  3.29354  2.67741  2.69355  4.24690  2.90347  2.73739  3.18146  2.89801  2.37887  2.77519  2.98518  4.58477  3.61503
          0.00205  6.58608  7.30843  0.61958  0.77255  0.48576  0.95510
     53   3.14537  6.34824  3.22532  2.23314  5.69456  3.61026  3.40876  4.68074  2.42422  3.35672  4.63964  3.54370  4.61811  1.16789  2.38941  2.71337  2.76357  3.81147  6.78018  4.78815     94 q - - -
          2.68618  4.42225  2.77519  2.73123  3.46354  2.40513  3.72494  3.29354  2.67741  2.69355  4.24690  2.90347  2.73739  3.18146  2.89801  2.37887  2.77519  2.98518  4.58477  3.61503
          0.00138  6.58541        *  0.61958  0.77255  0.00000        *
//
