# Supplementary material for: Signatures of Transcription Factor Evolution and the Secondary Gain of Red Algae Complexity
Source: Genes (Basel). 2021 Jul 9;12(7):1055. doi: 10.3390/genes12071055 (PMC8304369; doi:10.3390/genes12071055)
Supplement: Supplementary file 1 [file genes-12-01055-s001.zip › File S1/profileHMM_bZIP_1.hmm]

HMMER3/f [3.3 | Nov 2019]
NAME  bZIP_1
LENG  64
ALPH  amino
RF    no
MM    no
CONS  yes
CS    no
MAP   yes
DATE  Mon Dec 21 11:35:31 2020
NSEQ  20
EFFN  4.799805
CKSUM 155345419
GA    27.60 27.60
TC    27.60 27.60
NC    27.50 27.50
STATS LOCAL MSV       -8.5974  0.71885
STATS LOCAL VITERBI   -9.0535  0.71885
STATS LOCAL FORWARD   -4.0434  0.71885
HMM          A        C        D        E        F        G        H        I        K        L        M        N        P        Q        R        S        T        V        W        Y   
            m->m     m->i     m->d     i->m     i->i     d->m     d->d
  COMPO   2.49827  4.57071  3.30975  2.27476  4.26330  3.69997  4.13570  3.37614  2.09048  2.32801  3.70824  2.78257  4.30604  2.74039  2.14498  2.64379  3.16432  3.16887  5.65538  4.03977
          2.68618  4.42225  2.77519  2.73123  3.46354  2.40513  3.72494  3.29354  2.67741  2.69355  4.24690  2.90347  2.73739  3.18146  2.89801  2.37887  2.77519  2.98518  4.58477  3.61503
          0.00736  5.31172  6.03406  0.61958  0.77255  0.00000        *
      1   2.58766  5.69451  2.41915  1.14193  5.03301  2.77786  4.09666  4.52663  2.20434  3.99680  4.74316  3.30933  4.28402  2.41943  3.37551  3.10927  3.39933  4.08282  6.12493  4.69751      1 e - - -
          2.68618  4.42225  2.77519  2.73123  3.46354  2.40513  3.72494  3.29354  2.67741  2.69355  4.24690  2.90347  2.73739  3.18146  2.89801  2.37887  2.77519  2.98518  4.58477  3.61503
          0.00736  5.31172  6.03406  0.61958  0.77255  0.48576  0.95510
      2   2.39680  5.53841  3.30446  1.84015  4.88400  3.81897  3.99628  3.20192  1.63860  3.83856  4.58102  3.28867  3.42489  2.66837  1.99371  3.01234  3.27676  3.92979  5.96589  4.56694      2 k - - -
          2.68618  4.42225  2.77519  2.73123  3.46354  2.40513  3.72494  3.29354  2.67741  2.69355  4.24690  2.90347  2.73739  3.18146  2.89801  2.37887  2.77519  2.98518  4.58477  3.61503
          0.00736  5.31172  6.03406  0.61958  0.77255  0.48576  0.95510
      3   2.27374  5.49468  3.27980  1.89976  4.82584  3.79676  3.98527  3.19859  2.44060  2.65600  4.53903  2.75108  2.97509  2.76491  2.79719  2.13118  2.87905  3.87783  5.93576  4.53340      3 e - - -
          2.68618  4.42225  2.77519  2.73123  3.46354  2.40513  3.72494  3.29354  2.67741  2.69355  4.24690  2.90347  2.73739  3.18146  2.89801  2.37887  2.77519  2.98518  4.58477  3.61503
          0.00736  5.31172  6.03406  0.61958  0.77255  0.48576  0.95510
      4   2.58512  4.51796  3.23681  4.05309  3.61793  4.18994  4.50072  2.29584  3.91435  1.14257  3.63370  4.21469  4.55799  4.11592  3.28916  2.85047  3.30201  2.24452  3.24156  3.94522      4 l - - -
          2.68618  4.42225  2.77519  2.73123  3.46354  2.40513  3.72494  3.29354  2.67741  2.69355  4.24690  2.90347  2.73739  3.18146  2.89801  2.37887  2.77519  2.98518  4.58477  3.61503
          0.00736  5.31172  6.03406  0.61958  0.77255  0.48576  0.95510
      5   4.04220  6.14688  4.66030  3.75527  5.73893  4.61446  4.38096  3.06947  0.66791  4.33555  5.21074  4.10013  4.92209  2.67593  1.60537  4.00874  4.14880  4.68331  6.29491  5.20607      5 K - - -
          2.68618  4.42225  2.77519  2.73123  3.46354  2.40513  3.72494  3.29354  2.67741  2.69355  4.24690  2.90347  2.73739  3.18146  2.89801  2.37887  2.77519  2.98518  4.58477  3.61503
          0.00736  5.31172  6.03406  0.61958  0.77255  0.48576  0.95510
      6   3.24714  5.64328  3.55206  2.47842  5.01079  3.99460  4.10130  4.44606  1.96320  3.09605  4.69380  2.61523  4.37411  3.20966  1.06161  3.21943  3.45998  3.17218  6.02666  4.69540      6 r - - -
          2.68618  4.42225  2.77519  2.73123  3.46354  2.40513  3.72494  3.29354  2.67741  2.69355  4.24690  2.90347  2.73739  3.18146  2.89801  2.37887  2.77519  2.98518  4.58477  3.61503
          0.00736  5.31172  6.03406  0.61958  0.77255  0.48576  0.95510
      7   2.55174  5.31107  3.37780  1.52699  4.57435  3.83906  4.03689  3.23725  2.81393  2.54182  3.30769  3.34934  4.22991  2.33505  2.39046  3.03760  2.58867  3.65673  5.79580  4.44107      7 e - - -
          2.68618  4.42225  2.77519  2.73123  3.46354  2.40513  3.72494  3.29354  2.67741  2.69355  4.24690  2.90347  2.73739  3.18146  2.89801  2.37887  2.77519  2.98518  4.58477  3.61503
          0.00736  5.31172  6.03406  0.61958  0.77255  0.48576  0.95510
      8   2.61858  5.40409  3.44433  2.52495  4.69174  3.89372  4.06128  3.35742  1.53067  3.12184  3.19875  3.39616  4.28023  3.18736  1.50930  3.10027  3.32323  3.76328  5.86192  4.51699      8 r - - -
          2.68618  4.42225  2.77519  2.73123  3.46354  2.40513  3.72494  3.29354  2.67741  2.69355  4.24690  2.90347  2.73739  3.18146  2.89801  2.37887  2.77519  2.98518  4.58477  3.61503
          0.00736  5.31172  6.03406  0.61958  0.77255  0.48576  0.95510
      9   4.33043  6.27917  5.20382  4.05614  5.94317  4.81000  4.45930  5.14222  1.44726  2.83836  5.35286  4.30782  5.09036  3.58500  0.60178  4.29893  4.38170  4.86638  6.35633  5.34354      9 R - - -
          2.68618  4.42225  2.77519  2.73123  3.46354  2.40513  3.72494  3.29354  2.67741  2.69355  4.24690  2.90347  2.73739  3.18146  2.89801  2.37887  2.77519  2.98518  4.58477  3.61503
          0.00736  5.31172  6.03406  0.61958  0.77255  0.48576  0.95510
     10   2.17106  5.00144  3.91125  3.31442  4.16542  4.08344  4.26614  3.52515  1.77479  1.75515  2.02528  3.74370  4.45797  3.52033  2.47797  3.33351  3.39479  3.29008  5.54305  4.30525     10 l - - -
          2.68618  4.42225  2.77519  2.73123  3.46354  2.40513  3.72494  3.29354  2.67741  2.69355  4.24690  2.90347  2.73739  3.18146  2.89801  2.37887  2.77519  2.98518  4.58477  3.61503
          0.00736  5.31172  6.03406  0.61958  0.77255  0.48576  0.95510
     11   2.15976  4.73364  4.02632  2.12838  3.85966  4.06588  4.32754  2.38955  3.40206  2.12980  2.46997  3.83864  4.44282  2.06815  3.73325  3.31742  3.29558  2.51611  5.32421  4.09964     11 q - - -
          2.68618  4.42225  2.77519  2.73123  3.46354  2.40513  3.72494  3.29354  2.67741  2.69355  4.24690  2.90347  2.73739  3.18146  2.89801  2.37887  2.77519  2.98518  4.58477  3.61503
          0.00736  5.31172  6.03406  0.61958  0.77255  0.48576  0.95510
     12   3.60172  5.92221  3.97109  3.29399  5.40307  4.27423  4.24077  4.77746  1.37450  4.16839  4.97914  3.75074  4.62937  1.87909  1.65335  1.73795  3.77773  4.39560  6.19159  4.96295     12 k - - -
          2.68618  4.42225  2.77519  2.73123  3.46354  2.40513  3.72494  3.29354  2.67741  2.69355  4.24690  2.90347  2.73739  3.18146  2.89801  2.37887  2.77519  2.98518  4.58477  3.61503
          0.00736  5.31172  6.03406  0.61958  0.77255  0.48576  0.95510
     13   4.76051  6.46132  4.64728  4.70569  6.16088  4.89228  6.06618  6.38732  5.26398  5.81377  6.89043  0.08570  5.62103  5.50627  5.52449  4.86297  5.24090  5.82787  7.16563  6.13539     13 N - - -
          2.68618  4.42225  2.77519  2.73123  3.46354  2.40513  3.72494  3.29354  2.67741  2.69355  4.24690  2.90347  2.73739  3.18146  2.89801  2.37887  2.77519  2.98518  4.58477  3.61503
          0.00736  5.31172  6.03406  0.61958  0.77255  0.48576  0.95510
     14   4.50148  6.38179  5.39792  4.21235  6.15131  4.89721  4.54373  5.32890  1.86551  4.57520  5.50908  4.42765  5.18913  3.67211  0.36201  4.46493  4.53545  5.05296  6.44216  5.47381     14 R - - -
          2.68618  4.42225  2.77519  2.73123  3.46354  2.40513  3.72494  3.29354  2.67741  2.69355  4.24690  2.90347  2.73739  3.18146  2.89801  2.37887  2.77519  2.98518  4.58477  3.61503
          0.00736  5.31172  6.03406  0.61958  0.77255  0.48576  0.95510
     15   2.62151  5.14589  3.48999  1.37021  4.36229  3.88350  4.09438  2.59417  2.91996  2.89587  4.22448  3.43924  4.27232  3.26528  2.82438  2.21086  2.73223  2.92234  5.66654  4.35120     15 e - - -
          2.68618  4.42225  2.77519  2.73123  3.46354  2.40513  3.72494  3.29354  2.67741  2.69355  4.24690  2.90347  2.73739  3.18146  2.89801  2.37887  2.77519  2.98518  4.58477  3.61503
          0.00736  5.31172  6.03406  0.61958  0.77255  0.48576  0.95510
     16   0.91713  5.05527  5.21293  5.14128  5.84638  3.84373  5.89293  5.34140  5.16689  5.04560  5.79765  4.67310  4.71329  5.29263  5.23802  0.75906  3.72072  4.44611  7.18459  6.13084     16 s - - -
          2.68618  4.42225  2.77519  2.73123  3.46354  2.40513  3.72494  3.29354  2.67741  2.69355  4.24690  2.90347  2.73739  3.18146  2.89801  2.37887  2.77519  2.98518  4.58477  3.61503
          0.00736  5.31172  6.03406  0.61958  0.77255  0.48576  0.95510
     17   0.31107  5.34659  4.29384  4.17460  5.55537  4.03380  5.33418  5.03611  4.20243  4.67442  5.55898  4.36320  4.80982  2.58695  4.45301  3.56582  3.90911  4.44330  6.84145  5.63712     17 A - - -
          2.68618  4.42225  2.77519  2.73123  3.46354  2.40513  3.72494  3.29354  2.67741  2.69355  4.24690  2.90347  2.73739  3.18146  2.89801  2.37887  2.77519  2.98518  4.58477  3.61503
          0.00736  5.31172  6.03406  0.61958  0.77255  0.48576  0.95510
     18   2.60904  5.53772  3.28298  2.41028  4.88470  3.80467  3.98707  4.36758  1.76138  3.84110  4.57909  2.81196  4.19766  2.70828  1.77390  2.29259  2.45998  3.92965  5.96683  4.56096     18 k - - -
          2.68618  4.42225  2.77519  2.73123  3.46354  2.40513  3.72494  3.29354  2.67741  2.69355  4.24690  2.90347  2.73739  3.18146  2.89801  2.37887  2.77519  2.98518  4.58477  3.61503
          0.00736  5.31172  6.03406  0.61958  0.77255  0.48576  0.95510
     19   2.52102  5.73457  3.53324  2.13492  5.12967  4.01611  4.12506  4.57169  1.86403  4.01339  4.78390  2.75472  4.40389  3.22975  1.11835  3.25881  3.51074  4.15663  6.09739  4.76299     19 r - - -
          2.68618  4.42225  2.77519  2.73123  3.46354  2.40513  3.72494  3.29354  2.67741  2.69355  4.24690  2.90347  2.73739  3.18146  2.89801  2.37887  2.77519  2.98518  4.58477  3.61503
          0.00736  5.31172  6.03406  0.61958  0.77255  0.48576  0.95510
     20   3.39159  1.82319  4.94617  4.43189  2.46042  4.38208  4.57234  3.44933  4.29526  3.14297  4.11028  4.47627  4.83921  4.46255  4.42793  0.93916  3.67750  3.24573  5.00204  2.68859     20 s - - -
          2.68618  4.42225  2.77519  2.73123  3.46354  2.40513  3.72494  3.29354  2.67741  2.69355  4.24690  2.90347  2.73739  3.18146  2.89801  2.37887  2.77519  2.98518  4.58477  3.61503
          0.00736  5.31172  6.03406  0.61958  0.77255  0.48576  0.95510
     21   5.34044  6.70891  5.93070  5.39125  6.48311  5.29337  5.83299  6.34100  4.10515  5.59188  6.67132  5.61551  5.84033  5.11739  0.07427  5.45695  5.59244  6.01379  7.06909  6.32492     21 R - - -
          2.68618  4.42225  2.77519  2.73123  3.46354  2.40513  3.72494  3.29354  2.67741  2.69355  4.24690  2.90347  2.73739  3.18146  2.89801  2.37887  2.77519  2.98518  4.58477  3.61503
          0.00736  5.31172  6.03406  0.61958  0.77255  0.48576  0.95510
     22   3.17851  5.53954  3.50117  2.49487  4.87001  3.94773  4.08074  4.30430  1.92738  1.75304  4.59367  3.43542  4.33007  1.77369  2.22881  3.16307  3.39712  3.11203  5.95640  4.61706     22 l - - -
          2.68618  4.42225  2.77519  2.73123  3.46354  2.40513  3.72494  3.29354  2.67741  2.69355  4.24690  2.90347  2.73739  3.18146  2.89801  2.37887  2.77519  2.98518  4.58477  3.61503
          0.00736  5.31172  6.03406  0.61958  0.77255  0.48576  0.95510
     23   4.49105  6.38040  5.42035  4.19696  6.15321  4.89487  4.52238  5.31550  1.50676  4.55884  5.49022  4.41153  5.17752  3.64891  0.46631  4.45112  4.51875  5.04071  6.42904  5.46050     23 R - - -
          2.68618  4.42225  2.77519  2.73123  3.46354  2.40513  3.72494  3.29354  2.67741  2.69355  4.24690  2.90347  2.73739  3.18146  2.89801  2.37887  2.77519  2.98518  4.58477  3.61503
          0.00736  5.31172  6.03406  0.61958  0.77255  0.48576  0.95510
     24   4.46289  6.37057  5.35234  4.16499  6.13415  4.87744  4.51365  5.30194  0.44288  4.54886  5.47635  4.39048  5.16193  3.63950  1.59085  4.42209  4.49619  5.02345  6.42319  5.44730     24 K - - -
          2.68618  4.42225  2.77519  2.73123  3.46354  2.40513  3.72494  3.29354  2.67741  2.69355  4.24690  2.90347  2.73739  3.18146  2.89801  2.37887  2.77519  2.98518  4.58477  3.61503
          0.00736  5.31172  6.03406  0.61958  0.77255  0.48576  0.95510
     25   3.40967  5.79193  3.72922  2.40209  5.21370  4.12213  4.16463  4.62725  1.18563  2.64037  4.84126  3.59541  4.49091  1.57656  2.45253  3.37336  3.60662  4.22964  6.11675  4.82826     25 k - - -
          2.68618  4.42225  2.77519  2.73123  3.46354  2.40513  3.72494  3.29354  2.67741  2.69355  4.24690  2.90347  2.73739  3.18146  2.89801  2.37887  2.77519  2.98518  4.58477  3.61503
          0.00736  5.31172  6.03406  0.61958  0.77255  0.48576  0.95510
     26   1.61432  5.48829  3.32195  1.43334  4.80231  3.84522  4.03890  4.25908  2.29662  3.77615  2.65847  3.32906  4.24482  2.81187  3.23804  3.05576  3.30735  3.86296  5.93797  4.55670     26 e - - -
          2.68618  4.42225  2.77519  2.73123  3.46354  2.40513  3.72494  3.29354  2.67741  2.69355  4.24690  2.90347  2.73739  3.18146  2.89801  2.37887  2.77519  2.98518  4.58477  3.61503
          0.00736  5.31172  6.03406  0.61958  0.77255  0.48576  0.95510
     27   3.05012  5.20963  3.47187  1.62582  4.43077  3.88571  4.08696  3.84852  2.88374  2.87088  4.28443  3.42713  4.27525  3.24704  2.25291  2.58244  3.28066  2.95362  5.71085  1.81122     27 e - - -
          2.68618  4.42225  2.77519  2.73123  3.46354  2.40513  3.72494  3.29354  2.67741  2.69355  4.24690  2.90347  2.73739  3.18146  2.89801  2.37887  2.77519  2.98518  4.58477  3.61503
          0.00736  5.31172  6.03406  0.61958  0.77255  0.48576  0.95510
     28   2.77255  2.78891  4.44339  3.02676  3.67290  4.15340  4.44998  1.97946  3.75313  2.16381  3.02142  3.07922  4.52412  2.21221  3.96105  3.43394  2.72305  2.03902  5.17533  3.97945     28 i - - -
          2.68618  4.42225  2.77519  2.73123  3.46354  2.40513  3.72494  3.29354  2.67741  2.69355  4.24690  2.90347  2.73739  3.18146  2.89801  2.37887  2.77519  2.98518  4.58477  3.61503
          0.00736  5.31172  6.03406  0.61958  0.77255  0.48576  0.95510
     29   2.66353  5.52388  2.45272  1.60867  4.86636  3.07766  3.98059  4.35064  1.99035  2.98392  4.56533  3.26075  4.18643  2.63257  3.20921  2.36242  3.25020  3.09808  5.95804  4.54842     29 e - - -
          2.68618  4.42225  2.77519  2.73123  3.46354  2.40513  3.72494  3.29354  2.67741  2.69355  4.24690  2.90347  2.73739  3.18146  2.89801  2.37887  2.77519  2.98518  4.58477  3.61503
          0.00736  5.31172  6.03406  0.61958  0.77255  0.48576  0.95510
     30   2.32083  3.24736  3.28269  1.77712  4.83626  3.79977  3.98667  3.19987  2.43756  3.80218  4.54646  2.60437  4.19279  2.09415  2.19504  2.99013  3.25302  3.88711  5.94129  4.53906     30 e - - -
          2.68618  4.42225  2.77519  2.73123  3.46354  2.40513  3.72494  3.29354  2.67741  2.69355  4.24690  2.90347  2.73739  3.18146  2.89801  2.37887  2.77519  2.98518  4.58477  3.61503
          0.00736  5.31172  6.03406  0.61958  0.77255  0.48576  0.95510
     31   3.85275  5.33816  2.97990  4.28233  3.56140  4.75440  4.81863  3.46184  4.39854  0.44986  4.05025  4.57665  5.14541  4.56883  4.61328  4.16345  4.09497  3.45689  5.28261  2.80925     31 L - - -
          2.68618  4.42225  2.77519  2.73123  3.46354  2.40513  3.72494  3.29354  2.67741  2.69355  4.24690  2.90347  2.73739  3.18146  2.89801  2.37887  2.77519  2.98518  4.58477  3.61503
          0.00736  5.31172  6.03406  0.61958  0.77255  0.48576  0.95510
     32   2.39827  5.49404  3.28275  1.21055  4.82451  3.30547  3.98991  4.29933  2.72992  3.79328  3.30639  3.27442  4.19422  2.42154  2.74594  2.75288  2.74014  3.87711  5.93661  4.53576     32 e - - -
          2.68618  4.42225  2.77519  2.73123  3.46354  2.40513  3.72494  3.29354  2.67741  2.69355  4.24690  2.90347  2.73739  3.18146  2.89801  2.37887  2.77519  2.98518  4.58477  3.61503
          0.00736  5.31172  6.03406  0.61958  0.77255  0.48576  0.95510
     33   3.01696  5.51632  2.52116  2.05678  4.85664  3.03073  3.98003  3.61384  2.71657  3.81958  3.36707  2.25662  4.18583  2.39881  2.28772  2.68743  2.74948  2.86310  5.95185  4.54378     33 e - - -
          2.68618  4.42225  2.77519  2.73123  3.46354  2.40513  3.72494  3.29354  2.67741  2.69355  4.24690  2.90347  2.73739  3.18146  2.89801  2.37887  2.77519  2.98518  4.58477  3.61503
          0.00736  5.31172  6.03406  0.61958  0.77255  0.48576  0.95510
     34   2.68531  5.64986  3.47913  2.14121  5.02705  3.94717  4.06909  4.48039  1.54979  3.03313  4.69476  3.41777  4.32960  2.32147  1.57110  3.16185  3.41493  4.06045  6.03396  4.68004     34 k - - -
          2.68618  4.42225  2.77519  2.73123  3.46354  2.40513  3.72494  3.29354  2.67741  2.69355  4.24690  2.90347  2.73739  3.18146  2.89801  2.37887  2.77519  2.98518  4.58477  3.61503
          0.00736  5.31172  6.03406  0.61958  0.77255  0.48576  0.95510
     35   1.85784  2.60902  5.01376  4.44080  2.80225  4.20880  4.72112  2.97616  4.25987  2.81877  3.75691  4.43893  4.65347  4.41641  4.31720  2.59445  3.39126  1.07148  5.27496  4.09601     35 v - - -
          2.68618  4.42225  2.77519  2.73123  3.46354  2.40513  3.72494  3.29354  2.67741  2.69355  4.24690  2.90347  2.73739  3.18146  2.89801  2.37887  2.77519  2.98518  4.58477  3.61503
          0.00736  5.31172  6.03406  0.61958  0.77255  0.48576  0.95510
     36   1.83435  5.53481  2.27499  2.05966  4.88001  3.79382  3.98277  4.36609  1.76860  3.83991  4.57579  3.26107  4.18888  2.81392  2.74094  2.70435  2.74062  3.92559  5.96701  4.55584     36 k - - -
          2.68618  4.42225  2.77519  2.73123  3.46354  2.40513  3.72494  3.29354  2.67741  2.69355  4.24690  2.90347  2.73739  3.18146  2.89801  2.37887  2.77519  2.98518  4.58477  3.61503
          0.00736  5.31172  6.03406  0.61958  0.77255  0.48576  0.95510
     37   2.27469  5.34393  3.35549  2.26693  4.61843  3.00759  4.02544  3.26381  2.44667  2.41393  4.40392  2.81980  4.22040  2.33841  3.27321  2.76407  2.50055  2.50207  5.82135  4.45754     37 e - - -
          2.68618  4.42225  2.77519  2.73123  3.46354  2.40513  3.72494  3.29354  2.67741  2.69355  4.24690  2.90347  2.73739  3.18146  2.89801  2.37887  2.77519  2.98518  4.58477  3.61503
          0.00736  5.31172  6.03406  0.61958  0.77255  0.48576  0.95510
     38   4.55314  5.71955  6.54618  5.96558  2.53346  6.00315  6.25849  2.33647  5.84415  0.41940  3.56367  6.18610  5.93259  5.59704  5.72790  5.42122  4.74603  2.51850  6.12481  5.19877     38 L - - -
          2.68618  4.42225  2.77519  2.73123  3.46354  2.40513  3.72494  3.29354  2.67741  2.69355  4.24690  2.90347  2.73739  3.18146  2.89801  2.37887  2.77519  2.98518  4.58477  3.61503
          0.00736  5.31172  6.03406  0.61958  0.77255  0.48576  0.95510
     39   3.01795  5.52937  2.60302  1.88367  4.87474  3.79091  3.97833  4.36093  2.09611  3.83473  4.57002  2.72283  4.18471  2.63104  2.74856  2.15631  2.25646  2.92047  5.96179  4.55062     39 e - - -
          2.68618  4.42225  2.77519  2.73123  3.46354  2.40513  3.72494  3.29354  2.67741  2.69355  4.24690  2.90347  2.73739  3.18146  2.89801  2.37887  2.77519  2.98518  4.58477  3.61503
          0.00736  5.31172  6.03406  0.61958  0.77255  0.48576  0.95510
     40   2.19653  5.52125  3.26870  2.15874  4.86353  2.36611  3.97956  4.34736  1.94733  3.82526  4.56274  2.66065  4.18573  2.61267  2.71382  2.73416  2.82289  2.79907  5.95555  4.54652     40 k - - -
          2.68618  4.42225  2.77519  2.73123  3.46354  2.40513  3.72494  3.29354  2.67741  2.69355  4.24690  2.90347  2.73739  3.18146  2.89801  2.37887  2.77519  2.98518  4.58477  3.61503
          0.00736  5.31172  6.03406  0.61958  0.77255  0.48576  0.95510
     41   2.76417  5.57628  3.26906  1.16851  4.91559  3.83328  4.03204  4.39371  2.40046  2.83096  4.62229  2.81136  4.23871  1.98810  3.23929  3.04868  3.31808  3.96460  6.00699  4.60399     41 e - - -
          2.68618  4.42225  2.77519  2.73123  3.46354  2.40513  3.72494  3.29354  2.67741  2.69355  4.24690  2.90347  2.73739  3.18146  2.89801  2.37887  2.77519  2.98518  4.58477  3.61503
          0.00736  5.31172  6.03406  0.61958  0.77255  0.48576  0.95510
     42   3.25923  5.42273  3.49590  3.08295  4.76185  3.98068  4.30299  4.18031  3.04982  3.77177  2.87719  0.77550  4.44917  2.71106  3.45137  3.29684  2.84990  3.84459  6.00537  4.68137     42 n - - -
          2.68618  4.42225  2.77519  2.73123  3.46354  2.40513  3.72494  3.29354  2.67741  2.69355  4.24690  2.90347  2.73739  3.18146  2.89801  2.37887  2.77519  2.98518  4.58477  3.61503
          0.00736  5.31172  6.03406  0.61958  0.77255  0.48576  0.95510
     43   1.96797  5.42915  3.31064  1.95956  4.73424  3.25522  3.24276  4.19292  2.00499  2.72171  3.30567  3.29495  4.20247  2.83266  3.23920  2.74904  2.69172  3.12048  5.88653  4.50111     43 e - - -
          2.68618  4.42225  2.77519  2.73123  3.46354  2.40513  3.72494  3.29354  2.67741  2.69355  4.24690  2.90347  2.73739  3.18146  2.89801  2.37887  2.77519  2.98518  4.58477  3.61503
          0.08350  5.31172  2.58793  0.61958  0.77255  0.48576  0.95510
     44   2.41218  5.46462  2.19591  2.37308  4.79829  3.10259  3.94760  4.27632  2.45221  3.04555  3.19575  3.23103  4.15246  2.60958  3.17781  1.92747  2.41260  3.84913  5.90420  4.50018     44 s - - -
          2.68618  4.42225  2.77519  2.73123  3.46354  2.40513  3.72494  3.29354  2.67741  2.69355  4.24690  2.90347  2.73739  3.18146  2.89801  2.37887  2.77519  2.98518  4.58477  3.61503
          0.00794  5.23615  5.95850  0.61958  0.77255  0.73285  0.65496
     45   4.31245  5.54455  6.12571  5.56636  3.58447  5.57838  5.58274  3.08600  5.37414  0.43574  2.55348  5.66437  5.65613  5.26979  5.31773  4.95424  4.51222  3.36644  5.64820  2.37092     45 L - - -
          2.68618  4.42225  2.77519  2.73123  3.46354  2.40513  3.72494  3.29354  2.67741  2.69355  4.24690  2.90347  2.73739  3.18146  2.89801  2.37887  2.77519  2.98518  4.58477  3.61503
          0.00794  5.23615  5.95850  0.61958  0.77255  0.73285  0.65496
     46   2.66801  5.33284  3.53634  2.95032  4.60706  3.92917  4.07696  2.82866  1.41764  2.85802  4.40426  3.45324  4.31106  3.21908  1.61128  2.69632  3.34711  3.68377  5.79626  4.48645     46 k - - -
          2.68618  4.42225  2.77519  2.73123  3.46354  2.40513  3.72494  3.29354  2.67741  2.69355  4.24690  2.90347  2.73739  3.18146  2.89801  2.37887  2.77519  2.98518  4.58477  3.61503
          0.00794  5.23615  5.95850  0.61958  0.77255  0.73285  0.65496
     47   2.58882  5.48509  2.91361  2.02937  4.82759  3.75537  3.07600  3.57008  1.92437  3.78921  4.52646  3.22385  4.14881  2.65157  2.70463  1.87104  3.21190  3.01591  5.91925  4.50998     47 s - - -
          2.68618  4.42225  2.77519  2.73123  3.46354  2.40513  3.72494  3.29354  2.67741  2.69355  4.24690  2.90347  2.73739  3.18146  2.89801  2.37887  2.77519  2.98518  4.58477  3.61503
          0.00794  5.23615  5.95850  0.61958  0.77255  0.35744  1.20218
     48   3.02995  5.53677  2.78626  1.36358  4.88233  3.80016  3.98625  3.36720  2.21730  3.84070  4.57806  3.26788  4.19450  2.32672  2.17500  2.99223  2.82330  3.92784  5.96754  4.55927     48 e - - -
          2.68618  4.42225  2.77519  2.73123  3.46354  2.40513  3.72494  3.29354  2.67741  2.69355  4.24690  2.90347  2.73739  3.18146  2.89801  2.37887  2.77519  2.98518  4.58477  3.61503
          0.00736  5.31172  6.03406  0.61958  0.77255  0.48576  0.95510
     49   2.32938  4.65320  5.05915  4.47191  3.75570  4.45240  4.81165  1.72988  4.30601  1.03734  3.72907  2.88047  4.80802  4.47780  4.38974  3.76750  3.50593  2.28635  5.35007  4.17246     49 l - - -
          2.68618  4.42225  2.77519  2.73123  3.46354  2.40513  3.72494  3.29354  2.67741  2.69355  4.24690  2.90347  2.73739  3.18146  2.89801  2.37887  2.77519  2.98518  4.58477  3.61503
          0.00736  5.31172  6.03406  0.61958  0.77255  0.48576  0.95510
     50   2.36207  5.58357  2.06390  1.67644  4.92723  2.84631  4.01638  4.41630  2.26596  3.88830  4.62643  2.38973  4.21654  2.82516  3.26102  2.45038  3.29704  3.97380  6.01521  4.59838     50 e - - -
          2.68618  4.42225  2.77519  2.73123  3.46354  2.40513  3.72494  3.29354  2.67741  2.69355  4.24690  2.90347  2.73739  3.18146  2.89801  2.37887  2.77519  2.98518  4.58477  3.61503
          0.00736  5.31172  6.03406  0.61958  0.77255  0.48576  0.95510
     51   3.01909  5.52652  3.26731  1.87583  4.87054  3.14249  3.97970  4.35545  2.52334  3.15757  4.56761  2.15373  4.18620  2.19701  2.67298  2.31876  2.32819  3.91663  5.95960  4.54970     51 e - - -
          2.68618  4.42225  2.77519  2.73123  3.46354  2.40513  3.72494  3.29354  2.67741  2.69355  4.24690  2.90347  2.73739  3.18146  2.89801  2.37887  2.77519  2.98518  4.58477  3.61503
          0.00736  5.31172  6.03406  0.61958  0.77255  0.48576  0.95510
     52   2.63088  4.50846  5.01909  4.41078  2.86048  4.29015  4.61142  2.25828  4.21161  0.90600  3.58894  4.42848  4.64966  4.35070  4.24283  2.85742  3.35834  2.73409  5.11126  2.91394     52 l - - -
          2.68618  4.42225  2.77519  2.73123  3.46354  2.40513  3.72494  3.29354  2.67741  2.69355  4.24690  2.90347  2.73739  3.18146  2.89801  2.37887  2.77519  2.98518  4.58477  3.61503
          0.00736  5.31172  6.03406  0.61958  0.77255  0.48576  0.95510
     53   2.59831  5.52740  3.28010  1.94522  4.87098  3.80099  3.98516  4.35293  1.53272  3.83029  3.71348  2.75863  4.19402  3.08289  2.02621  2.73951  2.75201  3.91743  5.95946  4.55361     53 k - - -
          2.68618  4.42225  2.77519  2.73123  3.46354  2.40513  3.72494  3.29354  2.67741  2.69355  4.24690  2.90347  2.73739  3.18146  2.89801  2.37887  2.77519  2.98518  4.58477  3.61503
          0.00736  5.31172  6.03406  0.61958  0.77255  0.48576  0.95510
     54   2.68554  5.74911  2.21287  1.35056  5.08550  3.86496  4.13490  4.58186  1.48552  4.05068  4.80115  2.95913  4.31562  3.24341  3.43212  2.81917  3.44874  4.13684  6.17917  4.74586     54 e - - -
          2.68618  4.42225  2.77519  2.73123  3.46354  2.40513  3.72494  3.29354  2.67741  2.69355  4.24690  2.90347  2.73739  3.18146  2.89801  2.37887  2.77519  2.98518  4.58477  3.61503
          0.00736  5.31172  6.03406  0.61958  0.77255  0.48576  0.95510
     55   3.01752  5.50593  2.91637  1.56260  4.84179  3.79469  3.21368  3.48551  2.55718  2.68347  3.06959  2.95486  4.18795  2.18346  2.71655  2.98411  2.82254  3.89162  5.94412  4.53888     55 e - - -
          2.68618  4.42225  2.77519  2.73123  3.46354  2.40513  3.72494  3.29354  2.67741  2.69355  4.24690  2.90347  2.73739  3.18146  2.89801  2.37887  2.77519  2.98518  4.58477  3.61503
          0.00736  5.31172  6.03406  0.61958  0.77255  0.48576  0.95510
     56   3.07263  2.70406  4.82805  4.22607  3.57847  4.21765  4.53978  2.07504  4.05430  2.05663  3.60021  2.76769  4.58353  4.22447  3.09751  2.59066  3.30479  1.58126  5.10113  2.87489     56 v - - -
          2.68618  4.42225  2.77519  2.73123  3.46354  2.40513  3.72494  3.29354  2.67741  2.69355  4.24690  2.90347  2.73739  3.18146  2.89801  2.37887  2.77519  2.98518  4.58477  3.61503
          0.00736  5.31172  6.03406  0.61958  0.77255  0.48576  0.95510
     57   2.18984  5.51780  2.74853  1.93988  4.85813  2.61320  3.98099  4.34086  2.49698  3.82106  3.31631  3.26215  4.18666  2.08227  3.20989  2.23278  3.24936  3.90590  5.95328  3.33080     57 e - - -
          2.68618  4.42225  2.77519  2.73123  3.46354  2.40513  3.72494  3.29354  2.67741  2.69355  4.24690  2.90347  2.73739  3.18146  2.89801  2.37887  2.77519  2.98518  4.58477  3.61503
          0.08082  5.31172  2.62130  0.61958  0.77255  0.48576  0.95510
     58   2.98398  5.47506  3.24026  2.48852  3.47844  3.76038  3.94762  4.29260  1.71679  3.77674  4.51786  2.43382  4.15359  2.15504  2.70642  2.41304  2.46103  3.86164  5.91198  3.27629     58 k - - -
          2.68618  4.42225  2.77519  2.73123  3.46354  2.40513  3.72494  3.29354  2.67741  2.69355  4.24690  2.90347  2.73739  3.18146  2.89801  2.37887  2.77519  2.98518  4.58477  3.61503
          0.00791  5.23881  5.96116  0.61958  0.77255  0.72540  0.66190
     59   3.87312  5.19006  5.67101  5.06690  3.70865  5.11015  5.40031  2.35055  3.04736  0.62619  1.97592  5.21038  5.31435  4.92585  4.87414  4.44823  4.08804  3.07720  5.69677  4.64905     59 L - - -
          2.68618  4.42225  2.77519  2.73123  3.46354  2.40513  3.72494  3.29354  2.67741  2.69355  4.24690  2.90347  2.73739  3.18146  2.89801  2.37887  2.77519  2.98518  4.58477  3.61503
          0.00791  5.23881  5.96116  0.61958  0.77255  0.72540  0.66190
     60   3.20070  5.55152  3.53562  2.61747  4.89802  3.95926  4.06603  3.06679  1.21431  2.35056  4.60567  3.44603  4.33679  2.27775  2.23297  3.18355  3.41349  3.94586  5.94828  4.62602     60 k - - -
          2.68618  4.42225  2.77519  2.73123  3.46354  2.40513  3.72494  3.29354  2.67741  2.69355  4.24690  2.90347  2.73739  3.18146  2.89801  2.37887  2.77519  2.98518  4.58477  3.61503
          0.00791  5.23881  5.96116  0.61958  0.77255  0.72540  0.66190
     61   2.58969  5.45518  2.72334  2.69086  4.78459  2.84546  3.95143  4.25953  1.87920  2.95935  3.29144  3.23635  4.15575  2.15268  3.18230  1.96317  2.86263  3.83742  5.89751  4.49634     61 k - - -
          2.68618  4.42225  2.77519  2.73123  3.46354  2.40513  3.72494  3.29354  2.67741  2.69355  4.24690  2.90347  2.73739  3.18146  2.89801  2.37887  2.77519  2.98518  4.58477  3.61503
          0.00791  5.23881  5.96116  0.61958  0.77255  0.36066  1.19473
     62   2.47464  5.47436  2.97101  2.00680  4.79721  3.80060  3.99011  3.14864  1.99459  2.61752  3.41592  2.89908  3.42675  2.43465  3.22284  2.55680  3.24932  3.05544  5.92058  4.52343     62 k - - -
          2.68618  4.42225  2.77519  2.73123  3.46354  2.40513  3.72494  3.29354  2.67741  2.69355  4.24690  2.90347  2.73739  3.18146  2.89801  2.37887  2.77519  2.98518  4.58477  3.61503
          0.00736  5.31172  6.03406  0.61958  0.77255  0.48576  0.95510
     63   2.58517  4.92181  3.71025  3.14764  4.08613  3.96300  4.19518  2.82896  2.50850  1.87767  4.01611  1.92155  4.34684  2.86258  3.52373  2.62986  3.27486  2.18188  5.48123  4.21638     63 l - - -
          2.68618  4.42225  2.77519  2.73123  3.46354  2.40513  3.72494  3.29354  2.67741  2.69355  4.24690  2.90347  2.73739  3.18146  2.89801  2.37887  2.77519  2.98518  4.58477  3.61503
          0.03622  5.31172  3.48542  0.61958  0.77255  0.48576  0.95510
     64   2.45541  5.50915  2.71440  2.23394  4.85245  3.06430  3.22235  4.33716  2.11996  3.04665  2.92820  2.53140  4.17057  3.06129  2.65560  2.39468  2.63976  3.89884  5.94290  4.53302     64 k - - -
          2.68618  4.42225  2.77519  2.73123  3.46354  2.40513  3.72494  3.29354  2.67741  2.69355  4.24690  2.90347  2.73739  3.18146  2.89801  2.37887  2.77519  2.98518  4.58477  3.61503
          0.00510  5.28060        *  0.61958  0.77255  0.00000        *
//
