# Supplementary material for: Signatures of Transcription Factor Evolution and the Secondary Gain of Red Algae Complexity
Source: Genes (Basel). 2021 Jul 9;12(7):1055. doi: 10.3390/genes12071055 (PMC8304369; doi:10.3390/genes12071055)
Supplement: Supplementary file 1 [file genes-12-01055-s001.zip › File S1/profileHMM_bZIP_2.hmm]

HMMER3/f [3.3 | Nov 2019]
NAME  bZIP_2
LENG  55
ALPH  amino
RF    no
MM    no
CONS  yes
CS    no
MAP   yes
DATE  Mon Dec 21 14:55:23 2020
NSEQ  53
EFFN  12.690369
CKSUM 1319760133
GA    21.30 21.30 
TC    21.30 21.30
NC    21.30 21.30
STATS LOCAL MSV       -8.4055  0.71905
STATS LOCAL VITERBI   -8.6532  0.71905
STATS LOCAL FORWARD   -4.0750  0.71905
HMM          A        C        D        E        F        G        H        I        K        L        M        N        P        Q        R        S        T        V        W        Y   
            m->m     m->i     m->d     i->m     i->i     d->m     d->d
  COMPO   2.46462  5.21042  3.14427  2.15391  4.18364  3.99439  4.13948  3.40215  2.16145  2.42799  3.83964  2.78023  4.49387  2.70984  1.99372  2.82477  3.19663  3.14854  5.48526  3.94335
          2.68618  4.42225  2.77519  2.73123  3.46354  2.40513  3.72494  3.29354  2.67741  2.69355  4.24690  2.90347  2.73739  3.18146  2.89801  2.37887  2.77519  2.98518  4.58477  3.61503
          0.08710  6.18730  2.50886  0.61958  0.77255  0.00000        *
      1   2.94493  5.99125  2.62369  2.52895  5.33545  2.96714  3.31617  3.46880  1.65493  3.03835  4.00968  3.15876  4.65023  3.54055  2.61141  2.02094  2.43490  3.54478  6.42446  5.01404      1 k - - -
          2.68618  4.42225  2.77519  2.73123  3.46354  2.40513  3.72494  3.29354  2.67741  2.69355  4.24690  2.90347  2.73739  3.18146  2.89801  2.37887  2.77519  2.98518  4.58477  3.61503
          0.00333  6.10353  6.82587  0.61958  0.77255  0.51525  0.90968
      2   3.06202  5.92778  1.63789  2.71224  3.89897  4.31418  3.50425  4.68869  2.54821  2.79259  3.98033  3.79995  3.00633  3.61790  3.74431  1.69938  2.31193  3.45447  4.12496  5.00201      2 d - - -
          2.68618  4.42225  2.77519  2.73123  3.46354  2.40513  3.72494  3.29354  2.67741  2.69355  4.24690  2.90347  2.73739  3.18146  2.89801  2.37887  2.77519  2.98518  4.58477  3.61503
          0.00317  6.15241  6.87475  0.61958  0.77255  0.50433  0.92611
      3   2.52471  6.05282  1.43264  1.31063  5.39681  4.31128  3.82641  4.88276  3.23947  3.11268  5.09410  3.09640  3.00591  3.31023  3.73302  2.74648  3.77402  3.81204  6.48583  5.07430      3 e - - -
          2.68618  4.42225  2.77519  2.73123  3.46354  2.40513  3.72494  3.29354  2.67741  2.69355  4.24690  2.90347  2.73739  3.18146  2.89801  2.37887  2.77519  2.98518  4.58477  3.61503
          0.00310  6.17238  6.89473  0.61958  0.77255  0.41317  1.08339
      4   2.05013  4.54524  2.99207  1.29787  5.39806  4.31391  4.50093  4.88444  1.97306  3.29559  4.15114  3.31278  3.09837  2.36864  3.72829  2.69954  3.77153  4.44336  6.48473  5.07342      4 e - - -
          2.68618  4.42225  2.77519  2.73123  3.46354  2.40513  3.72494  3.29354  2.67741  2.69355  4.24690  2.90347  2.73739  3.18146  2.89801  2.37887  2.77519  2.98518  4.58477  3.61503
          0.00306  6.18730  6.90965  0.61958  0.77255  0.48576  0.95510
      5   2.74254  6.04987  2.86137  2.41463  5.39423  4.31503  4.50211  3.31296  2.08985  4.35480  5.09074  3.78279  4.70851  2.24635  2.45464  2.86790  3.18270  4.44014  6.48292  1.41278      5 y - - -
          2.68618  4.42225  2.77519  2.73123  3.46354  2.40513  3.72494  3.29354  2.67741  2.69355  4.24690  2.90347  2.73739  3.18146  2.89801  2.37887  2.77519  2.98518  4.58477  3.61503
          0.00306  6.18730  6.90965  0.61958  0.77255  0.48576  0.95510
      6   3.24971  5.86798  3.89085  2.30349  4.29294  3.70660  4.55880  3.24123  1.85862  2.42797  4.02380  3.32009  3.60121  3.68597  1.77290  2.94343  2.73576  4.21875  2.60550  3.73892      6 r - - -
          2.68618  4.42225  2.77519  2.73123  3.46354  2.40513  3.72494  3.29354  2.67741  2.69355  4.24690  2.90347  2.73739  3.18146  2.89801  2.37887  2.77519  2.98518  4.58477  3.61503
          0.00306  6.18730  6.90965  0.61958  0.77255  0.48576  0.95510
      7   2.80369  6.04433  1.86574  1.97539  5.38639  4.31572  3.56474  3.93005  2.41203  2.46865  4.32895  3.78434  4.70912  2.34275  2.45841  3.03332  3.40094  2.43648  6.47882  5.06969      7 d - - -
          2.68618  4.42225  2.77519  2.73123  3.46354  2.40513  3.72494  3.29354  2.67741  2.69355  4.24690  2.90347  2.73739  3.18146  2.89801  2.37887  2.77519  2.98518  4.58477  3.61503
          0.00306  6.18730  6.90965  0.61958  0.77255  0.48576  0.95510
      8   3.08883  6.11204  3.44773  2.16448  5.46338  4.39623  4.56339  3.70832  1.41542  4.40868  5.15578  3.86646  4.78722  3.66326  1.03803  3.59605  3.85817  3.56061  6.53087  5.14191      8 r - - -
          2.68618  4.42225  2.77519  2.73123  3.46354  2.40513  3.72494  3.29354  2.67741  2.69355  4.24690  2.90347  2.73739  3.18146  2.89801  2.37887  2.77519  2.98518  4.58477  3.61503
          0.00306  6.18730  6.90965  0.61958  0.77255  0.48576  0.95510
      9   5.23237  7.11053  6.26006  4.99385  6.97320  5.63918  5.28257  6.10126  2.30744  5.33366  6.26685  5.18226  5.93737  4.40868  0.23996  3.01114  5.27620  5.81502  7.20185  6.24566      9 R - - -
          2.68618  4.42225  2.77519  2.73123  3.46354  2.40513  3.72494  3.29354  2.67741  2.69355  4.24690  2.90347  2.73739  3.18146  2.89801  2.37887  2.77519  2.98518  4.58477  3.61503
          0.00306  6.18730  6.90965  0.61958  0.77255  0.48576  0.95510
     10   3.08537  5.99604  3.00757  2.23178  5.31716  4.32746  4.51715  3.11118  2.06213  3.54806  3.30524  3.80475  3.37291  3.62173  1.16249  2.96591  3.77545  3.18767  6.44332  4.16551     10 r - - -
          2.68618  4.42225  2.77519  2.73123  3.46354  2.40513  3.72494  3.29354  2.67741  2.69355  4.24690  2.90347  2.73739  3.18146  2.89801  2.37887  2.77519  2.98518  4.58477  3.61503
          0.57074  6.18730  0.83739  0.61958  0.77255  0.48576  0.95510
     11   2.10681  3.47782  4.19038  1.57183  4.03924  4.23357  4.49467  2.86602  3.56693  1.68471  3.09456  4.00409  4.61157  3.85952  3.17491  2.48356  3.46628  3.17803  5.49755  4.27168     11 e - - -
          2.68618  4.42225  2.77519  2.73123  3.46354  2.40513  3.72494  3.29354  2.67741  2.69355  4.24690  2.90347  2.73739  3.18146  2.89801  2.37887  2.77519  2.98518  4.58477  3.61503
          0.00539  5.62195  6.34430  0.61958  0.77255  0.14482  2.00379
     12   3.69468  6.15414  3.97330  3.39391  5.51990  2.89208  4.59059  3.54816  1.39699  3.48344  5.19880  3.07703  4.83717  2.53219  1.12988  3.10883  3.91522  4.55795  6.55264  5.18619     12 r - - -
          2.68618  4.42225  2.77519  2.73123  3.46354  2.40513  3.72494  3.29354  2.67741  2.69355  4.24690  2.90347  2.73739  3.18146  2.89801  2.37887  2.77519  2.98518  4.58477  3.61503
          0.00316  6.15562  6.87797  0.61958  0.77255  0.73904  0.64927
     13   5.05651  6.92298  5.24912  5.34027  7.29798  3.19775  6.84671  7.19774  6.16405  6.66953  7.59808  0.08566  6.19974  6.21999  6.48558  5.18720  5.59659  6.37555  8.23633  7.31240     13 N - - -
          2.68618  4.42225  2.77519  2.73123  3.46354  2.40513  3.72494  3.29354  2.67741  2.69355  4.24690  2.90347  2.73739  3.18146  2.89801  2.37887  2.77519  2.98518  4.58477  3.61503
          0.00316  6.15562  6.87797  0.61958  0.77255  0.35479  1.20838
     14   4.66553  6.65826  5.22974  4.76814  6.75725  5.18030  5.51068  6.10688  3.70521  5.46714  6.35571  1.07590  5.74693  4.66320  0.73130  4.72943  2.50005  5.62199  7.39861  6.32540     14 r - - -
          2.68618  4.42225  2.77519  2.73123  3.46354  2.40513  3.72494  3.29354  2.67741  2.69355  4.24690  2.90347  2.73739  3.18146  2.89801  2.37887  2.77519  2.98518  4.58477  3.61503
          0.00306  6.18730  6.90965  0.61958  0.77255  0.48576  0.95510
     15   2.15493  5.56791  3.37143  1.30696  4.75291  4.47090  4.69222  2.17214  3.56683  2.32168  3.61701  4.07056  4.85693  2.93408  2.87538  3.68846  3.81534  2.43964  6.11044  4.82352     15 e - - -
          2.68618  4.42225  2.77519  2.73123  3.46354  2.40513  3.72494  3.29354  2.67741  2.69355  4.24690  2.90347  2.73739  3.18146  2.89801  2.37887  2.77519  2.98518  4.58477  3.61503
          0.00306  6.18730  6.90965  0.61958  0.77255  0.48576  0.95510
     16   0.44394  5.76749  5.48431  5.16736  5.60727  4.69168  2.56129  5.08935  5.09001  2.58900  5.66332  5.16760  5.43545  5.37863  5.30530  2.12582  4.40323  4.65207  7.04884  5.82172     16 A - - -
          2.68618  4.42225  2.77519  2.73123  3.46354  2.40513  3.72494  3.29354  2.67741  2.69355  4.24690  2.90347  2.73739  3.18146  2.89801  2.37887  2.77519  2.98518  4.58477  3.61503
          0.00306  6.18730  6.90965  0.61958  0.77255  0.48576  0.95510
     17   0.55002  5.81788  6.47789  6.40205  6.44694  4.67251  6.79864  5.69660  6.23958  5.58157  6.39313  5.60052  5.54177  6.29447  6.18396  1.92838  3.37926  1.60128  7.85994  6.82257     17 A - - -
          2.68618  4.42225  2.77519  2.73123  3.46354  2.40513  3.72494  3.29354  2.67741  2.69355  4.24690  2.90347  2.73739  3.18146  2.89801  2.37887  2.77519  2.98518  4.58477  3.61503
          0.00306  6.18730  6.90965  0.61958  0.77255  0.48576  0.95510
     18   2.07198  6.54356  4.58010  3.90442  6.01048  4.89401  4.87463  5.39449  1.23388  4.79339  5.59719  3.69438  5.24959  1.97126  1.24654  4.16872  4.38698  3.60123  6.82543  5.58265     18 k - - -
          2.68618  4.42225  2.77519  2.73123  3.46354  2.40513  3.72494  3.29354  2.67741  2.69355  4.24690  2.90347  2.73739  3.18146  2.89801  2.37887  2.77519  2.98518  4.58477  3.61503
          0.00306  6.18730  6.90965  0.61958  0.77255  0.48576  0.95510
     19   3.77962  6.24435  4.05293  2.90649  5.62785  4.52569  3.44604  5.08445  1.44252  4.53153  5.28786  3.21413  4.90856  3.23906  0.93901  2.84154  3.06911  4.65834  6.62433  5.26772     19 r - - -
          2.68618  4.42225  2.77519  2.73123  3.46354  2.40513  3.72494  3.29354  2.67741  2.69355  4.24690  2.90347  2.73739  3.18146  2.89801  2.37887  2.77519  2.98518  4.58477  3.61503
          0.00306  6.18730  6.90965  0.61958  0.77255  0.48576  0.95510
     20   3.78449  3.49544  5.61995  5.03243  2.08206  4.91240  5.18664  3.63722  4.84302  2.85662  4.31879  5.04238  5.29398  4.98499  4.88907  0.99435  1.96430  3.45000  5.66032  2.09642     20 s - - -
          2.68618  4.42225  2.77519  2.73123  3.46354  2.40513  3.72494  3.29354  2.67741  2.69355  4.24690  2.90347  2.73739  3.18146  2.89801  2.37887  2.77519  2.98518  4.58477  3.61503
          0.00306  6.18730  6.90965  0.61958  0.77255  0.48576  0.95510
     21   5.32591  7.17086  6.49547  5.04098  6.94511  5.71143  5.27599  6.08687  2.46193  3.46055  6.25785  5.21530  5.97117  4.40218  0.19810  5.28369  5.32455  5.83091  7.18248  6.22764     21 R - - -
          2.68618  4.42225  2.77519  2.73123  3.46354  2.40513  3.72494  3.29354  2.67741  2.69355  4.24690  2.90347  2.73739  3.18146  2.89801  2.37887  2.77519  2.98518  4.58477  3.61503
          0.00306  6.18730  6.90965  0.61958  0.77255  0.48576  0.95510
     22   2.75658  5.93845  2.00374  1.40654  5.23632  4.34266  4.53547  2.79246  2.41672  2.87070  3.24692  3.83129  4.73490  2.40713  3.77520  3.53611  3.78010  2.58665  6.40054  5.02003     22 e - - -
          2.68618  4.42225  2.77519  2.73123  3.46354  2.40513  3.72494  3.29354  2.67741  2.69355  4.24690  2.90347  2.73739  3.18146  2.89801  2.37887  2.77519  2.98518  4.58477  3.61503
          0.00306  6.18730  6.90965  0.61958  0.77255  0.48576  0.95510
     23   2.48884  6.95978  5.56305  4.59731  6.64061  5.41734  5.15038  5.86619  0.96662  5.15819  6.04423  4.91128  5.72240  3.61232  0.89121  3.28445  4.97975  5.54806  7.08234  6.02873     23 r - - -
          2.68618  4.42225  2.77519  2.73123  3.46354  2.40513  3.72494  3.29354  2.67741  2.69355  4.24690  2.90347  2.73739  3.18146  2.89801  2.37887  2.77519  2.98518  4.58477  3.61503
          0.00306  6.18730  6.90965  0.61958  0.77255  0.48576  0.95510
     24   2.42549  6.09603  3.86141  2.90486  5.44813  4.37151  4.54235  4.92507  1.01241  4.39602  5.13841  3.84043  4.76224  2.80556  1.68922  2.73508  3.39223  3.32414  6.51733  5.12180     24 k - - -
          2.68618  4.42225  2.77519  2.73123  3.46354  2.40513  3.72494  3.29354  2.67741  2.69355  4.24690  2.90347  2.73739  3.18146  2.89801  2.37887  2.77519  2.98518  4.58477  3.61503
          0.00306  6.18730  6.90965  0.61958  0.77255  0.48576  0.95510
     25   5.28985  7.16183  6.43559  4.98961  6.96441  5.69058  5.24494  6.07150  0.66428  2.95336  6.23139  5.17632  5.94226  3.34733  1.06272  5.24186  5.28606  5.80894  7.16718  6.21450     25 K - - -
          2.68618  4.42225  2.77519  2.73123  3.46354  2.40513  3.72494  3.29354  2.67741  2.69355  4.24690  2.90347  2.73739  3.18146  2.89801  2.37887  2.77519  2.98518  4.58477  3.61503
          0.00306  6.18730  6.90965  0.61958  0.77255  0.48576  0.95510
     26   2.03824  5.26796  4.63801  2.56654  2.59923  4.63722  3.86479  2.62501  2.55310  2.08797  2.64276  4.43257  5.01397  2.05898  3.47385  3.89239  3.85566  2.45914  5.85974  3.87670     26 a - - -
          2.68618  4.42225  2.77519  2.73123  3.46354  2.40513  3.72494  3.29354  2.67741  2.69355  4.24690  2.90347  2.73739  3.18146  2.89801  2.37887  2.77519  2.98518  4.58477  3.61503
          0.00306  6.18730  6.90965  0.61958  0.77255  0.48576  0.95510
     27   3.12385  6.03783  3.06337  2.34790  3.00856  3.83468  3.70163  4.00077  1.64507  2.93667  3.74452  3.15418  4.71057  3.12887  1.60376  3.17741  3.77242  3.79670  6.47406  3.16002     27 r - - -
          2.68618  4.42225  2.77519  2.73123  3.46354  2.40513  3.72494  3.29354  2.67741  2.69355  4.24690  2.90347  2.73739  3.18146  2.89801  2.37887  2.77519  2.98518  4.58477  3.61503
          0.00306  6.18730  6.90965  0.61958  0.77255  0.48576  0.95510
     28   2.79252  5.92084  2.81142  1.65196  3.64179  4.34698  4.54071  3.31730  2.63143  2.89611  2.45197  2.71137  4.73897  2.99153  3.27345  3.02049  2.78288  3.48854  3.89771  2.81172     28 e - - -
          2.68618  4.42225  2.77519  2.73123  3.46354  2.40513  3.72494  3.29354  2.67741  2.69355  4.24690  2.90347  2.73739  3.18146  2.89801  2.37887  2.77519  2.98518  4.58477  3.61503
          0.00306  6.18730  6.90965  0.61958  0.77255  0.48576  0.95510
     29   2.66859  6.02987  3.00882  1.39517  3.99054  4.31915  4.50719  2.68419  2.73307  2.89020  4.09449  2.72004  4.71239  1.74602  2.95384  3.50851  3.77299  3.88803  6.46824  5.06304     29 e - - -
          2.68618  4.42225  2.77519  2.73123  3.46354  2.40513  3.72494  3.29354  2.67741  2.69355  4.24690  2.90347  2.73739  3.18146  2.89801  2.37887  2.77519  2.98518  4.58477  3.61503
          0.00306  6.18730  6.90965  0.61958  0.77255  0.48576  0.95510
     30   2.66295  6.04996  2.57826  1.59264  5.39454  2.73570  4.50154  4.88017  2.74885  3.29452  3.77548  3.13670  4.70789  2.31652  3.72915  1.82020  3.77163  3.44865  6.48294  3.14403     30 e - - -
          2.68618  4.42225  2.77519  2.73123  3.46354  2.40513  3.72494  3.29354  2.67741  2.69355  4.24690  2.90347  2.73739  3.18146  2.89801  2.37887  2.77519  2.98518  4.58477  3.61503
          0.00306  6.18730  6.90965  0.61958  0.77255  0.48576  0.95510
     31   3.16729  5.07957  5.35408  4.75538  4.17663  4.79506  5.11344  2.20629  4.59491  0.91454  2.57074  3.03670  5.16162  3.49357  3.19824  3.34024  2.53343  2.86096  5.69666  4.51353     31 l - - -
          2.68618  4.42225  2.77519  2.73123  3.46354  2.40513  3.72494  3.29354  2.67741  2.69355  4.24690  2.90347  2.73739  3.18146  2.89801  2.37887  2.77519  2.98518  4.58477  3.61503
          0.00306  6.18730  6.90965  0.61958  0.77255  0.48576  0.95510
     32   2.32432  6.03680  3.80244  1.18244  5.37431  4.32261  4.50983  4.85406  2.06655  3.81583  3.90904  3.79333  4.71593  1.60330  3.73489  3.00759  3.77752  3.54691  6.47375  5.06860     32 e - - -
          2.68618  4.42225  2.77519  2.73123  3.46354  2.40513  3.72494  3.29354  2.67741  2.69355  4.24690  2.90347  2.73739  3.18146  2.89801  2.37887  2.77519  2.98518  4.58477  3.61503
          0.00306  6.18730  6.90965  0.61958  0.77255  0.48576  0.95510
     33   3.54027  6.05250  3.00875  1.55798  5.39825  3.83286  2.74319  3.43694  1.87287  3.82482  3.03726  3.07472  4.70729  2.30173  2.97425  2.73619  3.33129  3.04066  6.48478  5.07342     33 e - - -
          2.68618  4.42225  2.77519  2.73123  3.46354  2.40513  3.72494  3.29354  2.67741  2.69355  4.24690  2.90347  2.73739  3.18146  2.89801  2.37887  2.77519  2.98518  4.58477  3.61503
          0.00306  6.18730  6.90965  0.61958  0.77255  0.48576  0.95510
     34   3.54160  6.05508  3.06031  1.76632  5.40156  3.39480  3.66620  4.88832  2.02428  3.36473  5.09543  3.78165  4.70819  2.41817  1.50536  2.96157  2.37682  4.44649  6.48678  5.07526     34 r - - -
          2.68618  4.42225  2.77519  2.73123  3.46354  2.40513  3.72494  3.29354  2.67741  2.69355  4.24690  2.90347  2.73739  3.18146  2.89801  2.37887  2.77519  2.98518  4.58477  3.61503
          0.00306  6.18730  6.90965  0.61958  0.77255  0.48576  0.95510
     35   2.00144  5.04516  5.61427  5.00028  3.35073  4.83589  5.16879  1.90666  3.84339  1.85521  3.21192  3.24662  5.19960  4.92376  3.60987  4.14652  3.90017  1.19343  5.66761  4.49124     35 v - - -
          2.68618  4.42225  2.77519  2.73123  3.46354  2.40513  3.72494  3.29354  2.67741  2.69355  4.24690  2.90347  2.73739  3.18146  2.89801  2.37887  2.77519  2.98518  4.58477  3.61503
          0.00306  6.18730  6.90965  0.61958  0.77255  0.48576  0.95510
     36   2.42598  6.04916  3.10989  2.11063  5.39340  3.56229  3.47342  2.57536  1.88824  3.28032  3.13684  2.53530  4.70803  2.33391  3.47453  2.81767  2.90730  3.41953  6.48235  5.07189     36 k - - -
          2.68618  4.42225  2.77519  2.73123  3.46354  2.40513  3.72494  3.29354  2.67741  2.69355  4.24690  2.90347  2.73739  3.18146  2.89801  2.37887  2.77519  2.98518  4.58477  3.61503
          0.00306  6.18730  6.90965  0.61958  0.77255  0.48576  0.95510
     37   2.45458  6.05336  2.38308  1.70913  2.71632  3.66598  3.70014  4.88621  2.75505  3.66841  5.09374  2.61340  4.70710  2.92312  2.17784  2.50518  3.37928  4.44456  6.48540  3.19739     37 e - - -
          2.68618  4.42225  2.77519  2.73123  3.46354  2.40513  3.72494  3.29354  2.67741  2.69355  4.24690  2.90347  2.73739  3.18146  2.89801  2.37887  2.77519  2.98518  4.58477  3.61503
          0.00306  6.18730  6.90965  0.61958  0.77255  0.48576  0.95510
     38   3.68984  5.10287  5.43109  4.81849  4.19404  4.82876  5.13859  3.53442  3.48784  0.51550  2.95154  4.90811  5.19247  3.74517  3.40084  4.13239  3.46764  2.56527  5.71727  3.86359     38 L - - -
          2.68618  4.42225  2.77519  2.73123  3.46354  2.40513  3.72494  3.29354  2.67741  2.69355  4.24690  2.90347  2.73739  3.18146  2.89801  2.37887  2.77519  2.98518  4.58477  3.61503
          0.00306  6.18730  6.90965  0.61958  0.77255  0.48576  0.95510
     39   3.06935  6.05362  3.19158  1.50885  5.39986  3.47032  4.50052  4.88665  2.17383  3.20157  3.41356  3.30756  4.70709  2.21621  2.16346  2.77808  2.34313  4.44489  6.48560  5.07395     39 e - - -
          2.68618  4.42225  2.77519  2.73123  3.46354  2.40513  3.72494  3.29354  2.67741  2.69355  4.24690  2.90347  2.73739  3.18146  2.89801  2.37887  2.77519  2.98518  4.58477  3.61503
          0.00306  6.18730  6.90965  0.61958  0.77255  0.48576  0.95510
     40   2.26814  6.05401  2.86615  1.81093  5.40043  3.66593  4.50042  4.88734  1.84325  3.77725  5.09432  2.65420  4.70701  2.84985  1.97124  2.68767  2.92950  4.44537  6.48589  3.63357     40 e - - -
          2.68618  4.42225  2.77519  2.73123  3.46354  2.40513  3.72494  3.29354  2.67741  2.69355  4.24690  2.90347  2.73739  3.18146  2.89801  2.37887  2.77519  2.98518  4.58477  3.61503
          0.00306  6.18730  6.90965  0.61958  0.77255  0.48576  0.95510
     41   2.98090  6.05226  2.89638  1.00627  5.39718  4.31635  4.50313  4.88268  2.21553  2.84508  5.09306  3.78396  4.70984  2.32698  2.46268  3.50527  3.77390  3.75270  6.48479  3.74285     41 e - - -
          2.68618  4.42225  2.77519  2.73123  3.46354  2.40513  3.72494  3.29354  2.67741  2.69355  4.24690  2.90347  2.73739  3.18146  2.89801  2.37887  2.77519  2.98518  4.58477  3.61503
          0.00306  6.18730  6.90965  0.61958  0.77255  0.48576  0.95510
     42   3.67737  5.18247  5.03358  4.45406  3.44123  3.62935  5.05944  2.16397  2.93330  2.73372  4.29524  0.68182  5.13385  4.58506  4.55008  4.04467  3.91025  2.87668  5.79680  4.59802     42 N - - -
          2.68618  4.42225  2.77519  2.73123  3.46354  2.40513  3.72494  3.29354  2.67741  2.69355  4.24690  2.90347  2.73739  3.18146  2.89801  2.37887  2.77519  2.98518  4.58477  3.61503
          0.00306  6.18730  6.90965  0.61958  0.77255  0.48576  0.95510
     43   1.90126  3.72079  2.41474  1.85018  5.36982  4.31841  3.84260  3.70492  3.24421  3.28683  2.96935  3.03401  4.71169  2.28002  2.62630  2.45898  3.39118  3.53068  6.47043  5.06441     43 e - - -
          2.68618  4.42225  2.77519  2.73123  3.46354  2.40513  3.72494  3.29354  2.67741  2.69355  4.24690  2.90347  2.73739  3.18146  2.89801  2.37887  2.77519  2.98518  4.58477  3.61503
          0.00306  6.18730  6.90965  0.61958  0.77255  0.48576  0.95510
     44   2.27872  4.30947  3.89673  2.47060  3.33408  4.36463  3.81554  3.25361  2.37213  2.54595  4.92049  3.87079  4.75582  2.01901  1.81253  3.01045  2.64003  3.30869  6.34010  4.98045     44 r - - -
          2.68618  4.42225  2.77519  2.73123  3.46354  2.40513  3.72494  3.29354  2.67741  2.69355  4.24690  2.90347  2.73739  3.18146  2.89801  2.37887  2.77519  2.98518  4.58477  3.61503
          0.00306  6.18730  6.90965  0.61958  0.77255  0.48576  0.95510
     45   3.67397  6.68927  7.57600  6.98013  3.50520  7.09520  7.28476  2.68313  6.87697  0.21204  3.33679  7.30552  6.84676  6.46779  6.68009  6.55807  5.74915  4.25062  6.95542  6.13667     45 L - - -
          2.68589  4.42322  2.77616  2.73220  3.46451  2.40565  3.72591  3.29268  2.67454  2.69328  4.24353  2.90335  2.73836  3.18165  2.89612  2.37953  2.77564  2.98569  4.58256  3.61600
          0.27735  1.42207  6.90965  1.08104  0.41437  0.48576  0.95510
     46   3.58020  5.62129  4.09377  2.14744  3.09538  4.45079  3.69089  2.99482  2.51940  1.93724  4.70439  4.02950  4.83778  2.46303  1.57133  3.66417  3.81149  2.84945  6.15334  3.14495     49 r - - -
          2.68618  4.42225  2.77519  2.73123  3.46354  2.40513  3.72494  3.29354  2.67741  2.69355  4.24690  2.90347  2.73739  3.18146  2.89801  2.37887  2.77519  2.98518  4.58477  3.61503
          0.00306  6.18730  6.90965  0.61958  0.77255  0.48576  0.95510
     47   2.36690  3.48417  2.43753  1.89002  4.33318  3.14129  4.50093  4.88380  2.45844  4.35747  3.88168  2.91397  4.70740  1.81149  2.73378  3.23137  2.81271  3.12170  6.48441  5.07319     50 q - - -
          2.68618  4.42225  2.77519  2.73123  3.46354  2.40513  3.72494  3.29354  2.67741  2.69355  4.24690  2.90347  2.73739  3.18146  2.89801  2.37887  2.77519  2.98518  4.58477  3.61503
          0.00306  6.18730  6.90965  0.61958  0.77255  0.48576  0.95510
     48   3.21984  6.04954  3.29482  1.59598  3.84559  3.68669  4.50161  3.72094  1.66567  4.35454  3.75586  3.31340  4.70794  2.28898  2.11723  3.09777  3.18932  3.24148  6.48262  4.09015     51 e - - -
          2.68618  4.42225  2.77519  2.73123  3.46354  2.40513  3.72494  3.29354  2.67741  2.69355  4.24690  2.90347  2.73739  3.18146  2.89801  2.37887  2.77519  2.98518  4.58477  3.61503
          0.00306  6.18730  6.90965  0.61958  0.77255  0.48576  0.95510
     49   3.08302  3.82719  5.55611  3.64258  4.14282  4.82521  3.87973  1.72206  4.74610  1.82851  3.10932  2.66368  5.18961  3.30427  4.77950  4.13337  3.89592  1.29202  5.67034  3.49908     52 v - - -
          2.68618  4.42225  2.77519  2.73123  3.46354  2.40513  3.72494  3.29354  2.67741  2.69355  4.24690  2.90347  2.73739  3.18146  2.89801  2.37887  2.77519  2.98518  4.58477  3.61503
          0.00306  6.18730  6.90965  0.61958  0.77255  0.48576  0.95510
     50   2.08970  6.05183  2.42998  1.70193  5.39725  4.31402  4.50104  3.68947  1.71411  3.03846  5.09240  3.78137  4.70750  2.50139  2.95807  2.43397  3.40021  3.87128  6.48430  5.07314     53 e - - -
          2.68618  4.42225  2.77519  2.73123  3.46354  2.40513  3.72494  3.29354  2.67741  2.69355  4.24690  2.90347  2.73739  3.18146  2.89801  2.37887  2.77519  2.98518  4.58477  3.61503
          0.00306  6.18730  6.90965  0.61958  0.77255  0.48576  0.95510
     51   1.63858  6.04595  3.49315  2.66752  5.38870  4.31544  4.50272  4.87303  2.57387  2.59391  3.14597  3.17320  4.70886  1.75506  3.24466  2.22269  2.49917  4.43534  6.48001  5.07048     54 a - - -
          2.68618  4.42225  2.77519  2.73123  3.46354  2.40513  3.72494  3.29354  2.67741  2.69355  4.24690  2.90347  2.73739  3.18146  2.89801  2.37887  2.77519  2.98518  4.58477  3.61503
          0.00306  6.18730  6.90965  0.61958  0.77255  0.48576  0.95510
     52   3.01720  5.05682  5.51208  4.90404  4.15052  4.81987  5.14688  3.17437  3.86001  0.58750  2.91448  4.94340  5.18464  3.97682  3.48692  3.54386  3.89573  2.76381  5.67665  2.93774     55 L - - -
          2.68618  4.42225  2.77519  2.73123  3.46354  2.40513  3.72494  3.29354  2.67741  2.69355  4.24690  2.90347  2.73739  3.18146  2.89801  2.37887  2.77519  2.98518  4.58477  3.61503
          0.02837  6.18730  3.65297  0.61958  0.77255  0.48576  0.95510
     53   3.52535  6.03888  3.28798  1.34543  5.38544  4.29801  4.48488  4.87219  1.74139  3.51002  5.07926  3.02651  4.69169  2.11502  2.52796  2.83556  2.46155  4.43034  6.47045  5.05897     56 e - - -
          2.68618  4.42225  2.77519  2.73123  3.46354  2.40513  3.72494  3.29354  2.67741  2.69355  4.24690  2.90347  2.73739  3.18146  2.89801  2.37887  2.77519  2.98518  4.58477  3.61503
          0.03098  6.16207  3.56155  0.61958  0.77255  0.69304  0.69326
     54   2.31795  4.15633  3.11605  2.84835  5.35187  3.62995  4.46589  3.92090  1.85873  2.91290  4.06040  2.72710  4.67202  1.98442  2.40230  3.17854  2.11748  3.87458  6.44320  5.03364     57 k - - -
          2.68618  4.42225  2.77519  2.73123  3.46354  2.40513  3.72494  3.29354  2.67741  2.69355  4.24690  2.90347  2.73739  3.18146  2.89801  2.37887  2.77519  2.98518  4.58477  3.61503
          0.02868  6.13432  3.64550  0.61958  0.77255  0.87580  0.53876
     55   2.24854  5.98236  2.66548  0.96579  5.32060  4.26397  3.17673  3.38625  2.96905  4.28473  5.02483  3.73405  4.65740  2.58116  3.68100  2.89737  3.71909  3.49183  3.70241  5.01228     58 e - - -
          2.68618  4.42225  2.77519  2.73123  3.46354  2.40513  3.72494  3.29354  2.67741  2.69355  4.24690  2.90347  2.73739  3.18146  2.89801  2.37887  2.77519  2.98518  4.58477  3.61503
          0.00223  6.10786        *  0.61958  0.77255  0.00000        *
//
