# Supplementary material for: Signatures of Transcription Factor Evolution and the Secondary Gain of Red Algae Complexity
Source: Genes (Basel). 2021 Jul 9;12(7):1055. doi: 10.3390/genes12071055 (PMC8304369; doi:10.3390/genes12071055)
Supplement: Supplementary file 1 [file genes-12-01055-s001.zip › File S1/profileHMM_bZIP_AUREO.hmm]

HMMER3/f [3.3 | Nov 2019]
NAME  bZIP_AUREO
LENG  52
ALPH  amino
RF    no
MM    no
CONS  yes
CS    no
MAP   yes
DATE  Wed Jan 20 11:39:48 2021
NSEQ  41
EFFN  9.246521
CKSUM 1216215827
GA    21.30 21.30
TC    21.30 21.30
NC    21.30 21.30
STATS LOCAL MSV       -8.0209  0.71913
STATS LOCAL VITERBI   -8.7779  0.71913
STATS LOCAL FORWARD   -3.7902  0.71913
HMM          A        C        D        E        F        G        H        I        K        L        M        N        P        Q        R        S        T        V        W        Y   
            m->m     m->i     m->d     i->m     i->i     d->m     d->d
  COMPO   2.40091  4.52415  3.25472  2.37077  4.27504  3.83335  3.47102  3.52192  2.18577  2.45973  3.72505  2.91783  4.21218  2.74344  1.91651  2.85286  3.05676  3.14252  5.73530  4.07885
          2.68618  4.42225  2.77519  2.73123  3.46354  2.40513  3.72494  3.29354  2.67741  2.69355  4.24690  2.90347  2.73739  3.18146  2.89801  2.37887  2.77519  2.98518  4.58477  3.61503
          0.00410  5.89344  6.61579  0.61958  0.77255  0.00000        *
      1   1.85946  5.84918  2.87143  2.40413  5.19163  4.11948  4.30680  3.84531  2.14906  2.38974  4.89052  3.58794  3.45137  2.43670  2.76803  2.31729  2.59493  3.51767  6.28343  4.87406      1 a - - -
          2.68618  4.42225  2.77519  2.73123  3.46354  2.40513  3.72494  3.29354  2.67741  2.69355  4.24690  2.90347  2.73739  3.18146  2.89801  2.37887  2.77519  2.98518  4.58477  3.61503
          0.00410  5.89344  6.61579  0.61958  0.77255  0.48576  0.95510
      2   2.63535  5.85708  2.77874  1.45443  5.20304  4.11783  4.30477  4.68963  1.93420  3.59835  3.99737  3.26543  4.51131  2.20573  2.34292  2.95326  3.03721  4.24820  4.03830  4.87775      2 e - - -
          2.68618  4.42225  2.77519  2.73123  3.46354  2.40513  3.72494  3.29354  2.67741  2.69355  4.24690  2.90347  2.73739  3.18146  2.89801  2.37887  2.77519  2.98518  4.58477  3.61503
          0.00410  5.89344  6.61579  0.61958  0.77255  0.48576  0.95510
      3   2.98393  5.80707  3.27502  2.14791  5.13139  4.12900  4.31832  2.75929  2.08908  2.51129  2.99403  3.60488  4.52196  2.35140  2.06967  2.56431  2.78698  3.49597  6.25238  4.85430      3 r - - -
          2.68618  4.42225  2.77519  2.73123  3.46354  2.40513  3.72494  3.29354  2.67741  2.69355  4.24690  2.90347  2.73739  3.18146  2.89801  2.37887  2.77519  2.98518  4.58477  3.61503
          0.00410  5.89344  6.61579  0.61958  0.77255  0.48576  0.95510
      4   3.01734  5.85424  3.60116  2.77075  5.19788  4.12387  4.30973  4.68166  2.19973  3.52913  4.89555  2.28423  4.51707  3.02783  1.34144  2.01946  2.75195  4.24417  6.28710  3.47896      4 r - - -
          2.68618  4.42225  2.77519  2.73123  3.46354  2.40513  3.72494  3.29354  2.67741  2.69355  4.24690  2.90347  2.73739  3.18146  2.89801  2.37887  2.77519  2.98518  4.58477  3.61503
          0.00410  5.89344  6.61579  0.61958  0.77255  0.48576  0.95510
      5   5.02348  6.88772  6.15209  4.73439  6.65925  5.42458  4.99188  5.79295  1.69330  3.24298  5.96572  4.92045  5.68278  4.11691  0.36757  4.98055  5.02616  5.53341  6.90316  5.94367      5 R - - -
          2.68618  4.42225  2.77519  2.73123  3.46354  2.40513  3.72494  3.29354  2.67741  2.69355  4.24690  2.90347  2.73739  3.18146  2.89801  2.37887  2.77519  2.98518  4.58477  3.61503
          0.00410  5.89344  6.61579  0.61958  0.77255  0.48576  0.95510
      6   3.04131  5.83391  2.54082  0.82694  5.16415  4.13243  4.32390  4.64020  3.06540  3.17282  4.87884  3.60537  4.52778  2.79487  3.01500  3.32631  3.58925  3.49853  6.27495  3.02616      6 e - - -
          2.68618  4.42225  2.77519  2.73123  3.46354  2.40513  3.72494  3.29354  2.67741  2.69355  4.24690  2.90347  2.73739  3.18146  2.89801  2.37887  2.77519  2.98518  4.58477  3.61503
          0.00410  5.89344  6.61579  0.61958  0.77255  0.48576  0.95510
      7   5.09909  6.93639  6.19257  4.80610  6.75823  5.46464  5.05658  5.88999  1.63175  5.11079  6.05169  4.98702  5.73575  4.18354  0.32924  5.05647  5.10235  5.62535  6.96084  6.02123      7 R - - -
          2.68618  4.42225  2.77519  2.73123  3.46354  2.40513  3.72494  3.29354  2.67741  2.69355  4.24690  2.90347  2.73739  3.18146  2.89801  2.37887  2.77519  2.98518  4.58477  3.61503
          0.00410  5.89344  6.61579  0.61958  0.77255  0.48576  0.95510
      8   5.81266  7.28031  5.78032  5.86095  7.12885  5.76662  7.09046  7.49505  6.44482  6.79740  7.94302  0.02916  6.48100  6.65172  6.59479  5.95688  6.30420  6.91059  7.92500  7.16149      8 N - - -
          2.68618  4.42225  2.77519  2.73123  3.46354  2.40513  3.72494  3.29354  2.67741  2.69355  4.24690  2.90347  2.73739  3.18146  2.89801  2.37887  2.77519  2.98518  4.58477  3.61503
          0.00410  5.89344  6.61579  0.61958  0.77255  0.48576  0.95510
      9   5.04733  6.91114  6.14287  4.73639  6.72518  5.43301  4.99087  5.82852  1.87461  5.04991  5.98657  4.92140  5.68910  3.29350  0.30705  4.99780  5.04158  5.56666  6.91462  5.96576      9 R - - -
          2.68618  4.42225  2.77519  2.73123  3.46354  2.40513  3.72494  3.29354  2.67741  2.69355  4.24690  2.90347  2.73739  3.18146  2.89801  2.37887  2.77519  2.98518  4.58477  3.61503
          0.00410  5.89344  6.61579  0.61958  0.77255  0.48576  0.95510
     10   2.85956  5.34542  2.70466  1.24065  4.52509  4.27908  4.50282  3.23121  3.38737  1.84356  2.92350  3.88788  4.66460  3.72068  2.77245  3.49875  3.61658  2.59935  5.89248  4.61057     10 e - - -
          2.68618  4.42225  2.77519  2.73123  3.46354  2.40513  3.72494  3.29354  2.67741  2.69355  4.24690  2.90347  2.73739  3.18146  2.89801  2.37887  2.77519  2.98518  4.58477  3.61503
          0.00410  5.89344  6.61579  0.61958  0.77255  0.48576  0.95510
     11   1.55648  5.71214  4.38688  4.10457  4.96624  4.53975  0.66204  4.62238  4.06381  2.71224  5.17893  3.25294  5.13736  4.48218  4.37024  3.97274  4.18018  4.29926  6.39750  5.02862     11 H - - -
          2.68618  4.42225  2.77519  2.73123  3.46354  2.40513  3.72494  3.29354  2.67741  2.69355  4.24690  2.90347  2.73739  3.18146  2.89801  2.37887  2.77519  2.98518  4.58477  3.61503
          0.00410  5.89344  6.61579  0.61958  0.77255  0.48576  0.95510
     12   0.26453  5.56635  6.14516  6.12329  6.39094  4.38240  6.59089  5.77750  6.00040  5.57020  6.33502  5.32001  5.26449  6.05676  5.94748  2.07509  4.25557  3.18870  7.76227  6.75204     12 A - - -
          2.68618  4.42225  2.77519  2.73123  3.46354  2.40513  3.72494  3.29354  2.67741  2.69355  4.24690  2.90347  2.73739  3.18146  2.89801  2.37887  2.77519  2.98518  4.58477  3.61503
          0.00410  5.89344  6.61579  0.61958  0.77255  0.48576  0.95510
     13   5.04443  6.90950  6.16167  4.73601  6.72369  5.43315  4.98804  5.82553  1.32399  5.04694  5.98294  4.92033  5.68725  3.28306  0.47409  4.99490  5.03808  5.56362  6.91204  5.96324     13 R - - -
          2.68618  4.42225  2.77519  2.73123  3.46354  2.40513  3.72494  3.29354  2.67741  2.69355  4.24690  2.90347  2.73739  3.18146  2.89801  2.37887  2.77519  2.98518  4.58477  3.61503
          0.00410  5.89344  6.61579  0.61958  0.77255  0.48576  0.95510
     14   2.91722  4.08818  3.70968  3.14297  5.21590  4.19972  4.36903  4.67897  1.36339  4.16907  3.75301  1.97188  4.59043  3.47323  1.49484  2.64846  3.65498  4.26458  6.30441  4.92458     14 k - - -
          2.68618  4.42225  2.77519  2.73123  3.46354  2.40513  3.72494  3.29354  2.67741  2.69355  4.24690  2.90347  2.73739  3.18146  2.89801  2.37887  2.77519  2.98518  4.58477  3.61503
          0.00410  5.89344  6.61579  0.61958  0.77255  0.48576  0.95510
     15   3.65544  1.70768  6.24043  6.22474  6.42085  4.37808  6.61798  5.90609  6.04403  5.62682  6.36815  5.33702  5.26310  6.09380  5.96761  1.32496  0.74658  4.98250  7.77905  6.78282     15 t - - -
          2.68618  4.42225  2.77519  2.73123  3.46354  2.40513  3.72494  3.29354  2.67741  2.69355  4.24690  2.90347  2.73739  3.18146  2.89801  2.37887  2.77519  2.98518  4.58477  3.61503
          0.00410  5.89344  6.61579  0.61958  0.77255  0.48576  0.95510
     16   6.39162  7.48883  6.86287  6.46168  7.40549  6.07012  6.87750  7.44870  5.27551  6.62102  7.75921  6.68980  6.64937  6.25692  0.02557  6.56261  6.66807  7.10219  7.86455  7.33547     16 R - - -
          2.68618  4.42225  2.77519  2.73123  3.46354  2.40513  3.72494  3.29354  2.67741  2.69355  4.24690  2.90347  2.73739  3.18146  2.89801  2.37887  2.77519  2.98518  4.58477  3.61503
          0.00410  5.89344  6.61579  0.61958  0.77255  0.48576  0.95510
     17   1.91955  3.82655  2.88649  4.43753  3.98435  4.56263  4.87428  2.11621  4.29658  1.44913  2.58840  4.59292  4.93039  2.33986  3.53813  3.85573  3.67234  2.57131  5.49973  4.31300     17 l - - -
          2.68618  4.42225  2.77519  2.73123  3.46354  2.40513  3.72494  3.29354  2.67741  2.69355  4.24690  2.90347  2.73739  3.18146  2.89801  2.37887  2.77519  2.98518  4.58477  3.61503
          0.00410  5.89344  6.61579  0.61958  0.77255  0.48576  0.95510
     18   5.09398  6.93368  6.19881  4.79977  6.75546  5.46220  5.04824  5.88261  1.42445  5.10318  6.04358  4.98016  5.73063  4.17472  0.39473  5.05051  5.09543  5.61858  6.95490  6.01469     18 R - - -
          2.68618  4.42225  2.77519  2.73123  3.46354  2.40513  3.72494  3.29354  2.67741  2.69355  4.24690  2.90347  2.73739  3.18146  2.89801  2.37887  2.77519  2.98518  4.58477  3.61503
          0.00410  5.89344  6.61579  0.61958  0.77255  0.48576  0.95510
     19   4.48389  6.52845  5.14172  4.24171  2.86972  5.07954  4.85462  5.32169  0.36972  3.43164  5.59178  4.58033  5.38867  3.02659  2.68917  4.47193  4.59689  5.02938  6.68297  5.55350     19 K - - -
          2.68618  4.42225  2.77519  2.73123  3.46354  2.40513  3.72494  3.29354  2.67741  2.69355  4.24690  2.90347  2.73739  3.18146  2.89801  2.37887  2.77519  2.98518  4.58477  3.61503
          0.00410  5.89344  6.61579  0.61958  0.77255  0.48576  0.95510
     20   3.13632  6.33894  4.84854  4.05390  5.80984  4.90966  4.80064  5.10712  0.40368  4.56471  3.69309  4.43624  5.24877  3.93207  2.29388  4.25511  4.40514  3.43222  6.62861  5.48037     20 K - - -
          2.68618  4.42225  2.77519  2.73123  3.46354  2.40513  3.72494  3.29354  2.67741  2.69355  4.24690  2.90347  2.73739  3.18146  2.89801  2.37887  2.77519  2.98518  4.58477  3.61503
          0.00410  5.89344  6.61579  0.61958  0.77255  0.48576  0.95510
     21   1.40036  3.73937  4.63093  2.23951  2.22546  4.47981  4.76272  2.79073  3.97089  2.36862  2.94220  3.48663  4.85321  2.28895  4.23200  3.74900  3.65625  3.24340  5.58586  4.38024     21 a - - -
          2.68618  4.42225  2.77519  2.73123  3.46354  2.40513  3.72494  3.29354  2.67741  2.69355  4.24690  2.90347  2.73739  3.18146  2.89801  2.37887  2.77519  2.98518  4.58477  3.61503
          0.00410  5.89344  6.61579  0.61958  0.77255  0.48576  0.95510
     22   3.00728  5.24221  3.35107  2.92280  2.31400  4.32219  3.06182  3.30962  2.92142  1.95864  2.88249  3.98156  4.70518  2.13876  3.89792  3.55182  3.62378  3.52835  5.80572  1.85420     22 y - - -
          2.68618  4.42225  2.77519  2.73123  3.46354  2.40513  3.72494  3.29354  2.67741  2.69355  4.24690  2.90347  2.73739  3.18146  2.89801  2.37887  2.77519  2.98518  4.58477  3.61503
          0.00410  5.89344  6.61579  0.61958  0.77255  0.48576  0.95510
     23   3.88935  5.22889  5.87127  5.26076  3.13069  5.09903  3.50824  2.01407  5.05611  1.02198  2.32447  5.26787  5.40443  5.13188  5.04513  4.42257  4.11629  1.48510  5.82250  4.69331     23 l - - -
          2.68618  4.42225  2.77519  2.73123  3.46354  2.40513  3.72494  3.29354  2.67741  2.69355  4.24690  2.90347  2.73739  3.18146  2.89801  2.37887  2.77519  2.98518  4.58477  3.61503
          0.00410  5.89344  6.61579  0.61958  0.77255  0.48576  0.95510
     24   2.60434  5.87603  3.20676  0.86648  5.22092  4.13084  4.32238  4.70682  2.69526  4.18070  4.91754  3.59797  4.52799  2.06444  3.04801  3.00654  3.59655  3.51573  6.30790  4.89669     24 e - - -
          2.68618  4.42225  2.77519  2.73123  3.46354  2.40513  3.72494  3.29354  2.67741  2.69355  4.24690  2.90347  2.73739  3.18146  2.89801  2.37887  2.77519  2.98518  4.58477  3.61503
          0.00410  5.89344  6.61579  0.61958  0.77255  0.48576  0.95510
     25   2.38854  4.22177  3.59347  2.06597  5.19921  2.73679  2.40724  4.68498  2.32553  3.49211  4.89515  3.09889  3.49550  3.01884  2.95655  1.87833  2.83445  4.24490  6.28727  3.50527     25 s - - -
          2.68618  4.42225  2.77519  2.73123  3.46354  2.40513  3.72494  3.29354  2.67741  2.69355  4.24690  2.90347  2.73739  3.18146  2.89801  2.37887  2.77519  2.98518  4.58477  3.61503
          0.00410  5.89344  6.61579  0.61958  0.77255  0.48576  0.95510
     26   3.45997  4.89529  2.92561  4.48975  3.29764  4.58670  4.89581  3.32884  4.34433  0.71060  2.59326  3.41508  4.95318  4.53501  4.46934  3.88278  2.87769  3.14316  5.49954  3.20776     26 l - - -
          2.68618  4.42225  2.77519  2.73123  3.46354  2.40513  3.72494  3.29354  2.67741  2.69355  4.24690  2.90347  2.73739  3.18146  2.89801  2.37887  2.77519  2.98518  4.58477  3.61503
          0.00410  5.89344  6.61579  0.61958  0.77255  0.48576  0.95510
     27   3.71674  6.13333  4.02756  2.47387  5.54244  4.44517  4.51468  4.97298  1.18069  4.40529  3.78466  3.91617  4.81760  1.31032  2.17926  3.67916  3.92113  4.56313  6.47726  3.57435     27 k - - -
          2.68618  4.42225  2.77519  2.73123  3.46354  2.40513  3.72494  3.29354  2.67741  2.69355  4.24690  2.90347  2.73739  3.18146  2.89801  2.37887  2.77519  2.98518  4.58477  3.61503
          0.00410  5.89344  6.61579  0.61958  0.77255  0.48576  0.95510
     28   2.27958  5.85564  2.96106  1.84339  5.20097  4.11806  2.51945  3.17018  2.28207  3.17784  4.89623  2.72132  4.51153  2.16021  3.14511  2.88248  2.84795  3.48393  6.28816  4.87705     28 e - - -
          2.68618  4.42225  2.77519  2.73123  3.46354  2.40513  3.72494  3.29354  2.67741  2.69355  4.24690  2.90347  2.73739  3.18146  2.89801  2.37887  2.77519  2.98518  4.58477  3.61503
          0.00410  5.89344  6.61579  0.61958  0.77255  0.48576  0.95510
     29   2.93489  5.83757  3.16376  2.51954  5.17489  4.12217  4.31001  4.65540  1.85904  3.02200  3.30799  3.59265  4.51546  1.68485  2.65790  2.61650  2.69474  2.39642  6.27490  4.86871     29 q - - -
          2.68618  4.42225  2.77519  2.73123  3.46354  2.40513  3.72494  3.29354  2.67741  2.69355  4.24690  2.90347  2.73739  3.18146  2.89801  2.37887  2.77519  2.98518  4.58477  3.61503
          0.00410  5.89344  6.61579  0.61958  0.77255  0.48576  0.95510
     30   1.98671  4.88534  5.47984  4.86991  3.98973  4.69984  5.04257  2.05001  4.66068  1.57812  4.00470  4.86077  5.06011  4.79588  4.67471  2.89479  3.75052  1.22770  5.53493  3.23909     30 v - - -
          2.68618  4.42225  2.77519  2.73123  3.46354  2.40513  3.72494  3.29354  2.67741  2.69355  4.24690  2.90347  2.73739  3.18146  2.89801  2.37887  2.77519  2.98518  4.58477  3.61503
          0.00410  5.89344  6.61579  0.61958  0.77255  0.48576  0.95510
     31   1.90227  5.83411  2.07751  1.93418  5.16995  3.07927  3.10920  3.59489  2.18834  3.58213  3.29210  3.59386  4.51605  2.82979  3.54040  3.05013  3.17444  3.18829  4.37185  4.86703     31 a - - -
          2.68618  4.42225  2.77519  2.73123  3.46354  2.40513  3.72494  3.29354  2.67741  2.69355  4.24690  2.90347  2.73739  3.18146  2.89801  2.37887  2.77519  2.98518  4.58477  3.61503
          0.00410  5.89344  6.61579  0.61958  0.77255  0.48576  0.95510
     32   1.76729  5.85587  2.79832  1.76256  5.20126  2.51234  3.30593  4.68747  3.03971  3.23687  4.89645  3.22435  4.51158  2.74743  2.96652  2.30039  2.82988  4.24669  6.28836  3.68867     32 e - - -
          2.68618  4.42225  2.77519  2.73123  3.46354  2.40513  3.72494  3.29354  2.67741  2.69355  4.24690  2.90347  2.73739  3.18146  2.89801  2.37887  2.77519  2.98518  4.58477  3.61503
          0.00410  5.89344  6.61579  0.61958  0.77255  0.48576  0.95510
     33   3.72886  5.09313  5.64226  5.03191  3.98605  4.90399  5.19915  2.97565  2.87146  0.55162  2.65883  5.04607  5.23560  4.93271  4.82900  4.21953  3.95703  3.28267  3.84041  2.90431     33 L - - -
          2.68618  4.42225  2.77519  2.73123  3.46354  2.40513  3.72494  3.29354  2.67741  2.69355  4.24690  2.90347  2.73739  3.18146  2.89801  2.37887  2.77519  2.98518  4.58477  3.61503
          0.00410  5.89344  6.61579  0.61958  0.77255  0.48576  0.95510
     34   2.61004  4.17640  3.64967  2.01045  5.04203  3.38540  3.61248  3.69263  2.43031  3.01712  3.65815  3.63245  4.53656  1.75431  2.78901  2.58703  3.11790  2.49140  6.20464  3.89899     34 q - - -
          2.68618  4.42225  2.77519  2.73123  3.46354  2.40513  3.72494  3.29354  2.67741  2.69355  4.24690  2.90347  2.73739  3.18146  2.89801  2.37887  2.77519  2.98518  4.58477  3.61503
          0.00410  5.89344  6.61579  0.61958  0.77255  0.48576  0.95510
     35   1.85516  5.85664  2.46993  2.24489  5.20242  3.00724  4.30484  4.68889  2.40953  3.62370  4.89712  3.58506  3.54548  2.63731  2.75597  2.22389  2.34827  3.13142  6.28891  4.87752     35 a - - -
          2.68618  4.42225  2.77519  2.73123  3.46354  2.40513  3.72494  3.29354  2.67741  2.69355  4.24690  2.90347  2.73739  3.18146  2.89801  2.37887  2.77519  2.98518  4.58477  3.61503
          0.00410  5.89344  6.61579  0.61958  0.77255  0.48576  0.95510
     36   2.46810  5.89495  3.63600  0.86546  5.24372  3.64120  4.34118  4.72345  2.55922  4.19596  4.93732  3.62965  4.55572  2.55898  2.51920  3.35914  3.62593  4.28818  6.31979  3.20833     36 e - - -
          2.68618  4.42225  2.77519  2.73123  3.46354  2.40513  3.72494  3.29354  2.67741  2.69355  4.24690  2.90347  2.73739  3.18146  2.89801  2.37887  2.77519  2.98518  4.58477  3.61503
          0.00410  5.89344  6.61579  0.61958  0.77255  0.48576  0.95510
     37   3.35929  5.84283  3.61942  3.06177  5.17984  3.62968  2.90651  3.95532  2.54794  3.23822  4.88633  1.29496  4.52800  2.22038  1.92017  3.32628  3.15360  4.22930  6.27855  3.78039     37 n - - -
          2.68618  4.42225  2.77519  2.73123  3.46354  2.40513  3.72494  3.29354  2.67741  2.69355  4.24690  2.90347  2.73739  3.18146  2.89801  2.37887  2.77519  2.98518  4.58477  3.61503
          0.00410  5.89344  6.61579  0.61958  0.77255  0.48576  0.95510
     38   2.33998  5.85680  2.06528  2.04721  5.20264  3.28165  3.72039  4.68916  2.76948  2.95074  3.67546  3.12258  4.51131  1.96992  2.19708  2.81993  3.57548  3.67278  6.28902  4.87760     38 q - - -
          2.68618  4.42225  2.77519  2.73123  3.46354  2.40513  3.72494  3.29354  2.67741  2.69355  4.24690  2.90347  2.73739  3.18146  2.89801  2.37887  2.77519  2.98518  4.58477  3.61503
          0.00410  5.89344  6.61579  0.61958  0.77255  0.48576  0.95510
     39   2.23959  5.85348  3.26474  2.15521  5.19779  4.11877  4.30586  3.74456  2.30929  2.54315  4.89435  3.05650  4.51222  2.74570  1.52202  2.69107  2.81300  4.24371  6.28659  4.87616     39 r - - -
          2.68618  4.42225  2.77519  2.73123  3.46354  2.40513  3.72494  3.29354  2.67741  2.69355  4.24690  2.90347  2.73739  3.18146  2.89801  2.37887  2.77519  2.98518  4.58477  3.61503
          0.00410  5.89344  6.61579  0.61958  0.77255  0.48576  0.95510
     40   2.55365  3.74116  3.88188  2.88291  3.20410  4.58461  4.90442  3.29863  4.39676  0.76217  3.23738  4.66128  4.95087  4.57372  4.49220  3.88438  2.69298  2.74183  5.48026  4.29780     40 l - - -
          2.68618  4.42225  2.77519  2.73123  3.46354  2.40513  3.72494  3.29354  2.67741  2.69355  4.24690  2.90347  2.73739  3.18146  2.89801  2.37887  2.77519  2.98518  4.58477  3.61503
          0.00410  5.89344  6.61579  0.61958  0.77255  0.48576  0.95510
     41   2.76886  5.85560  2.87217  2.11265  5.20086  4.11831  4.30531  3.50840  1.78125  3.63745  4.89623  2.75569  4.51179  3.00189  1.56257  2.62515  3.57577  3.08499  6.28815  4.87715     41 r - - -
          2.68618  4.42225  2.77519  2.73123  3.46354  2.40513  3.72494  3.29354  2.67741  2.69355  4.24690  2.90347  2.73739  3.18146  2.89801  2.37887  2.77519  2.98518  4.58477  3.61503
          0.00410  5.89344  6.61579  0.61958  0.77255  0.48576  0.95510
     42   2.97944  5.84985  2.87505  2.20522  5.19260  3.65259  3.60137  3.55198  2.45177  2.74975  3.31359  2.96871  4.51273  1.65172  2.84870  2.34412  3.57584  2.80766  6.28392  4.87436     42 q - - -
          2.68618  4.42225  2.77519  2.73123  3.46354  2.40513  3.72494  3.29354  2.67741  2.69355  4.24690  2.90347  2.73739  3.18146  2.89801  2.37887  2.77519  2.98518  4.58477  3.61503
          0.00410  5.89344  6.61579  0.61958  0.77255  0.48576  0.95510
     43   2.25098  4.03956  2.71879  2.49499  3.95440  3.30225  3.51859  2.84941  2.52804  2.53489  3.48583  3.62157  4.53081  2.18398  2.66299  2.77540  2.58330  3.58189  6.22302  4.83539     43 q - - -
          2.68618  4.42225  2.77519  2.73123  3.46354  2.40513  3.72494  3.29354  2.67741  2.69355  4.24690  2.90347  2.73739  3.18146  2.89801  2.37887  2.77519  2.98518  4.58477  3.61503
          0.00410  5.89344  6.61579  0.61958  0.77255  0.48576  0.95510
     44   3.00001  5.21129  3.31165  2.80254  4.36368  4.33772  3.53357  1.83437  2.84280  1.84654  2.59223  4.01528  4.71983  3.43899  2.56517  3.23184  3.62709  2.20595  5.77990  3.62064     44 i - - -
          2.68618  4.42225  2.77519  2.73123  3.46354  2.40513  3.72494  3.29354  2.67741  2.69355  4.24690  2.90347  2.73739  3.18146  2.89801  2.37887  2.77519  2.98518  4.58477  3.61503
          0.00410  5.89344  6.61579  0.61958  0.77255  0.48576  0.95510
     45   2.32152  5.85478  2.59233  2.12241  5.19974  3.44771  4.30530  3.66521  2.13604  3.47896  4.89547  3.24861  3.49549  2.82909  2.18876  2.65695  2.76125  2.64481  6.28754  3.68850     45 e - - -
          2.68618  4.42225  2.77519  2.73123  3.46354  2.40513  3.72494  3.29354  2.67741  2.69355  4.24690  2.90347  2.73739  3.18146  2.89801  2.37887  2.77519  2.98518  4.58477  3.61503
          0.00410  5.89344  6.61579  0.61958  0.77255  0.48576  0.95510
     46   2.34822  4.05706  2.32996  2.48279  3.31755  4.12056  3.60087  4.66702  2.33489  3.46811  3.67160  2.94601  4.51392  2.16133  2.66269  2.88416  2.38881  2.84507  6.27976  4.87173     46 q - - -
          2.68618  4.42225  2.77519  2.73123  3.46354  2.40513  3.72494  3.29354  2.67741  2.69355  4.24690  2.90347  2.73739  3.18146  2.89801  2.37887  2.77519  2.98518  4.58477  3.61503
          0.00410  5.89344  6.61579  0.61958  0.77255  0.48576  0.95510
     47   2.17239  3.69362  3.24981  2.53444  4.94517  3.46383  2.46830  2.78458  2.48778  2.90202  2.99927  3.03082  3.47098  3.48628  2.95823  2.44878  3.17796  2.97155  3.86924  4.78799     47 a - - -
          2.68618  4.42225  2.77519  2.73123  3.46354  2.40513  3.72494  3.29354  2.67741  2.69355  4.24690  2.90347  2.73739  3.18146  2.89801  2.37887  2.77519  2.98518  4.58477  3.61503
          0.00410  5.89344  6.61579  0.61958  0.77255  0.48576  0.95510
     48   1.85339  2.71965  3.64448  2.57290  5.05520  4.14195  3.05583  3.84269  2.71106  2.74802  3.90816  2.91433  2.98251  3.04177  2.56213  2.38116  2.83146  3.16086  6.21180  4.82812     48 a - - -
          2.68618  4.42225  2.77519  2.73123  3.46354  2.40513  3.72494  3.29354  2.67741  2.69355  4.24690  2.90347  2.73739  3.18146  2.89801  2.37887  2.77519  2.98518  4.58477  3.61503
          0.00410  5.89344  6.61579  0.61958  0.77255  0.48576  0.95510
     49   2.60276  5.85063  3.06159  3.03948  5.19372  2.51949  3.37508  4.67830  2.47008  3.19890  4.89181  3.22563  2.13338  2.80545  2.27686  2.74031  2.18343  2.84789  6.28449  4.87474     49 p - - -
          2.68618  4.42225  2.77519  2.73123  3.46354  2.40513  3.72494  3.29354  2.67741  2.69355  4.24690  2.90347  2.73739  3.18146  2.89801  2.37887  2.77519  2.98518  4.58477  3.61503
          0.00410  5.89344  6.61579  0.61958  0.77255  0.48576  0.95510
     50   1.95328  5.84844  2.22579  2.32875  5.19057  3.54586  3.10689  3.84130  2.61636  2.99152  3.17460  2.77457  3.56280  3.40426  2.49611  2.80066  2.73273  3.15817  6.28289  4.87371     50 a - - -
          2.68618  4.42225  2.77519  2.73123  3.46354  2.40513  3.72494  3.29354  2.67741  2.69355  4.24690  2.90347  2.73739  3.18146  2.89801  2.37887  2.77519  2.98518  4.58477  3.61503
          0.00410  5.89344  6.61579  0.61958  0.77255  0.48576  0.95510
     51   2.80694  5.83420  3.00202  2.18328  3.72096  2.81555  3.23419  4.64963  2.63125  2.17250  3.35036  2.98051  3.04234  3.00718  3.25461  1.96394  3.57671  3.21469  6.27242  3.75118     51 s - - -
          2.68618  4.42225  2.77519  2.73123  3.46354  2.40513  3.72494  3.29354  2.67741  2.69355  4.24690  2.90347  2.73739  3.18146  2.89801  2.37887  2.77519  2.98518  4.58477  3.61503
          0.00410  5.89344  6.61579  0.61958  0.77255  0.48576  0.95510
     52   1.73085  3.94841  2.74193  2.26588  4.78952  3.12806  4.40235  2.49020  3.20572  2.79052  4.62593  3.73130  3.61473  3.15696  3.22731  2.33815  3.13900  2.63768  6.05914  3.51928     52 a - - -
          2.68618  4.42225  2.77519  2.73123  3.46354  2.40513  3.72494  3.29354  2.67741  2.69355  4.24690  2.90347  2.73739  3.18146  2.89801  2.37887  2.77519  2.98518  4.58477  3.61503
          0.00277  5.89210        *  0.61958  0.77255  0.00000        *
//
