# Supplementary material for: Signatures of Transcription Factor Evolution and the Secondary Gain of Red Algae Complexity
Source: Genes (Basel). 2021 Jul 9;12(7):1055. doi: 10.3390/genes12071055 (PMC8304369; doi:10.3390/genes12071055)
Supplement: Supplementary file 1 [file genes-12-01055-s001.zip › File S1/profileHMM_bZIP_CDD.hmm]

HMMER3/f [3.3 | Nov 2019]
NAME  bZIP_CDD
LENG  52
ALPH  amino
RF    no
MM    no
CONS  yes
CS    no
MAP   yes
DATE  Wed Jan 20 14:14:56 2021
NSEQ  373
EFFN  305.911102
CKSUM 3650983586
GA    21.30 21.30
TC    21.30 21.30
NC    21.30 21.30
STATS LOCAL MSV       -8.2037  0.71913
STATS LOCAL VITERBI   -8.6253  0.71913
STATS LOCAL FORWARD   -4.1049  0.71913
HMM          A        C        D        E        F        G        H        I        K        L        M        N        P        Q        R        S        T        V        W        Y   
            m->m     m->i     m->d     i->m     i->i     d->m     d->d
  COMPO   2.41967  4.74262  3.32506  2.09047  4.70440  4.49032  4.04433  3.37385  2.15674  2.26445  3.82395  2.85448  5.55782  2.55967  1.90445  2.90891  3.56211  3.26038  5.79309  4.06064
          2.68618  4.42225  2.77519  2.73123  3.46354  2.40513  3.72494  3.29354  2.67741  2.69355  4.24690  2.90347  2.73739  3.18146  2.89801  2.37887  2.77519  2.98518  4.58477  3.61503
          0.00013  9.30874 10.03109  0.61958  0.77255  0.00000        *
      1   2.00857  5.76878  3.71516  3.03648  5.34291  4.68034  4.05338  3.39039  1.67240  2.62651  4.45724  3.74551  3.96891  2.90708  2.01909  2.74024  2.83880  3.84483  4.06457  2.78122      1 k - - -
          2.68618  4.42225  2.77519  2.73123  3.46354  2.40513  3.72494  3.29354  2.67741  2.69355  4.24690  2.90347  2.73739  3.18146  2.89801  2.37887  2.77519  2.98518  4.58477  3.61503
          0.00013  9.30874 10.03109  0.61958  0.77255  0.48576  0.95510
      2   2.16995  5.33204  3.03064  1.66398  3.87808  4.21941  4.09284  2.94565  2.44291  2.42289  4.54523  3.92220  4.54463  2.20133  2.38508  3.20401  3.71425  3.51088  4.51124  4.30661      2 e - - -
          2.68618  4.42225  2.77519  2.73123  3.46354  2.40513  3.72494  3.29354  2.67741  2.69355  4.24690  2.90347  2.73739  3.18146  2.89801  2.37887  2.77519  2.98518  4.58477  3.61503
          0.00013  9.30874 10.03109  0.61958  0.77255  0.48576  0.95510
      3   2.52701  8.83104  3.24890  2.15206  5.77721  5.12658  4.29209  2.85832  1.89693  2.61920  3.76776  3.85307  4.39189  3.01365  1.36941  3.59148  3.96005  3.24457  4.78183  4.84354      3 r - - -
          2.68618  4.42225  2.77519  2.73123  3.46354  2.40513  3.72494  3.29354  2.67741  2.69355  4.24690  2.90347  2.73739  3.18146  2.89801  2.37887  2.77519  2.98518  4.58477  3.61503
          0.00013  9.30874 10.03109  0.61958  0.77255  0.48576  0.95510
      4   3.71053  8.82931  3.89691  3.93139  5.04720  4.81395  5.19184  3.81561  1.46265  3.98915  4.74210  5.17986  4.91929  3.64674  0.65357  3.93111  4.55572  3.78495  9.26307  3.80073      4 R - - -
          2.68618  4.42225  2.77519  2.73123  3.46354  2.40513  3.72494  3.29354  2.67741  2.69355  4.24690  2.90347  2.73739  3.18146  2.89801  2.37887  2.77519  2.98518  4.58477  3.61503
          0.00013  9.30874 10.03109  0.61958  0.77255  0.48576  0.95510
      5   3.40889  5.58770  7.75182  7.16831  7.16279  7.56528  4.61864  3.04687  1.51078  2.15724  3.50675  4.82149  3.98884  2.90593  0.85942  6.83874  3.89782  4.59115  8.65178  7.44964      5 r - - -
          2.68618  4.42225  2.77519  2.73123  3.46354  2.40513  3.72494  3.29354  2.67741  2.69355  4.24690  2.90347  2.73739  3.18146  2.89801  2.37887  2.77519  2.98518  4.58477  3.61503
          0.00013  9.30874 10.03109  0.61958  0.77255  0.48576  0.95510
      6   2.46505  5.78158  3.46249  1.25983  5.44531  4.92856  4.61471  2.19994  2.76974  1.83661  3.05630  5.44649  5.61287  2.62418  2.92118  3.93879  4.76805  3.76614  9.23802  4.60977      6 e - - -
          2.68618  4.42225  2.77519  2.73123  3.46354  2.40513  3.72494  3.29354  2.67741  2.69355  4.24690  2.90347  2.73739  3.18146  2.89801  2.37887  2.77519  2.98518  4.58477  3.61503
          0.00013  9.30874 10.03109  0.61958  0.77255  0.48576  0.95510
      7   3.51543  5.05130  5.49513  4.30226  5.43263  4.38593  4.28699  4.52418  1.30552  3.76233  4.76734  3.89826  7.49278  2.30067  0.83724  3.52695  6.55493  4.82358  9.25810  4.69298      7 r - - -
          2.68618  4.42225  2.77519  2.73123  3.46354  2.40513  3.72494  3.29354  2.67741  2.69355  4.24690  2.90347  2.73739  3.18146  2.89801  2.37887  2.77519  2.98518  4.58477  3.61503
          0.00013  9.30874 10.03109  0.61958  0.77255  0.48576  0.95510
      8   4.23730  4.90083  4.50127  4.29354  8.06711  5.12280  4.25665  4.47012  4.58324  4.80847  5.44825  0.21692  7.51279  3.56221  4.79479  4.02713  6.56357  4.33642  5.61186  3.88136      8 N - - -
          2.68618  4.42225  2.77519  2.73123  3.46354  2.40513  3.72494  3.29354  2.67741  2.69355  4.24690  2.90347  2.73739  3.18146  2.89801  2.37887  2.77519  2.98518  4.58477  3.61503
          0.00013  9.30874 10.03109  0.61958  0.77255  0.48576  0.95510
      9   3.08085  8.85113  6.59874  4.70693  8.19766  7.11914  5.33977  7.68071  2.42490  4.55260  5.07446  2.02945  7.51174  4.14191  0.46972  3.97086  3.66982  5.26324  4.71123  7.87449      9 R - - -
          2.68618  4.42225  2.77519  2.73123  3.46354  2.40513  3.72494  3.29354  2.67741  2.69355  4.24690  2.90347  2.73739  3.18146  2.89801  2.37887  2.77519  2.98518  4.58477  3.61503
          0.00013  9.30874 10.03109  0.61958  0.77255  0.48576  0.95510
     10   2.41335  5.26244  3.26401  1.32674  4.37398  4.11632  3.68563  2.24959  2.87012  2.35997  3.39068  3.86694  7.51656  2.17199  3.15000  4.51658  4.91475  3.06988  5.85664  4.45015     10 e - - -
          2.68618  4.42225  2.77519  2.73123  3.46354  2.40513  3.72494  3.29354  2.67741  2.69355  4.24690  2.90347  2.73739  3.18146  2.89801  2.37887  2.77519  2.98518  4.58477  3.61503
          0.00013  9.30874 10.03109  0.61958  0.77255  0.48576  0.95510
     11   0.59323  5.62833  5.27240  6.03172  8.13758  4.45353  4.01223  5.70665  4.53573  4.35321  7.84964  3.94360  7.49824  4.25042  4.15898  1.20821  4.96274  7.18916  9.24606  3.78894     11 A - - -
          2.68618  4.42225  2.77519  2.73123  3.46354  2.40513  3.72494  3.29354  2.67741  2.69355  4.24690  2.90347  2.73739  3.18146  2.89801  2.37887  2.77519  2.98518  4.58477  3.61503
          0.00013  9.30874 10.03109  0.61958  0.77255  0.48576  0.95510
     12   0.40675  4.52798  8.18283  7.59249  4.61905  7.67381  8.10210  6.67813  5.47092  6.42119  4.75628  4.43970  8.10877  2.95951  4.82334  1.82309  6.90070  2.79461  8.82729  7.64193     12 A - - -
          2.68618  4.42225  2.77519  2.73123  3.46354  2.40513  3.72494  3.29354  2.67741  2.69355  4.24690  2.90347  2.73739  3.18146  2.89801  2.37887  2.77519  2.98518  4.58477  3.61503
          0.00013  9.30874 10.03109  0.61958  0.77255  0.48576  0.95510
     13   1.96352  4.66376  4.76998  3.42755  5.33651  5.51998  3.48689  7.66758  1.73155  3.28551  5.17917  3.99374  7.48913  1.69734  1.30678  3.41731  4.19623  3.98516  9.26712  4.61279     13 r - - -
          2.68618  4.42225  2.77519  2.73123  3.46354  2.40513  3.72494  3.29354  2.67741  2.69355  4.24690  2.90347  2.73739  3.18146  2.89801  2.37887  2.77519  2.98518  4.58477  3.61503
          0.00013  9.30874 10.03109  0.61958  0.77255  0.48576  0.95510
     14   3.05887  8.83165  3.73690  2.78147  8.17604  7.09667  7.28379  4.82266  1.31723  2.79026  3.98666  3.10988  7.49013  3.53096  0.98040  4.51922  4.58142  3.35038  9.26474  5.64149     14 r - - -
          2.68618  4.42225  2.77519  2.73123  3.46354  2.40513  3.72494  3.29354  2.67741  2.69355  4.24690  2.90347  2.73739  3.18146  2.89801  2.37887  2.77519  2.98518  4.58477  3.61503
          0.00013  9.30874 10.03109  0.61958  0.77255  0.48576  0.95510
     15   3.24700  2.07727  4.57946  7.67712  2.65380  7.66792  3.10894  4.46391  5.48308  4.47405  5.48933  4.08929  8.03378  4.30563  3.97669  0.75624  4.24245  3.79918  5.27967  2.13867     15 s - - -
          2.68618  4.42225  2.77519  2.73123  3.46354  2.40513  3.72494  3.29354  2.67741  2.69355  4.24690  2.90347  2.73739  3.18146  2.89801  2.37887  2.77519  2.98518  4.58477  3.61503
          0.00013  9.30874 10.03109  0.61958  0.77255  0.48576  0.95510
     16   4.82189 10.20556  9.42849  4.64576 10.01647  8.72537  5.64664  4.60436  4.40556  8.34096  9.27504  3.61736  8.97913  4.91220  0.09808  5.26776  8.32670  8.85505  4.66727  9.25660     16 R - - -
          2.68618  4.42225  2.77519  2.73123  3.46354  2.40513  3.72494  3.29354  2.67741  2.69355  4.24690  2.90347  2.73739  3.18146  2.89801  2.37887  2.77519  2.98518  4.58477  3.61503
          0.00013  9.30874 10.03109  0.61958  0.77255  0.48576  0.95510
     17   2.57143  8.83404  2.39038  1.56800  4.65886  4.59337  4.75734  3.55293  2.20181  2.57472  3.64179  3.64239  7.48940  1.60920  2.84310  3.99246  3.81771  3.88454  9.26645  4.90086     17 e - - -
          2.68618  4.42225  2.77519  2.73123  3.46354  2.40513  3.72494  3.29354  2.67741  2.69355  4.24690  2.90347  2.73739  3.18146  2.89801  2.37887  2.77519  2.98518  4.58477  3.61503
          0.00013  9.30874 10.03109  0.61958  0.77255  0.48576  0.95510
     18   3.83368  8.83749  5.47080  4.20292  8.18257  4.54895  7.28886  4.21038  0.97887  4.74214  5.72408  3.48773  7.49631  3.77011  0.75956  6.29215  4.37172  4.83415  9.26954  7.86017     18 r - - -
          2.68618  4.42225  2.77519  2.73123  3.46354  2.40513  3.72494  3.29354  2.67741  2.69355  4.24690  2.90347  2.73739  3.18146  2.89801  2.37887  2.77519  2.98518  4.58477  3.61503
          0.00013  9.30874 10.03109  0.61958  0.77255  0.48576  0.95510
     19   2.85775  8.80965  6.58536  4.57624  4.79776  7.10389  3.85473  4.46356  0.68638  3.38893  5.73758  4.22107  7.49708  2.22772  1.85046  3.48386  3.43136  5.30812  9.24901  7.84497     19 K - - -
          2.68618  4.42225  2.77519  2.73123  3.46354  2.40513  3.72494  3.29354  2.67741  2.69355  4.24690  2.90347  2.73739  3.18146  2.89801  2.37887  2.77519  2.98518  4.58477  3.61503
          0.00013  9.30874 10.03109  0.61958  0.77255  0.48576  0.95510
     20   3.42991  8.83291  4.58541  4.27116  8.17789  4.60851  7.28337  5.77929  0.54310  3.63065  5.19762  4.16147  7.48978  3.12484  1.63053  5.13721  3.80736  3.56415  9.26564  5.54928     20 K - - -
          2.68618  4.42225  2.77519  2.73123  3.46354  2.40513  3.72494  3.29354  2.67741  2.69355  4.24690  2.90347  2.73739  3.18146  2.89801  2.37887  2.77519  2.98518  4.58477  3.61503
          0.00013  9.30874 10.03109  0.61958  0.77255  0.48576  0.95510
     21   1.83721  4.94469  2.17736  1.66962  5.80596  4.54450  4.51120  3.70546  2.68727  3.22293  4.01906  3.08158  7.49123  1.85930  3.03214  3.91161  3.43891  3.24544  5.25742  4.58842     21 e - - -
          2.68618  4.42225  2.77519  2.73123  3.46354  2.40513  3.72494  3.29354  2.67741  2.69355  4.24690  2.90347  2.73739  3.18146  2.89801  2.37887  2.77519  2.98518  4.58477  3.61503
          0.00013  9.30874 10.03109  0.61958  0.77255  0.48576  0.95510
     22   3.23682  4.87354  4.73565  2.02782  4.29830  5.49334  2.45311  3.97296  2.15077  2.68828  4.27664  3.69191  4.84792  2.59658  1.73055  4.43449  4.22769  4.25270  4.82459  1.84107     22 r - - -
          2.68618  4.42225  2.77519  2.73123  3.46354  2.40513  3.72494  3.29354  2.67741  2.69355  4.24690  2.90347  2.73739  3.18146  2.89801  2.37887  2.77519  2.98518  4.58477  3.61503
          0.00013  9.30874 10.03109  0.61958  0.77255  0.48576  0.95510
     23   2.80337  5.27284  4.32871  2.45646  3.21205  7.42381  4.94644  1.64699  2.96357  2.15934  2.50451  3.61055  7.80330  2.83448  3.23704  3.74467  3.09523  1.98432  5.72307  4.52307     23 i - - -
          2.68618  4.42225  2.77519  2.73123  3.46354  2.40513  3.72494  3.29354  2.67741  2.69355  4.24690  2.90347  2.73739  3.18146  2.89801  2.37887  2.77519  2.98518  4.58477  3.61503
          0.00013  9.30874 10.03109  0.61958  0.77255  0.48576  0.95510
     24   2.13307  5.59383  2.33393  1.62969  8.18197  4.24831  3.64861  4.81542  2.39370  2.95312  3.96405  3.22161  4.84756  2.00925  2.81611  2.64530  3.66673  3.56107  5.48324  5.81808     24 e - - -
          2.68618  4.42225  2.77519  2.73123  3.46354  2.40513  3.72494  3.29354  2.67741  2.69355  4.24690  2.90347  2.73739  3.18146  2.89801  2.37887  2.77519  2.98518  4.58477  3.61503
          0.00013  9.30874 10.03109  0.61958  0.77255  0.48576  0.95510
     25   2.50361  5.84713  2.12727  1.35138  5.79434  3.41951  3.74158  4.20855  3.41713  3.48844  4.07634  2.89298  7.48953  2.26223  3.14651  2.56929  2.71529  4.55323  5.00823  3.93666     25 e - - -
          2.68618  4.42225  2.77519  2.73123  3.46354  2.40513  3.72494  3.29354  2.67741  2.69355  4.24690  2.90347  2.73739  3.18146  2.89801  2.37887  2.77519  2.98518  4.58477  3.61503
          0.00013  9.30874 10.03109  0.61958  0.77255  0.48576  0.95510
     26   3.99920  5.57959  4.46940  3.72188  5.28298  7.57702  5.44394  3.09160  3.61632  0.44740  2.50423  5.09054  7.94832  3.55230  3.48728  4.80159  4.28750  3.50456  8.61601  3.86041     26 L - - -
          2.68618  4.42225  2.77519  2.73123  3.46354  2.40513  3.72494  3.29354  2.67741  2.69355  4.24690  2.90347  2.73739  3.18146  2.89801  2.37887  2.77519  2.98518  4.58477  3.61503
          0.00013  9.30874 10.03109  0.61958  0.77255  0.48576  0.95510
     27   2.96577  5.48119  3.84564  0.64031  5.63892  4.90907  5.68675  3.65961  2.33884  5.73269  4.50713  4.53827  5.50243  2.24851  2.93845  3.71582  3.72668  4.40868  9.26735  4.50155     27 E - - -
          2.68618  4.42225  2.77519  2.73123  3.46354  2.40513  3.72494  3.29354  2.67741  2.69355  4.24690  2.90347  2.73739  3.18146  2.89801  2.37887  2.77519  2.98518  4.58477  3.61503
          0.00013  9.30874 10.03109  0.61958  0.77255  0.48576  0.95510
     28   2.19707  5.53302  2.33229  1.90656  4.97202  3.62556  3.43082  4.25425  2.32542  3.77842  3.44457  3.10142  7.48909  2.42855  2.23475  2.44594  2.85848  4.14124  9.26723  5.13615     28 e - - -
          2.68618  4.42225  2.77519  2.73123  3.46354  2.40513  3.72494  3.29354  2.67741  2.69355  4.24690  2.90347  2.73739  3.18146  2.89801  2.37887  2.77519  2.98518  4.58477  3.61503
          0.00013  9.30874 10.03109  0.61958  0.77255  0.48576  0.95510
     29   3.46032  5.42967  3.13232  1.28989  8.18222  4.14748  4.24541  4.49949  1.82843  4.16669  4.52442  3.79707  7.48889  2.10313  1.94610  3.17308  2.85055  3.67163  9.26773  5.62060     29 e - - -
          2.68618  4.42225  2.77519  2.73123  3.46354  2.40513  3.72494  3.29354  2.67741  2.69355  4.24690  2.90347  2.73739  3.18146  2.89801  2.37887  2.77519  2.98518  4.58477  3.61503
          0.00013  9.30874 10.03109  0.61958  0.77255  0.48576  0.95510
     30   3.13693  3.43976  8.21671  2.86042  3.84471  4.54891  4.34611  2.09747  3.28336  1.54734  3.50664  2.25077  8.02352  5.01787  3.86015  3.78624  3.62758  1.49039  8.55823  4.51695     30 v - - -
          2.68618  4.42225  2.77519  2.73123  3.46354  2.40513  3.72494  3.29354  2.67741  2.69355  4.24690  2.90347  2.73739  3.18146  2.89801  2.37887  2.77519  2.98518  4.58477  3.61503
          0.00013  9.30874 10.03109  0.61958  0.77255  0.48576  0.95510
     31   2.10180  4.16638  2.31429  1.71040  5.46042  4.76892  4.27768  3.88003  2.11258  3.09877  4.23378  3.41747  5.33246  2.14742  2.42201  2.91240  3.55838  3.76408  9.26713  5.19190     31 e - - -
          2.68618  4.42225  2.77519  2.73123  3.46354  2.40513  3.72494  3.29354  2.67741  2.69355  4.24690  2.90347  2.73739  3.18146  2.89801  2.37887  2.77519  2.98518  4.58477  3.61503
          0.00013  9.30874 10.03109  0.61958  0.77255  0.48576  0.95510
     32   2.35885  8.83402  2.26870  1.50970  4.18804  3.33828  3.60994  3.83115  2.63655  3.16334  4.60926  3.29568  7.48941  2.49308  2.41010  2.76791  3.22043  3.35263  5.84807  4.96666     32 e - - -
          2.68618  4.42225  2.77519  2.73123  3.46354  2.40513  3.72494  3.29354  2.67741  2.69355  4.24690  2.90347  2.73739  3.18146  2.89801  2.37887  2.77519  2.98518  4.58477  3.61503
          0.00013  9.30874 10.03109  0.61958  0.77255  0.48576  0.95510
     33   2.98335  5.71962  4.84535  3.48793  4.28361  5.73913  5.16535  3.60004  3.05612  0.51880  2.92486  4.94694  7.92332  3.74988  3.57758  4.56960  4.14105  3.09471  5.25402  3.65227     33 L - - -
          2.68618  4.42225  2.77519  2.73123  3.46354  2.40513  3.72494  3.29354  2.67741  2.69355  4.24690  2.90347  2.73739  3.18146  2.89801  2.37887  2.77519  2.98518  4.58477  3.61503
          0.00013  9.30874 10.03109  0.61958  0.77255  0.48576  0.95510
     34   3.16106  5.72278  3.32197  1.49259  8.18146  4.41016  4.58673  3.80586  2.04178  3.29840  4.29933  4.20057  7.48904  1.93306  2.50793  2.36612  2.26192  3.72726  5.47951  7.85576     34 e - - -
          2.68618  4.42225  2.77519  2.73123  3.46354  2.40513  3.72494  3.29354  2.67741  2.69355  4.24690  2.90347  2.73739  3.18146  2.89801  2.37887  2.77519  2.98518  4.58477  3.61503
          0.00013  9.30874 10.03109  0.61958  0.77255  0.48576  0.95510
     35   2.07557  4.94242  2.96976  1.98706  5.01073  3.88813  4.67805  4.61985  2.00031  2.73230  4.01700  3.83260  7.48941  2.21639  2.20398  2.35633  2.97174  3.81652  9.26642  5.37428     35 e - - -
          2.68618  4.42225  2.77519  2.73123  3.46354  2.40513  3.72494  3.29354  2.67741  2.69355  4.24690  2.90347  2.73739  3.18146  2.89801  2.37887  2.77519  2.98518  4.58477  3.61503
          0.00013  9.30874 10.03109  0.61958  0.77255  0.48576  0.95510
     36   3.47467  4.76829  3.07009  1.00216  8.18160  7.09552  3.59428  4.27552  2.36857  2.89675  3.82490  4.40982  5.40694  2.19744  1.92154  4.43338  3.42903  4.19884  9.26743  7.85580     36 e - - -
          2.68618  4.42225  2.77519  2.73123  3.46354  2.40513  3.72494  3.29354  2.67741  2.69355  4.24690  2.90347  2.73739  3.18146  2.89801  2.37887  2.77519  2.98518  4.58477  3.61503
          0.00013  9.30874 10.03109  0.61958  0.77255  0.48576  0.95510
     37   3.14806  4.64540  7.68693  3.71887  4.33933  5.67256  2.83169  2.26351  3.07762  2.64047  4.18130  0.90187  7.91216  4.72120  2.74866  4.45816  4.11362  2.52904  8.64671  3.74047     37 n - - -
          2.68618  4.42225  2.77519  2.73123  3.46354  2.40513  3.72494  3.29354  2.67741  2.69355  4.24690  2.90347  2.73739  3.18146  2.89801  2.37887  2.77519  2.98518  4.58477  3.61503
          0.00013  9.30874 10.03109  0.61958  0.77255  0.48576  0.95510
     38   2.04867  4.97212  2.23396  1.84007  4.93381  3.86037  3.73388  4.27646  2.40227  3.95788  3.76706  3.17023  5.17289  2.26250  2.22582  2.78263  3.12958  3.55597  9.26742  5.20726     38 e - - -
          2.68618  4.42225  2.77519  2.73123  3.46354  2.40513  3.72494  3.29354  2.67741  2.69355  4.24690  2.90347  2.73739  3.18146  2.89801  2.37887  2.77519  2.98518  4.58477  3.61503
          0.00013  9.30874 10.03109  0.61958  0.77255  0.48576  0.95510
     39   2.59226  4.80657  2.93464  1.67130  5.13730  4.46426  3.19553  3.35798  2.86493  3.30029  4.00928  3.49725  7.49155  1.79750  2.08461  2.91716  3.47507  3.30198  5.72744  3.70263     39 e - - -
          2.68618  4.42225  2.77519  2.73123  3.46354  2.40513  3.72494  3.29354  2.67741  2.69355  4.24690  2.90347  2.73739  3.18146  2.89801  2.37887  2.77519  2.98518  4.58477  3.61503
          0.00013  9.30874 10.03109  0.61958  0.77255  0.48576  0.95510
     40   4.04745  5.44596  8.51039  5.84528  4.56040  7.70380  5.33762  3.88651  5.09292  0.24180  2.86776  4.50772  8.06738  4.63030  5.36339  5.16579  3.97013  4.04755  5.84075  3.91286     40 L - - -
          2.68618  4.42225  2.77519  2.73123  3.46354  2.40513  3.72494  3.29354  2.67741  2.69355  4.24690  2.90347  2.73739  3.18146  2.89801  2.37887  2.77519  2.98518  4.58477  3.61503
          0.00013  9.30874 10.03109  0.61958  0.77255  0.48576  0.95510
     41   3.11928  8.83460  4.65301  2.07938  5.10425  4.88927  4.03213  3.87647  1.50875  2.78502  3.79043  4.10724  4.83018  2.20814  1.70134  2.41808  3.71612  3.51051  5.77805  7.85546     41 k - - -
          2.68618  4.42225  2.77519  2.73123  3.46354  2.40513  3.72494  3.29354  2.67741  2.69355  4.24690  2.90347  2.73739  3.18146  2.89801  2.37887  2.77519  2.98518  4.58477  3.61503
          0.00013  9.30874 10.03109  0.61958  0.77255  0.48576  0.95510
     42   1.94707  5.62179  3.11175  1.97835  4.95290  3.75779  3.30261  3.85778  2.43416  3.06833  3.63597  2.93860  7.49081  2.73907  2.20014  2.36954  2.99255  3.18464  5.44328  5.59257     42 a - - -
          2.68618  4.42225  2.77519  2.73123  3.46354  2.40513  3.72494  3.29354  2.67741  2.69355  4.24690  2.90347  2.73739  3.18146  2.89801  2.37887  2.77519  2.98518  4.58477  3.61503
          0.00013  9.30874 10.03109  0.61958  0.77255  0.48576  0.95510
     43   3.19931  3.32338  3.70257  1.20106  4.56707  4.84270  3.87628  3.26219  2.32762  3.14435  4.26007  4.24240  7.49256  2.13333  2.03937  3.38665  3.29520  3.94794  5.73550  4.74406     43 e - - -
          2.68618  4.42225  2.77519  2.73123  3.46354  2.40513  3.72494  3.29354  2.67741  2.69355  4.24690  2.90347  2.73739  3.18146  2.89801  2.37887  2.77519  2.98518  4.58477  3.61503
          0.00013  9.30874 10.03109  0.61958  0.77255  0.48576  0.95510
     44   3.00103  4.35164  5.13497  3.29875  4.27737  5.46266  4.80227  2.32308  3.46208  1.45602  3.54983  1.75385  4.69774  3.91615  3.06191  5.34583  4.58973  1.72065  8.80860  3.38017     44 l - - -
          2.68618  4.42225  2.77519  2.73123  3.46354  2.40513  3.72494  3.29354  2.67741  2.69355  4.24690  2.90347  2.73739  3.18146  2.89801  2.37887  2.77519  2.98518  4.58477  3.61503
          0.00013  9.30874 10.03109  0.61958  0.77255  0.48576  0.95510
     45   2.13434  4.87360  2.26094  2.04172  5.61082  3.92747  3.75226  4.52047  2.31232  2.60635  4.54323  2.89231  5.54804  2.36133  2.97127  2.60919  2.83329  3.43198  9.26697  3.53724     45 e - - -
          2.68618  4.42225  2.77519  2.73123  3.46354  2.40513  3.72494  3.29354  2.67741  2.69355  4.24690  2.90347  2.73739  3.18146  2.89801  2.37887  2.77519  2.98518  4.58477  3.61503
          0.00013  9.30874 10.03109  0.61958  0.77255  0.48576  0.95510
     46   2.48428  8.83337  2.46692  1.90637  3.80884  3.77558  4.72526  3.61258  2.85186  2.75801  3.82127  2.95645  5.10743  2.18209  2.19764  2.51396  3.25724  3.31166  4.83683  4.32402     46 e - - -
          2.68618  4.42225  2.77519  2.73123  3.46354  2.40513  3.72494  3.29354  2.67741  2.69355  4.24690  2.90347  2.73739  3.18146  2.89801  2.37887  2.77519  2.98518  4.58477  3.61503
          0.00013  9.30874 10.03109  0.61958  0.77255  0.48576  0.95510
     47   3.39827  4.97100  5.05083  3.91234  4.24916  5.10094  4.39523  2.75211  5.04925  0.56019  2.50516  4.50112  8.04273  3.72948  4.61011  3.54063  5.43740  3.01365  5.20693  3.11783     47 L - - -
          2.68618  4.42225  2.77519  2.73123  3.46354  2.40513  3.72494  3.29354  2.67741  2.69355  4.24690  2.90347  2.73739  3.18146  2.89801  2.37887  2.77519  2.98518  4.58477  3.61503
          0.00013  9.30874 10.03109  0.61958  0.77255  0.48576  0.95510
     48   2.90365  4.72215  3.55103  1.85372  5.15447  4.01815  3.62107  3.64197  1.88657  3.05827  4.39504  3.67634  5.67519  2.21681  1.59614  2.94803  3.25512  3.77168  5.74512  5.16541     48 r - - -
          2.68618  4.42225  2.77519  2.73123  3.46354  2.40513  3.72494  3.29354  2.67741  2.69355  4.24690  2.90347  2.73739  3.18146  2.89801  2.37887  2.77519  2.98518  4.58477  3.61503
          0.00013  9.30874 10.03109  0.61958  0.77255  0.48576  0.95510
     49   2.05583  5.07141  3.13970  2.05865  5.11743  3.45180  4.45774  4.07187  2.27798  2.84626  3.68587  2.42081  4.01844  2.59163  2.39259  2.41632  3.40669  3.34868  5.50498  4.80879     49 a - - -
          2.68618  4.42225  2.77519  2.73123  3.46354  2.40513  3.72494  3.29354  2.67741  2.69355  4.24690  2.90347  2.73739  3.18146  2.89801  2.37887  2.77519  2.98518  4.58477  3.61503
          0.00013  9.30874 10.03109  0.61958  0.77255  0.48576  0.95510
     50   3.45452  4.41040  3.91226  1.03933  4.43269  3.83955  5.07089  3.26785  2.65887  2.48999  3.93617  3.80711  5.22191  2.03123  3.22233  3.12800  3.37174  3.22761  5.53980  4.42368     50 e - - -
          2.68618  4.42225  2.77519  2.73123  3.46354  2.40513  3.72494  3.29354  2.67741  2.69355  4.24690  2.90347  2.73739  3.18146  2.89801  2.37887  2.77519  2.98518  4.58477  3.61503
          0.00013  9.30874 10.03109  0.61958  0.77255  0.48576  0.95510
     51   2.76618  4.12522  4.25239  3.26249  4.12466  4.55383  4.67872  2.41592  3.52344  1.81158  3.44193  1.83905  5.07052  3.65814  2.50044  3.51415  3.31729  1.80754  5.79790  4.41828     51 v - - -
          2.68618  4.42225  2.77519  2.73123  3.46354  2.40513  3.72494  3.29354  2.67741  2.69355  4.24690  2.90347  2.73739  3.18146  2.89801  2.37887  2.77519  2.98518  4.58477  3.61503
          0.00013  9.30874 10.03109  0.61958  0.77255  0.48576  0.95510
     52   2.30988  4.10590  2.52464  2.20004  4.05799  3.25928  3.65875  3.96505  2.63277  2.62445  3.84193  3.19258  3.96935  2.50311  2.84542  2.49981  2.98567  2.78572  5.27520  3.58182     52 e - - -
          2.68618  4.42225  2.77519  2.73123  3.46354  2.40513  3.72494  3.29354  2.67741  2.69355  4.24690  2.90347  2.73739  3.18146  2.89801  2.37887  2.77519  2.98518  4.58477  3.61503
          0.00009  9.30870        *  0.61958  0.77255  0.00000        *
//
