# Supplementary material for: Signatures of Transcription Factor Evolution and the Secondary Gain of Red Algae Complexity
Source: Genes (Basel). 2021 Jul 9;12(7):1055. doi: 10.3390/genes12071055 (PMC8304369; doi:10.3390/genes12071055)
Supplement: Supplementary file 1 [file genes-12-01055-s001.zip › File S1/profileHMM_C2H2.hmm]

HMMER3/f [3.3 | Nov 2019]
NAME  zf-C2H2
LENG  23
ALPH  amino
RF    no
MM    no
CONS  yes
CS    no
MAP   yes
DATE  Fri Dec  4 16:26:21 2020
NSEQ  200
EFFN  200.000000
CKSUM 1855212187
GA    9.45 9.45
STATS LOCAL MSV       -6.8486  0.73246
STATS LOCAL VITERBI   -7.2254  0.73246
STATS LOCAL FORWARD   -3.3484  0.73246
HMM          A        C        D        E        F        G        H        I        K        L        M        N        P        Q        R        S        T        V        W        Y   
            m->m     m->i     m->d     i->m     i->i     d->m     d->d
  COMPO   3.17183  2.40198  3.32486  3.07679  2.83583  3.19913  2.23692  3.48082  2.49300  2.68763  3.92696  3.22701  3.73714  3.20369  2.73178  2.70933  2.85130  3.20375  4.99198  3.29572
          2.68618  4.42225  2.77519  2.73123  3.46354  2.40513  3.72494  3.29354  2.67741  2.69355  4.24690  2.90347  2.73739  3.18146  2.89801  2.37887  2.77519  2.98518  4.58477  3.61503
          0.00422  8.88520  5.50458  0.61958  0.77255  0.00000        *
      1   3.47752  4.61121  4.07820  4.22531  1.11665  4.67083  2.42061  3.20906  4.52030  2.69772  4.96100  5.16540  7.62814  4.63842  7.20616  4.03394  3.78783  3.44223  4.50755  1.28596      1 f - - -
          2.68618  4.42225  2.77519  2.73123  3.46354  2.40513  3.72494  3.29354  2.67741  2.69355  4.24690  2.90347  2.73739  3.18146  2.89801  2.37887  2.77519  2.98518  4.58477  3.61503
          0.00021  8.88120  9.60354  0.61958  0.77255  0.92347  0.50607
      2   3.14178  4.74639  3.87037  2.58692  4.21706  4.93536  4.15948  3.21683  2.03628  4.04714  4.18150  3.80749  2.92340  2.16239  2.29333  2.55225  2.18616  2.35278  8.84546  3.39070      2 k - - -
          2.68618  4.42225  2.77519  2.73123  3.46354  2.40513  3.72494  3.29354  2.67741  2.69355  4.24690  2.90347  2.73739  3.18146  2.89801  2.37887  2.77519  2.98518  4.58477  3.61503
          0.00021  8.88120  9.60354  0.61958  0.77255  0.28552  1.39281
      3  10.42181  0.00049 10.29606 10.38949 10.94566  9.35807 10.90416 11.39673 10.58401 10.40282 11.79090 10.75068  9.98909 10.90317 10.31429 10.87498 10.79451 11.05879 11.18409 11.19944      3 C - - -
          2.68618  4.42225  2.77519  2.73123  3.46354  2.40513  3.72494  3.29354  2.67741  2.69355  4.24690  2.90347  2.73739  3.18146  2.89801  2.37887  2.77519  2.98518  4.58477  3.61503
          0.00021  8.88520  9.60755  0.61958  0.77255  0.48576  0.95510
      4   3.42677  5.08069  2.64328  2.28582  4.06468  3.18030  2.91704  5.20303  2.20063  3.34163  5.07513  2.69995  1.85190  3.10794  3.38949  2.46205  2.48096  3.73106  4.73059  4.30520      4 p - - -
          2.68171  4.43082  2.77477  2.72931  3.44574  2.41152  3.71952  3.29472  2.67603  2.70212  4.25547  2.91204  2.72877  3.18345  2.90056  2.38418  2.78085  2.97849  4.53819  3.60311
          0.23676  1.55708  9.60755  0.70981  0.67676  0.48576  0.95510
      5   3.97386  8.36596  2.23815  2.48170  3.99718  2.37710  2.74587  2.35430  2.27714  2.72788  3.77115  3.54938  7.09167  3.29840  3.76523  4.25425  2.74991  2.45799  4.98181  2.67183      8 d - - -
          2.68618  4.42225  2.77519  2.73123  3.46354  2.40513  3.72494  3.29354  2.67741  2.69355  4.24690  2.90347  2.73739  3.18146  2.89801  2.37887  2.77519  2.98518  4.58477  3.61503
          0.00021  8.88520  9.60755  0.61958  0.77255  0.48576  0.95510
      6  10.42181  0.00049 10.29606 10.38949 10.94566  9.35807 10.90416 11.39673 10.58401 10.40282 11.79090 10.75068  9.98909 10.90317 10.31429 10.87498 10.79451 11.05879 11.18409 11.19944      9 C - - -
          2.68618  4.42225  2.77519  2.73123  3.46354  2.40513  3.72494  3.29354  2.67741  2.69355  4.24690  2.90347  2.73739  3.18146  2.89801  2.37887  2.77519  2.98518  4.58477  3.61503
          0.00021  8.88520  9.60755  0.61958  0.77255  0.48576  0.95510
      7   4.06577  8.42222  2.15789  2.67645  4.27571  1.13344  3.19535  7.25563  2.86136  4.19025  7.46252  2.58641  2.78670  2.66489  3.30631  3.23857  3.31437  4.28807  5.11667  4.66856     10 g - - -
          2.68551  4.42314  2.77297  2.72820  3.46443  2.40602  3.72584  3.29443  2.67718  2.69317  4.24779  2.90436  2.73829  3.18236  2.89735  2.37881  2.77609  2.98608  4.58566  3.61592
          0.02235  3.81529  9.60755  0.70668  0.67980  0.48576  0.95510
      8   3.14209  4.90267  6.33707  2.47426  3.96362  5.06915  3.82317  3.48575  0.96171  2.94949  3.94387  4.47347  4.58392  3.13888  2.01827  4.73428  2.99338  3.55258  4.36352  3.39594     14 k - - -
          2.68618  4.42225  2.77519  2.73123  3.46354  2.40513  3.72494  3.29354  2.67741  2.69355  4.24690  2.90347  2.73739  3.18146  2.89801  2.37887  2.77519  2.98518  4.58477  3.61503
          0.00021  8.88520  9.60755  0.61958  0.77255  0.48576  0.95510
      9   2.69180  3.44556  4.06750  3.18156  3.87735  3.42992  3.59213  3.41048  2.60316  4.49618  3.59907  3.72709  3.30717  3.38285  2.29881  1.79643  1.92394  2.29212  8.84503  4.90812     15 s - - -
          2.68618  4.42225  2.77519  2.73123  3.46354  2.40513  3.72494  3.29354  2.67741  2.69355  4.24690  2.90347  2.73739  3.18146  2.89801  2.37887  2.77519  2.98518  4.58477  3.61503
          0.00021  8.88520  9.60755  0.61958  0.77255  0.48576  0.95510
     10   4.43079  3.76834  8.09682  7.48044  0.39939  4.55939  7.62274  4.50908  7.26170  3.13276  6.60905  7.45581  7.65169  7.38986  4.74365  3.61313  3.32152  3.31217  8.11193  2.15752     16 F - - -
          2.68618  4.42225  2.77519  2.73123  3.46354  2.40513  3.72494  3.29354  2.67741  2.69355  4.24690  2.90347  2.73739  3.18146  2.89801  2.37887  2.77519  2.98518  4.58477  3.61503
          0.03514  8.88520  3.37008  0.61958  0.77255  0.48576  0.95510
     11   2.54881  4.31426  3.50000  3.25161  4.20697  2.69514  4.52571  3.25177  1.94675  4.99496  5.19103  3.14878  3.00893  4.58925  2.37637  1.85731  2.05256  2.95391  8.81682  3.89078     17 s - - -
          2.68618  4.42225  2.77519  2.73123  3.46354  2.40513  3.72494  3.29354  2.67741  2.69355  4.24690  2.90347  2.73739  3.18146  2.89801  2.37887  2.77519  2.98518  4.58477  3.61503
          0.00021  8.85028  9.57263  0.61958  0.77255  0.06976  2.69743
     12   3.78502  8.42186  2.34524  3.58351  3.94602  3.74656  3.32994  5.21113  3.01373  4.02102  4.61095  2.18009  4.50879  2.55768  2.02494  1.81741  1.85364  4.02915  8.85382  3.82904     18 s - - -
          2.68618  4.42225  2.77519  2.73123  3.46354  2.40513  3.72494  3.29354  2.67741  2.69355  4.24690  2.90347  2.73739  3.18146  2.89801  2.37887  2.77519  2.98518  4.58477  3.61503
          0.00021  8.88520  9.60755  0.61958  0.77255  0.48576  0.95510
     13   2.22348  4.27898  4.80350  2.90074  4.43830  4.57940  3.78118  4.52632  1.79049  2.78364  4.30265  2.90338  2.42201  2.54068  2.51871  2.08016  3.69496  3.72074  3.79227  4.05511     19 k - - -
          2.68618  4.42225  2.77519  2.73123  3.46354  2.40513  3.72494  3.29354  2.67741  2.69355  4.24690  2.90347  2.73739  3.18146  2.89801  2.37887  2.77519  2.98518  4.58477  3.61503
          0.00021  8.88520  9.60755  0.61958  0.77255  0.48576  0.95510
     14   2.32605  5.10886  2.23102  2.59677  3.59628  2.64242  3.58197  3.85703  2.92030  3.92791  4.32317  3.53869  3.93850  2.97031  3.05973  1.61770  3.07045  3.07880  8.85161  3.16323     20 s - - -
          2.68618  4.42225  2.77519  2.73123  3.46354  2.40513  3.72494  3.29354  2.67741  2.69355  4.24690  2.90347  2.73739  3.18146  2.89801  2.37887  2.77519  2.98518  4.58477  3.61503
          0.00021  8.88520  9.60755  0.61958  0.77255  0.48576  0.95510
     15   2.70980  5.09087  2.47731  2.55105  3.90090  2.42350  2.80979  7.25341  2.95414  2.55373  3.75287  1.94929  4.96322  2.58118  4.57588  2.35829  2.93307  4.59603  4.77124  3.20696     21 n - - -
          2.68618  4.42225  2.77519  2.73123  3.46354  2.40513  3.72494  3.29354  2.67741  2.69355  4.24690  2.90347  2.73739  3.18146  2.89801  2.37887  2.77519  2.98518  4.58477  3.61503
          0.00021  8.88520  9.60755  0.61958  0.77255  0.48576  0.95510
     16   4.47264  7.48920  8.09570  7.47924  2.50608  7.28755  4.83067  4.04132  4.68864  0.41149  3.14399  4.52520  7.65110  4.98111  4.67246  6.59948  4.33127  3.20373  3.33372  3.07810     22 L - - -
          2.68618  4.42225  2.77519  2.73123  3.46354  2.40513  3.72494  3.29354  2.67741  2.69355  4.24690  2.90347  2.73739  3.18146  2.89801  2.37887  2.77519  2.98518  4.58477  3.61503
          0.00021  8.88520  9.60755  0.61958  0.77255  0.48576  0.95510
     17   3.05434  3.82113  3.49023  2.56575  3.36257  3.53352  4.03815  2.70419  1.80418  2.74681  3.98305  2.74997  7.08580  2.77254  2.26134  2.89994  2.63599  3.06620  4.62844  4.32045     23 k - - -
          2.68618  4.42225  2.77519  2.73123  3.46354  2.40513  3.72494  3.29354  2.67741  2.69355  4.24690  2.90347  2.73739  3.18146  2.89801  2.37887  2.77519  2.98518  4.58477  3.61503
          0.00021  8.88520  9.60755  0.61958  0.77255  0.48576  0.95510
     18   2.30773  8.41301  3.18680  3.21059  5.22049  4.97513  3.35774  3.20733  1.91886  3.05048  4.30015  2.43270  7.07773  3.03490  1.75340  2.83710  3.02063  2.87240  4.57415  3.23812     24 r - - -
          2.68618  4.42225  2.77519  2.73123  3.46354  2.40513  3.72494  3.29354  2.67741  2.69355  4.24690  2.90347  2.73739  3.18146  2.89801  2.37887  2.77519  2.98518  4.58477  3.61503
          0.00021  8.88520  9.60755  0.61958  0.77255  0.48576  0.95510
     19  10.51184 10.80163 10.29226 10.38554 10.86454  9.37104  0.00049 11.40246 10.58344 10.39870 11.79727 10.76148  9.99804 10.90347 10.31523 10.98510 10.86258 11.08996 11.16417 11.08342     25 H - - -
          2.68618  4.42225  2.77519  2.73123  3.46354  2.40513  3.72494  3.29354  2.67741  2.69355  4.24690  2.90347  2.73739  3.18146  2.89801  2.37887  2.77519  2.98518  4.58477  3.61503
          0.00021  8.88520  9.60755  0.61958  0.77255  0.48576  0.95510
     20   3.28718  7.54759  7.65288  3.48043  3.68595  4.21464  3.74467  1.96146  3.26208  1.80471  1.92045  4.17462  7.58080  2.55916  2.75617  4.85654  3.20327  2.10425  4.37563  3.28057     26 l - - -
          2.68618  4.42225  2.77519  2.73123  3.46354  2.40513  3.72494  3.29354  2.67741  2.69355  4.24690  2.90347  2.73739  3.18146  2.89801  2.37887  2.77519  2.98518  4.58477  3.61503
          0.00501  8.88520  5.32643  0.61958  0.77255  0.48576  0.95510
     21   2.93202  3.92846  3.55572  2.66027  3.95612  4.02998  4.31876  3.36077  1.94942  2.54598  3.28029  2.74862  7.07277  2.76613  1.49991  2.50246  3.54634  4.15650  8.84354  4.85346     27 r - - -
          2.68618  4.42225  2.77519  2.73123  3.46354  2.40513  3.72494  3.29354  2.67741  2.69355  4.24690  2.90347  2.73739  3.18146  2.89801  2.37887  2.77519  2.98518  4.58477  3.61503
          0.00547  8.88040  5.23751  0.61958  0.77255  0.26405  1.46074
     22   3.07393  8.38126  3.96018  2.58666  4.00738  3.54761  4.38940  2.69476  2.47971  2.91585  3.39406  3.33310  7.08044  3.61668  2.22322  2.05463  1.81587  2.60500  5.15476  3.98486     28 t - - -
          2.66634  4.39196  2.77552  2.73512  3.47044  2.41272  3.69231  3.29668  2.66878  2.69729  4.24615  2.90415  2.74978  3.17989  2.90411  2.38900  2.77919  2.97087  4.59047  3.61438
          0.73164  0.65621  9.60232  0.28780  1.38595  1.02610  0.44379
     23  10.32122 10.76294 10.23546 10.25584 10.67775  9.33589  0.03044 11.26686 10.02135 10.29190 11.64101 10.59334  9.95840 10.59466  3.52512 10.70794 10.66156 10.94166 11.09814 10.81536     31 H - - -
          2.68618  4.42225  2.77519  2.73123  3.46354  2.40513  3.72494  3.29354  2.67741  2.69355  4.24690  2.90347  2.73739  3.18146  2.89801  2.37887  2.77519  2.98518  4.58477  3.61503
          0.00014  8.87990        *  0.61958  0.77255  0.00000        *
//
