# Supplementary material for: Signatures of Transcription Factor Evolution and the Secondary Gain of Red Algae Complexity
Source: Genes (Basel). 2021 Jul 9;12(7):1055. doi: 10.3390/genes12071055 (PMC8304369; doi:10.3390/genes12071055)
Supplement: Supplementary file 1 [file genes-12-01055-s001.zip › File S1/profileHMM_HMG.hmm]

HMMER3/f [3.3 | Nov 2019]
NAME  HMG_box
LENG  69
ALPH  amino
RF    no
MM    no
CONS  yes
CS    no
MAP   yes
DATE  Sun Jan 10 11:01:42 2021
NSEQ  35
EFFN  4.883423
CKSUM 1777968955
GA    25.40 25.40
TC    25.40 25.40
NC    25.30 25.30
STATS LOCAL MSV       -8.8498  0.71875
STATS LOCAL VITERBI   -9.0632  0.71875
STATS LOCAL FORWARD   -3.8016  0.71875
HMM          A        C        D        E        F        G        H        I        K        L        M        N        P        Q        R        S        T        V        W        Y   
            m->m     m->i     m->d     i->m     i->i     d->m     d->d
  COMPO   2.43626  4.97355  3.12961  2.40046  3.26651  3.39481  3.66140  3.20197  2.20646  2.77552  3.57248  3.06372  3.09283  2.97702  2.69637  2.72559  3.10081  3.11271  3.91445  3.05355
          2.68618  4.42225  2.77519  2.73123  3.46354  2.40513  3.72494  3.29354  2.67741  2.69355  4.24690  2.90347  2.73739  3.18146  2.89801  2.37887  2.77519  2.98518  4.58477  3.61503
          0.04065  5.32645  3.35328  0.61958  0.77255  0.00000        *
      1   3.13062  4.77152  4.19423  3.63421  3.95284  4.13066  4.46459  2.19300  2.76355  2.98913  3.91816  3.97929  1.10679  3.84502  3.81910  3.41272  2.55325  2.38419  5.43353  4.21621      1 p - - -
          2.68618  4.42225  2.77519  2.73123  3.46354  2.40513  3.72494  3.29354  2.67741  2.69355  4.24690  2.90347  2.73739  3.18146  2.89801  2.37887  2.77519  2.98518  4.58477  3.61503
          0.00749  5.29329  6.01564  0.61958  0.77255  0.41746  1.07506
      2   3.31742  5.50421  3.74066  3.18823  4.92972  4.06066  4.27911  3.02404  0.75128  3.87908  4.70125  3.66049  2.47799  3.41975  3.18312  2.74508  3.56495  3.96276  6.04987  4.76295      2 k - - -
          2.68618  4.42225  2.77519  2.73123  3.46354  2.40513  3.72494  3.29354  2.67741  2.69355  4.24690  2.90347  2.73739  3.18146  2.89801  2.37887  2.77519  2.98518  4.58477  3.61503
          0.00725  5.32645  6.04879  0.61958  0.77255  0.48576  0.95510
      3   3.58064  5.88281  3.95230  3.28894  5.34611  3.52160  4.24978  4.72374  1.90290  4.13753  4.94997  3.74815  3.65288  3.03494  0.74513  3.54995  2.81124  4.34836  6.17972  4.94499      3 r - - -
          2.68618  4.42225  2.77519  2.73123  3.46354  2.40513  3.72494  3.29354  2.67741  2.69355  4.24690  2.90347  2.73739  3.18146  2.89801  2.37887  2.77519  2.98518  4.58477  3.61503
          0.00725  5.32645  6.04879  0.61958  0.77255  0.48576  0.95510
      4   2.01616  5.79780  2.49919  3.10698  5.53079  3.44962  4.66321  5.03448  3.64091  4.56047  5.36855  2.72590  0.74966  3.82863  4.18691  3.48568  3.85354  4.51863  6.72632  5.29552      4 p - - -
          2.68618  4.42225  2.77519  2.73123  3.46354  2.40513  3.72494  3.29354  2.67741  2.69355  4.24690  2.90347  2.73739  3.18146  2.89801  2.37887  2.77519  2.98518  4.58477  3.61503
          0.00725  5.32645  6.04879  0.61958  0.77255  0.48576  0.95510
      5   3.05824  4.82294  3.86954  3.30292  3.96705  4.01930  4.26491  3.33191  2.92737  1.72461  2.14151  3.72666  2.47058  2.82028  2.97644  2.97910  2.40666  2.64377  5.39836  4.15608      5 l - - -
          2.68618  4.42225  2.77519  2.73123  3.46354  2.40513  3.72494  3.29354  2.67741  2.69355  4.24690  2.90347  2.73739  3.18146  2.89801  2.37887  2.77519  2.98518  4.58477  3.61503
          0.00725  5.32645  6.04879  0.61958  0.77255  0.48576  0.95510
      6   2.84226  5.17537  3.74922  3.24226  4.74284  3.87341  4.41015  4.15943  3.24504  3.78164  3.08389  1.58009  4.40163  3.58306  3.68122  1.19819  2.28936  3.77023  6.02561  4.72100      6 s - - -
          2.68618  4.42225  2.77519  2.73123  3.46354  2.40513  3.72494  3.29354  2.67741  2.69355  4.24690  2.90347  2.73739  3.18146  2.89801  2.37887  2.77519  2.98518  4.58477  3.61503
          0.00725  5.32645  6.04879  0.61958  0.77255  0.48576  0.95510
      7   0.98262  3.63296  3.82945  3.28147  4.30305  3.24976  4.34236  3.68704  3.25581  2.69648  4.22223  3.70905  3.48442  2.90267  3.66054  2.21694  3.34447  3.39807  5.68126  4.41609      7 a - - -
          2.68618  4.42225  2.77519  2.73123  3.46354  2.40513  3.72494  3.29354  2.67741  2.69355  4.24690  2.90347  2.73739  3.18146  2.89801  2.37887  2.77519  2.98518  4.58477  3.61503
          0.00725  5.32645  6.04879  0.61958  0.77255  0.48576  0.95510
      8   5.60817  6.37610  6.26033  6.31574  0.73362  5.91697  4.40798  5.12115  6.07031  4.17037  5.60169  5.37730  6.14735  5.58843  5.77888  5.33980  5.78025  5.09512  3.18733  0.91737      8 f - - -
          2.68618  4.42225  2.77519  2.73123  3.46354  2.40513  3.72494  3.29354  2.67741  2.69355  4.24690  2.90347  2.73739  3.18146  2.89801  2.37887  2.77519  2.98518  4.58477  3.61503
          0.00725  5.32645  6.04879  0.61958  0.77255  0.48576  0.95510
      9   3.28393  4.64539  5.22955  4.61951  1.83698  4.47112  4.80241  1.88049  4.41567  1.75159  1.71074  3.11879  4.80933  4.52948  4.42637  3.78714  3.51415  2.40093  5.25948  4.10116      9 m - - -
          2.68618  4.42225  2.77519  2.73123  3.46354  2.40513  3.72494  3.29354  2.67741  2.69355  4.24690  2.90347  2.73739  3.18146  2.89801  2.37887  2.77519  2.98518  4.58477  3.61503
          0.00725  5.32645  6.04879  0.61958  0.77255  0.48576  0.95510
     10   3.08250  4.50709  4.76400  4.16508  2.39626  4.21729  3.16654  2.27481  3.47017  1.29366  3.62249  4.28094  4.58369  3.56413  2.80701  3.51554  3.31446  2.02530  5.12308  3.93942     10 l - - -
          2.68618  4.42225  2.77519  2.73123  3.46354  2.40513  3.72494  3.29354  2.67741  2.69355  4.24690  2.90347  2.73739  3.18146  2.89801  2.37887  2.77519  2.98518  4.58477  3.61503
          0.00725  5.32645  6.04879  0.61958  0.77255  0.48576  0.95510
     11   5.60468  6.37426  6.25972  6.31424  0.66597  5.91569  4.40794  5.11881  6.06888  4.16958  5.59991  5.37678  6.14625  5.58770  5.77783  5.33828  5.77695  5.09215  2.09333  1.25927     11 F - - -
          2.68618  4.42225  2.77519  2.73123  3.46354  2.40513  3.72494  3.29354  2.67741  2.69355  4.24690  2.90347  2.73739  3.18146  2.89801  2.37887  2.77519  2.98518  4.58477  3.61503
          0.00725  5.32645  6.04879  0.61958  0.77255  0.48576  0.95510
     12   2.31271  3.09059  4.24345  3.66732  3.20760  4.11698  4.39727  3.10565  2.83637  2.36379  2.74803  3.98087  4.49091  3.85162  2.47737  1.68476  3.03668  2.68370  5.24015  3.15030     12 s - - -
          2.68618  4.42225  2.77519  2.73123  3.46354  2.40513  3.72494  3.29354  2.67741  2.69355  4.24690  2.90347  2.73739  3.18146  2.89801  2.37887  2.77519  2.98518  4.58477  3.61503
          0.00725  5.32645  6.04879  0.61958  0.77255  0.48576  0.95510
     13   2.61223  5.53557  2.91738  2.57920  4.88093  3.17123  3.98493  4.36704  1.75936  3.84093  3.67154  2.60976  4.19141  1.83951  2.79043  2.28399  3.01037  3.92637  5.96803  4.55698     13 k - - -
          2.68618  4.42225  2.77519  2.73123  3.46354  2.40513  3.72494  3.29354  2.67741  2.69355  4.24690  2.90347  2.73739  3.18146  2.89801  2.37887  2.77519  2.98518  4.58477  3.61503
          0.00725  5.32645  6.04879  0.61958  0.77255  0.48576  0.95510
     14   2.24086  5.48933  1.99291  1.46351  4.81166  3.17287  3.50366  2.96448  2.57760  3.78486  4.53633  3.28744  4.20618  3.10812  3.23861  3.00535  3.26432  3.86777  3.68057  4.53792     14 e - - -
          2.68618  4.42225  2.77519  2.73123  3.46354  2.40513  3.72494  3.29354  2.67741  2.69355  4.24690  2.90347  2.73739  3.18146  2.89801  2.37887  2.77519  2.98518  4.58477  3.61503
          0.00725  5.32645  6.04879  0.61958  0.77255  0.48576  0.95510
     15   2.63924  5.33849  3.37014  2.65286  3.56678  3.83936  3.12077  3.45634  2.14795  3.00114  3.05487  2.71143  4.23059  1.90238  3.02313  2.67878  2.88165  3.19086  5.81879  3.43278     15 q - - -
          2.68618  4.42225  2.77519  2.73123  3.46354  2.40513  3.72494  3.29354  2.67741  2.69355  4.24690  2.90347  2.73739  3.18146  2.89801  2.37887  2.77519  2.98518  4.58477  3.61503
          0.00725  5.32645  6.04879  0.61958  0.77255  0.48576  0.95510
     16   3.21225  5.35653  3.66312  3.06857  3.54987  4.02295  2.72116  4.01189  2.38773  2.52933  4.43005  3.55906  4.40042  2.97173  1.04047  3.25177  3.42970  3.70247  5.79642  3.69518     16 r - - -
          2.68618  4.42225  2.77519  2.73123  3.46354  2.40513  3.72494  3.29354  2.67741  2.69355  4.24690  2.90347  2.73739  3.18146  2.89801  2.37887  2.77519  2.98518  4.58477  3.61503
          0.00725  5.32645  6.04879  0.61958  0.77255  0.48576  0.95510
     17   1.92092  5.53766  2.57277  1.77395  4.88155  3.80103  3.98998  4.36668  2.27610  3.84234  4.57906  3.26889  2.43507  3.08705  2.35128  2.77376  3.26105  3.58343  5.97092  4.56055     17 e - - -
          2.68618  4.42225  2.77519  2.73123  3.46354  2.40513  3.72494  3.29354  2.67741  2.69355  4.24690  2.90347  2.73739  3.18146  2.89801  2.37887  2.77519  2.98518  4.58477  3.61503
          0.00725  5.32645  6.04879  0.61958  0.77255  0.48576  0.95510
     18   2.49448  5.53177  3.04919  2.06330  4.87559  3.34168  3.35975  3.43033  1.57775  3.83652  4.57277  2.87870  4.19171  2.66303  3.21323  2.50574  2.46451  3.52113  5.96520  4.55499     18 k - - -
          2.68618  4.42225  2.77519  2.73123  3.46354  2.40513  3.72494  3.29354  2.67741  2.69355  4.24690  2.90347  2.73739  3.18146  2.89801  2.37887  2.77519  2.98518  4.58477  3.61503
          0.00725  5.32645  6.04879  0.61958  0.77255  0.48576  0.95510
     19   2.84804  4.48450  5.07532  4.46073  2.39728  4.28432  4.61823  1.79539  4.24679  1.57999  2.94082  4.44648  4.64482  4.37586  3.41301  3.59636  3.34392  1.68185  5.10718  3.28307     19 l - - -
          2.68618  4.42225  2.77519  2.73123  3.46354  2.40513  3.72494  3.29354  2.67741  2.69355  4.24690  2.90347  2.73739  3.18146  2.89801  2.37887  2.77519  2.98518  4.58477  3.61503
          0.00725  5.32645  6.04879  0.61958  0.77255  0.48576  0.95510
     20   2.33212  4.84837  3.83039  3.26475  3.15495  4.00760  4.24966  2.95776  1.33799  2.60542  3.49165  3.34162  4.38886  3.54111  2.56719  3.24379  3.28823  2.38872  5.42029  4.17272     20 k - - -
          2.68618  4.42225  2.77519  2.73123  3.46354  2.40513  3.72494  3.29354  2.67741  2.69355  4.24690  2.90347  2.73739  3.18146  2.89801  2.37887  2.77519  2.98518  4.58477  3.61503
          0.00725  5.32645  6.04879  0.61958  0.77255  0.48576  0.95510
     21   1.59946  5.53133  3.04554  2.02064  4.87456  3.47733  3.98667  4.35911  2.05767  3.37447  4.57257  3.26747  4.19291  2.77281  2.70773  2.28237  2.91191  3.92100  5.96502  4.55533     21 a - - -
          2.68618  4.42225  2.77519  2.73123  3.46354  2.40513  3.72494  3.29354  2.67741  2.69355  4.24690  2.90347  2.73739  3.18146  2.89801  2.37887  2.77519  2.98518  4.58477  3.61503
          0.00725  5.32645  6.04879  0.61958  0.77255  0.48576  0.95510
     22   2.45801  5.53069  3.03198  1.18203  4.87253  3.80178  3.98964  4.35588  2.26068  3.30154  4.57245  3.27051  4.19582  2.38980  2.95622  2.75866  3.25959  3.46606  5.96495  4.55639     22 e - - -
          2.68618  4.42225  2.77519  2.73123  3.46354  2.40513  3.72494  3.29354  2.67741  2.69355  4.24690  2.90347  2.73739  3.18146  2.89801  2.37887  2.77519  2.98518  4.58477  3.61503
          0.00725  5.32645  6.04879  0.61958  0.77255  0.48576  0.95510
     23   3.03217  3.22881  2.87239  2.83187  3.61507  3.01513  2.32192  3.99749  2.82828  3.57573  3.62229  1.42454  4.23845  2.96399  3.30073  2.84735  3.26349  3.65160  5.79467  3.82939     23 n - - -
          2.68618  4.42225  2.77519  2.73123  3.46354  2.40513  3.72494  3.29354  2.67741  2.69355  4.24690  2.90347  2.73739  3.18146  2.89801  2.37887  2.77519  2.98518  4.58477  3.61503
          0.00725  5.32645  6.04879  0.61958  0.77255  0.48576  0.95510
     24   3.17973  5.10874  4.88970  4.84091  5.83253  3.87382  5.78234  5.33091  4.96274  5.01717  5.78510  4.59474  0.34107  5.14803  5.09761  2.47484  2.86693  4.47053  7.15979  6.07003     24 P - - -
          2.68618  4.42225  2.77519  2.73123  3.46354  2.40513  3.72494  3.29354  2.67741  2.69355  4.24690  2.90347  2.73739  3.18146  2.89801  2.37887  2.77519  2.98518  4.58477  3.61503
          0.00725  5.32645  6.04879  0.61958  0.77255  0.48576  0.95510
     25   3.02698  5.53821  2.05614  2.05296  4.88322  2.23363  3.11203  4.36938  2.49588  3.23080  4.57901  2.56230  4.19330  3.08376  2.94127  2.45486  2.55314  3.92884  5.97079  4.55949     25 e - - -
          2.68618  4.42225  2.77519  2.73123  3.46354  2.40513  3.72494  3.29354  2.67741  2.69355  4.24690  2.90347  2.73739  3.18146  2.89801  2.37887  2.77519  2.98518  4.58477  3.61503
          0.03396  5.32645  3.55692  0.61958  0.77255  0.48576  0.95510
     26   2.31742  4.46162  4.92441  4.31641  3.55451  4.22723  4.55502  1.87177  3.28199  1.42512  2.20335  3.37772  4.59171  4.27647  4.17134  3.53379  3.30189  2.36555  3.93027  3.90366     26 l - - -
          2.68618  4.42225  2.77519  2.73123  3.46354  2.40513  3.72494  3.29354  2.67741  2.69355  4.24690  2.90347  2.73739  3.18146  2.89801  2.37887  2.77519  2.98518  4.58477  3.61503
          0.00744  5.29993  6.02228  0.61958  0.77255  0.42936  1.05247
     27   2.87226  4.19783  3.27725  2.47840  4.87288  3.80041  2.79874  4.35674  1.45469  3.83404  4.57141  2.97184  3.58105  2.85431  2.73153  2.03174  2.63362  3.91950  5.96375  4.55491     27 k - - -
          2.68607  4.42231  2.77510  2.73129  3.46359  2.40518  3.72500  3.29360  2.67720  2.69360  4.24695  2.90352  2.73745  3.18152  2.89806  2.37872  2.77525  2.98524  4.58482  3.61509
          0.07848  2.61563  6.04879  0.45738  1.00224  0.48576  0.95510
     28   2.63526  4.58581  4.41254  3.83067  2.92273  3.06690  4.44784  2.29206  3.72967  2.33903  3.69960  1.88352  2.93142  3.96883  3.94973  2.93936  2.98727  1.86293  5.19372  3.99589     30 v - - -
          2.68618  4.42225  2.77519  2.73123  3.46354  2.40513  3.72494  3.29354  2.67741  2.69355  4.24690  2.90347  2.73739  3.18146  2.89801  2.37887  2.77519  2.98518  4.58477  3.61503
          0.00725  5.32645  6.04879  0.61958  0.77255  0.48576  0.95510
     29   2.09291  5.45215  3.31074  2.75461  4.76405  2.84677  4.00556  3.62919  2.75492  3.24601  4.50262  2.55554  3.47885  2.43030  2.78724  2.25727  1.90293  3.82504  5.90638  4.51694     31 t - - -
          2.68618  4.42225  2.77519  2.73123  3.46354  2.40513  3.72494  3.29354  2.67741  2.69355  4.24690  2.90347  2.73739  3.18146  2.89801  2.37887  2.77519  2.98518  4.58477  3.61503
          0.00725  5.32645  6.04879  0.61958  0.77255  0.48576  0.95510
     30   1.93714  6.02140  1.80357  1.17644  5.34158  3.94626  4.31808  4.85463  3.18350  4.31709  5.09042  2.75683  4.46389  2.35976  3.72926  3.35088  3.68914  4.40270  6.44945  4.98067     32 e - - -
          2.68618  4.42225  2.77519  2.73123  3.46354  2.40513  3.72494  3.29354  2.67741  2.69355  4.24690  2.90347  2.73739  3.18146  2.89801  2.37887  2.77519  2.98518  4.58477  3.61503
          0.00725  5.32645  6.04879  0.61958  0.77255  0.48576  0.95510
     31   4.17995  5.34081  6.33099  5.87363  4.47478  5.88271  6.63943  0.77738  5.84159  1.55045  4.17571  6.05697  6.00670  5.99568  5.96508  5.34584  4.43218  1.43362  6.74126  5.61158     33 i - - -
          2.68618  4.42225  2.77519  2.73123  3.46354  2.40513  3.72494  3.29354  2.67741  2.69355  4.24690  2.90347  2.73739  3.18146  2.89801  2.37887  2.77519  2.98518  4.58477  3.61503
          0.00725  5.32645  6.04879  0.61958  0.77255  0.48576  0.95510
     32   2.54792  5.03750  3.59737  3.03692  4.22564  2.49748  4.14886  3.22662  2.55790  2.98855  3.11370  3.02496  4.31411  3.35543  3.45124  1.42882  2.71542  2.75737  5.57920  4.29021     34 s - - -
          2.68618  4.42225  2.77519  2.73123  3.46354  2.40513  3.72494  3.29354  2.67741  2.69355  4.24690  2.90347  2.73739  3.18146  2.89801  2.37887  2.77519  2.98518  4.58477  3.61503
          0.00725  5.32645  6.04879  0.61958  0.77255  0.48576  0.95510
     33   3.09211  5.54134  3.36884  2.80320  4.88309  3.36026  4.03039  4.34681  1.17849  3.83517  4.59020  3.33978  4.25327  2.19550  2.55164  2.57859  2.93179  2.77591  5.96919  4.58850     35 k - - -
          2.68618  4.42225  2.77519  2.73123  3.46354  2.40513  3.72494  3.29354  2.67741  2.69355  4.24690  2.90347  2.73739  3.18146  2.89801  2.37887  2.77519  2.98518  4.58477  3.61503
          0.00725  5.32645  6.04879  0.61958  0.77255  0.48576  0.95510
     34   2.70867  4.95445  3.68602  2.88030  4.12360  3.95930  3.50974  2.14351  2.19371  2.29946  2.61414  3.59160  4.34359  2.76044  2.76829  3.18361  2.41218  2.78757  5.50928  4.23876     36 i - - -
          2.68618  4.42225  2.77519  2.73123  3.46354  2.40513  3.72494  3.29354  2.67741  2.69355  4.24690  2.90347  2.73739  3.18146  2.89801  2.37887  2.77519  2.98518  4.58477  3.61503
          0.00725  5.32645  6.04879  0.61958  0.77255  0.48576  0.95510
     35   2.24072  3.49333  5.07226  4.46180  3.59934  3.71405  4.64160  2.05742  4.25443  1.20082  3.25424  4.45832  4.66365  4.39151  4.27244  3.61473  2.99611  1.87486  5.13932  3.96230     37 l - - -
          2.68618  4.42225  2.77519  2.73123  3.46354  2.40513  3.72494  3.29354  2.67741  2.69355  4.24690  2.90347  2.73739  3.18146  2.89801  2.37887  2.77519  2.98518  4.58477  3.61503
          0.00725  5.32645  6.04879  0.61958  0.77255  0.48576  0.95510
     36   1.76110  5.34271  3.76835  2.62371  5.49495  0.77241  4.94459  4.97496  3.90744  4.56538  5.35328  3.95454  4.61648  4.14101  4.34808  2.18930  3.71902  4.35901  6.74183  5.43680     38 g - - -
          2.68618  4.42225  2.77519  2.73123  3.46354  2.40513  3.72494  3.29354  2.67741  2.69355  4.24690  2.90347  2.73739  3.18146  2.89801  2.37887  2.77519  2.98518  4.58477  3.61503
          0.00725  5.32645  6.04879  0.61958  0.77255  0.48576  0.95510
     37   2.31705  5.53667  2.73248  1.51093  4.88206  2.85637  3.98554  4.36829  2.06657  3.84205  4.57731  2.95655  4.19192  2.45389  2.84205  2.98719  3.25633  3.47235  5.96909  3.76663     39 e - - -
          2.68618  4.42225  2.77519  2.73123  3.46354  2.40513  3.72494  3.29354  2.67741  2.69355  4.24690  2.90347  2.73739  3.18146  2.89801  2.37887  2.77519  2.98518  4.58477  3.61503
          0.00725  5.32645  6.04879  0.61958  0.77255  0.48576  0.95510
     38   2.74530  5.34873  3.37558  2.32358  4.62164  3.84424  4.03853  3.11285  1.87781  2.65234  2.36267  3.34846  4.23509  2.70717  2.12936  3.04201  2.72081  3.70001  5.82621  4.46612     40 k - - -
          2.68618  4.42225  2.77519  2.73123  3.46354  2.40513  3.72494  3.29354  2.67741  2.69355  4.24690  2.90347  2.73739  3.18146  2.89801  2.37887  2.77519  2.98518  4.58477  3.61503
          0.00725  5.32645  6.04879  0.61958  0.77255  0.48576  0.95510
     39   5.51923  6.38455  6.18223  6.17647  2.93725  5.79465  4.53932  5.14227  5.87189  4.22106  5.63504  5.43482  6.10276  5.61318  5.67958  5.34822  5.72707  5.10847  0.28407  2.15354     41 W - - -
          2.68618  4.42225  2.77519  2.73123  3.46354  2.40513  3.72494  3.29354  2.67741  2.69355  4.24690  2.90347  2.73739  3.18146  2.89801  2.37887  2.77519  2.98518  4.58477  3.61503
          0.00725  5.32645  6.04879  0.61958  0.77255  0.48576  0.95510
     40   3.12390  5.60860  3.38137  2.81434  4.97216  3.18665  2.90777  4.44247  1.41477  3.90409  4.65131  2.24203  4.27122  2.66762  1.94699  2.61281  3.34787  4.01067  6.01449  4.63240     42 k - - -
          2.68618  4.42225  2.77519  2.73123  3.46354  2.40513  3.72494  3.29354  2.67741  2.69355  4.24690  2.90347  2.73739  3.18146  2.89801  2.37887  2.77519  2.98518  4.58477  3.61503
          0.00725  5.32645  6.04879  0.61958  0.77255  0.48576  0.95510
     41   1.93757  5.52349  2.75847  2.06679  4.86346  3.19175  3.98804  4.34589  2.32778  2.99024  3.76982  2.06952  4.19371  3.08606  3.21689  2.37830  2.84976  3.91140  5.95926  4.55133     43 a - - -
          2.68618  4.42225  2.77519  2.73123  3.46354  2.40513  3.72494  3.29354  2.67741  2.69355  4.24690  2.90347  2.73739  3.18146  2.89801  2.37887  2.77519  2.98518  4.58477  3.61503
          0.00725  5.32645  6.04879  0.61958  0.77255  0.48576  0.95510
     42   2.46219  4.66060  4.50657  2.36971  3.73020  4.24403  4.54682  3.01942  3.82526  1.00865  2.41135  4.18367  4.61080  4.06257  4.04031  3.52787  3.12768  2.63600  5.27421  4.08511     44 l - - -
          2.68618  4.42225  2.77519  2.73123  3.46354  2.40513  3.72494  3.29354  2.67741  2.69355  4.24690  2.90347  2.73739  3.18146  2.89801  2.37887  2.77519  2.98518  4.58477  3.61503
          0.02590  5.32645  3.87724  0.61958  0.77255  0.48576  0.95510
     43   2.65110  5.52287  3.00008  2.54209  4.86414  3.36908  3.18722  4.34777  2.57296  3.82659  4.56487  3.03187  2.48025  2.81372  3.21205  1.51964  2.22647  3.91154  5.95779  4.54853     45 s - - -
          2.68618  4.42225  2.77519  2.73123  3.46354  2.40513  3.72494  3.29354  2.67741  2.69355  4.24690  2.90347  2.73739  3.18146  2.89801  2.37887  2.77519  2.98518  4.58477  3.61503
          0.00738  5.30793  6.03028  0.61958  0.77255  0.55502  0.85346
     44   2.27429  5.53864  2.30445  1.46712  4.88137  3.79716  3.99004  4.36620  2.27444  3.33587  4.58073  3.26492  2.41292  3.08800  2.83886  2.99349  3.26326  3.92818  5.97194  4.56135     46 e - - -
          2.68618  4.42225  2.77519  2.73123  3.46354  2.40513  3.72494  3.29354  2.67741  2.69355  4.24690  2.90347  2.73739  3.18146  2.89801  2.37887  2.77519  2.98518  4.58477  3.61503
          0.00738  5.30793  6.03028  0.61958  0.77255  0.44477  1.02435
     45   1.85117  5.56083  2.63460  1.58183  4.90506  3.38690  3.43052  4.39215  1.99867  3.86570  4.60263  3.27372  4.20732  2.86289  3.23850  2.40163  3.27894  3.95119  5.99311  4.57977     47 e - - -
          2.68618  4.42225  2.77519  2.73123  3.46354  2.40513  3.72494  3.29354  2.67741  2.69355  4.24690  2.90347  2.73739  3.18146  2.89801  2.37887  2.77519  2.98518  4.58477  3.61503
          0.00725  5.32645  6.04879  0.61958  0.77255  0.48576  0.95510
     46   2.19236  5.50896  2.41588  1.35064  4.83863  3.80866  4.00083  3.22680  2.27878  3.80753  4.55415  3.28185  4.20430  2.79275  3.23376  3.00295  3.26574  2.83755  5.95072  4.54844     48 e - - -
          2.68618  4.42225  2.77519  2.73123  3.46354  2.40513  3.72494  3.29354  2.67741  2.69355  4.24690  2.90347  2.73739  3.18146  2.89801  2.37887  2.77519  2.98518  4.58477  3.61503
          0.00725  5.32645  6.04879  0.61958  0.77255  0.48576  0.95510
     47   4.14730  6.21657  4.82216  3.85459  5.84929  4.68892  4.41521  5.08616  0.49700  4.39562  3.67584  4.17403  4.98717  2.85885  1.89148  4.11010  4.23617  4.77640  6.33425  5.27241     49 K - - -
          2.68618  4.42225  2.77519  2.73123  3.46354  2.40513  3.72494  3.29354  2.67741  2.69355  4.24690  2.90347  2.73739  3.18146  2.89801  2.37887  2.77519  2.98518  4.58477  3.61503
          0.00725  5.32645  6.04879  0.61958  0.77255  0.48576  0.95510
     48   1.80692  5.45682  3.31374  2.18765  4.76932  3.81691  4.00638  3.31529  1.74012  3.74748  3.22890  3.29852  4.20930  2.42405  2.60323  2.83844  3.26106  3.82989  4.16841  4.52001     50 k - - -
          2.68618  4.42225  2.77519  2.73123  3.46354  2.40513  3.72494  3.29354  2.67741  2.69355  4.24690  2.90347  2.73739  3.18146  2.89801  2.37887  2.77519  2.98518  4.58477  3.61503
          0.00725  5.32645  6.04879  0.61958  0.77255  0.48576  0.95510
     49   3.07486  5.47432  3.37297  2.47091  4.78841  3.85848  3.50336  3.61173  1.72022  3.40220  4.52623  3.34345  1.55473  3.14426  2.39109  3.05735  3.30247  3.15012  5.91866  4.54599     51 p - - -
          2.68618  4.42225  2.77519  2.73123  3.46354  2.40513  3.72494  3.29354  2.67741  2.69355  4.24690  2.90347  2.73739  3.18146  2.89801  2.37887  2.77519  2.98518  4.58477  3.61503
          0.00725  5.32645  6.04879  0.61958  0.77255  0.48576  0.95510
     50   5.59833  6.37154  6.25463  6.30506  1.52478  5.91224  3.32072  5.12241  6.06040  4.17753  5.60475  5.37344  6.14341  5.58381  5.77295  5.33357  5.77077  5.09134  2.56052  0.50748     52 Y - - -
          2.68618  4.42225  2.77519  2.73123  3.46354  2.40513  3.72494  3.29354  2.67741  2.69355  4.24690  2.90347  2.73739  3.18146  2.89801  2.37887  2.77519  2.98518  4.58477  3.61503
          0.00725  5.32645  6.04879  0.61958  0.77255  0.48576  0.95510
     51   3.02862  5.39048  2.63964  1.82976  3.00790  3.82743  3.09280  2.76775  2.78367  3.67110  4.44660  3.04497  4.21935  2.46809  2.62032  3.02209  3.25985  2.32738  5.85883  3.52097     53 e - - -
          2.68618  4.42225  2.77519  2.73123  3.46354  2.40513  3.72494  3.29354  2.67741  2.69355  4.24690  2.90347  2.73739  3.18146  2.89801  2.37887  2.77519  2.98518  4.58477  3.61503
          0.00725  5.32645  6.04879  0.61958  0.77255  0.48576  0.95510
     52   2.24348  5.53763  2.24906  1.70608  4.88343  3.79794  3.98532  4.36995  2.11821  3.84318  4.57815  2.95633  4.19175  2.60790  2.50458  2.65262  2.99097  3.39734  5.96979  4.55833     54 e - - -
          2.68618  4.42225  2.77519  2.73123  3.46354  2.40513  3.72494  3.29354  2.67741  2.69355  4.24690  2.90347  2.73739  3.18146  2.89801  2.37887  2.77519  2.98518  4.58477  3.61503
          0.00725  5.32645  6.04879  0.61958  0.77255  0.48576  0.95510
     53   2.07284  5.51787  2.75656  2.12933  4.85554  2.79946  3.98932  4.33618  1.98093  2.60255  2.82481  3.27192  4.19491  2.56542  2.74613  2.99097  3.25637  3.90454  5.95490  4.54865     55 k - - -
          2.68618  4.42225  2.77519  2.73123  3.46354  2.40513  3.72494  3.29354  2.67741  2.69355  4.24690  2.90347  2.73739  3.18146  2.89801  2.37887  2.77519  2.98518  4.58477  3.61503
          0.00725  5.32645  6.04879  0.61958  0.77255  0.48576  0.95510
     54   1.14049  4.85892  3.81252  2.97920  3.07337  4.00169  4.24289  3.37790  3.21198  2.58300  3.95776  3.68632  4.38372  3.16895  3.20184  2.43148  3.28727  3.14058  5.42802  2.83877     56 a - - -
          2.68618  4.42225  2.77519  2.73123  3.46354  2.40513  3.72494  3.29354  2.67741  2.69355  4.24690  2.90347  2.73739  3.18146  2.89801  2.37887  2.77519  2.98518  4.58477  3.61503
          0.00725  5.32645  6.04879  0.61958  0.77255  0.48576  0.95510
     55   2.34664  5.53109  2.83254  1.81463  4.87465  3.79835  3.98556  3.73693  2.33098  3.02253  4.57215  2.63129  4.19180  2.21919  2.45164  2.59200  3.25520  3.18361  5.96466  4.55464     57 e - - -
          2.68618  4.42225  2.77519  2.73123  3.46354  2.40513  3.72494  3.29354  2.67741  2.69355  4.24690  2.90347  2.73739  3.18146  2.89801  2.37887  2.77519  2.98518  4.58477  3.61503
          0.00725  5.32645  6.04879  0.61958  0.77255  0.48576  0.95510
     56   1.92056  5.52613  2.85236  1.90514  3.87070  3.79983  3.98723  4.35055  1.76403  3.82970  3.42030  3.26879  4.19326  2.85431  2.47934  2.57188  3.25596  3.91473  5.96102  4.55254     58 k - - -
          2.68618  4.42225  2.77519  2.73123  3.46354  2.40513  3.72494  3.29354  2.67741  2.69355  4.24690  2.90347  2.73739  3.18146  2.89801  2.37887  2.77519  2.98518  4.58477  3.61503
          0.00725  5.32645  6.04879  0.61958  0.77255  0.48576  0.95510
     57   1.98528  5.32249  1.90652  1.78957  4.58529  3.84703  4.04748  3.09563  2.82717  2.30932  4.38590  3.35700  4.23940  3.18022  3.06046  3.04772  3.26785  3.66753  5.80760  3.68352     59 e - - -
          2.68618  4.42225  2.77519  2.73123  3.46354  2.40513  3.72494  3.29354  2.67741  2.69355  4.24690  2.90347  2.73739  3.18146  2.89801  2.37887  2.77519  2.98518  4.58477  3.61503
          0.00725  5.32645  6.04879  0.61958  0.77255  0.48576  0.95510
     58   3.44974  5.66916  3.88121  3.22609  5.00749  4.18949  4.21543  4.40873  0.97851  3.90955  4.73317  3.69306  4.55011  2.96372  1.59054  3.45057  3.64284  3.08051  3.44499  3.71694     60 k - - -
          2.68618  4.42225  2.77519  2.73123  3.46354  2.40513  3.72494  3.29354  2.67741  2.69355  4.24690  2.90347  2.73739  3.18146  2.89801  2.37887  2.77519  2.98518  4.58477  3.61503
          0.00725  5.32645  6.04879  0.61958  0.77255  0.48576  0.95510
     59   1.85920  5.52430  3.27733  1.96424  4.86490  3.48769  3.19744  4.34767  2.15789  3.44170  4.56616  3.01401  4.19319  2.30157  2.98472  2.59842  2.94934  2.85750  5.95963  4.55148     61 a - - -
          2.68618  4.42225  2.77519  2.73123  3.46354  2.40513  3.72494  3.29354  2.67741  2.69355  4.24690  2.90347  2.73739  3.18146  2.89801  2.37887  2.77519  2.98518  4.58477  3.61503
          0.00725  5.32645  6.04879  0.61958  0.77255  0.48576  0.95510
     60   2.82719  5.52010  3.03793  2.06313  4.85849  3.80379  3.99044  4.33882  1.83858  3.02558  3.76715  3.27411  4.19690  2.68105  1.61758  2.99342  2.91269  3.43615  5.95626  4.55073     62 r - - -
          2.68618  4.42225  2.77519  2.73123  3.46354  2.40513  3.72494  3.29354  2.67741  2.69355  4.24690  2.90347  2.73739  3.18146  2.89801  2.37887  2.77519  2.98518  4.58477  3.61503
          0.00725  5.32645  6.04879  0.61958  0.77255  0.48576  0.95510
     61   2.70243  4.98790  5.03918  4.51030  2.52339  4.63006  1.76025  3.45084  4.36387  2.76188  3.30931  4.55650  4.98074  4.50313  4.47812  3.93549  3.81239  3.27588  4.81006  0.98030     63 y - - -
          2.68618  4.42225  2.77519  2.73123  3.46354  2.40513  3.72494  3.29354  2.67741  2.69355  4.24690  2.90347  2.73739  3.18146  2.89801  2.37887  2.77519  2.98518  4.58477  3.61503
          0.00725  5.32645  6.04879  0.61958  0.77255  0.48576  0.95510
     62   3.02486  5.52576  2.92671  1.73938  4.86692  3.43448  3.58805  3.71890  2.21410  2.72543  2.81422  2.84557  4.19335  2.64399  2.07587  2.98899  3.25597  3.91431  5.96068  4.55236     64 e - - -
          2.68618  4.42225  2.77519  2.73123  3.46354  2.40513  3.72494  3.29354  2.67741  2.69355  4.24690  2.90347  2.73739  3.18146  2.89801  2.37887  2.77519  2.98518  4.58477  3.61503
          0.00725  5.32645  6.04879  0.61958  0.77255  0.48576  0.95510
     63   2.35494  5.53727  2.66051  1.91891  4.88277  3.79949  3.98636  4.36861  1.63510  3.34456  4.57798  3.26689  4.19317  2.75003  2.20018  2.64946  2.96672  3.92817  5.96937  4.55875     65 k - - -
          2.68618  4.42225  2.77519  2.73123  3.46354  2.40513  3.72494  3.29354  2.67741  2.69355  4.24690  2.90347  2.73739  3.18146  2.89801  2.37887  2.77519  2.98518  4.58477  3.61503
          0.00725  5.32645  6.04879  0.61958  0.77255  0.48576  0.95510
     64   1.95644  5.52529  2.40946  1.51859  4.86574  3.80014  3.98816  4.34854  2.54835  3.22319  3.74876  2.76497  4.19386  2.55456  3.21700  2.74715  3.25658  3.47268  5.96070  4.55241     66 e - - -
          2.68618  4.42225  2.77519  2.73123  3.46354  2.40513  3.72494  3.29354  2.67741  2.69355  4.24690  2.90347  2.73739  3.18146  2.89801  2.37887  2.77519  2.98518  4.58477  3.61503
          0.00725  5.32645  6.04879  0.61958  0.77255  0.48576  0.95510
     65   3.05879  4.80327  3.89972  3.33250  3.94378  4.02807  2.51793  2.68687  2.25869  2.57200  2.09741  2.72826  4.40799  3.59500  2.88712  3.26982  3.29033  2.48091  5.38139  2.58866     67 m - - -
          2.68618  4.42225  2.77519  2.73123  3.46354  2.40513  3.72494  3.29354  2.67741  2.69355  4.24690  2.90347  2.73739  3.18146  2.89801  2.37887  2.77519  2.98518  4.58477  3.61503
          0.00725  5.32645  6.04879  0.61958  0.77255  0.48576  0.95510
     66   2.22442  5.53550  2.56442  2.29926  4.88002  3.79935  3.98685  3.88455  2.29973  3.84039  4.57644  3.26702  1.87946  2.54922  2.34202  2.61523  3.25757  3.92587  5.96832  4.55785     68 p - - -
          2.68618  4.42225  2.77519  2.73123  3.46354  2.40513  3.72494  3.29354  2.67741  2.69355  4.24690  2.90347  2.73739  3.18146  2.89801  2.37887  2.77519  2.98518  4.58477  3.61503
          0.00725  5.32645  6.04879  0.61958  0.77255  0.48576  0.95510
     67   1.89108  5.53868  2.52199  2.02637  4.88453  2.92525  2.92498  4.37109  2.43460  3.54122  4.57923  2.57533  4.19238  2.78527  2.26202  2.98778  3.25722  3.92976  5.97075  4.55925     69 a - - -
          2.68618  4.42225  2.77519  2.73123  3.46354  2.40513  3.72494  3.29354  2.67741  2.69355  4.24690  2.90347  2.73739  3.18146  2.89801  2.37887  2.77519  2.98518  4.58477  3.61503
          0.00725  5.32645  6.04879  0.61958  0.77255  0.48576  0.95510
     68   4.29443  5.56101  5.59728  5.20919  2.12492  5.18436  4.43021  4.09747  5.01680  2.73685  4.71338  3.50034  5.49938  5.00189  2.95356  4.52326  4.51338  3.94800  2.23011  0.69794     70 y - - -
          2.68618  4.42225  2.77519  2.73123  3.46354  2.40513  3.72494  3.29354  2.67741  2.69355  4.24690  2.90347  2.73739  3.18146  2.89801  2.37887  2.77519  2.98518  4.58477  3.61503
          0.02374  5.32645  3.98473  0.61958  0.77255  0.48576  0.95510
     69   3.02149  5.53152  2.77967  2.42145  4.87660  3.43611  3.98083  4.36224  1.32597  3.83643  4.57247  2.57399  4.18736  3.07751  2.39311  2.33964  3.05587  3.92222  5.96373  3.40729     71 k - - -
          2.68618  4.42225  2.77519  2.73123  3.46354  2.40513  3.72494  3.29354  2.67741  2.69355  4.24690  2.90347  2.73739  3.18146  2.89801  2.37887  2.77519  2.98518  4.58477  3.61503
          0.00497  5.30767        *  0.61958  0.77255  0.00000        *
//
