# Supplementary material for: Signatures of Transcription Factor Evolution and the Secondary Gain of Red Algae Complexity
Source: Genes (Basel). 2021 Jul 9;12(7):1055. doi: 10.3390/genes12071055 (PMC8304369; doi:10.3390/genes12071055)
Supplement: Supplementary file 1 [file genes-12-01055-s001.zip › Table S1.xlsx]

## Sheet: Sources
5letter code	kingdom/super group	clade/phylum	supergroup2	order	family	scientific name	synonym used for letter code	taxID from NCBI	data source	genome version	Pubmed ID paper	number of proteins	URL source	non-URL source
GUITH	Cryptophyta	Cryptophyceae	-	Pyrenomonadales	Geminigeraceae	Guillardia theta	-	55529	genome	?	23201678	24840	http://genome.jgi.doe.gov/Guith1/download/Guith1_GeneCatalog_proteins_20101209.aa.fasta.gz
GONAV	Cryptophyta	Cryptophyceae	-	Cryptomonadales	Goniomonadaceae	Goniomonas avonlea	-	1255295	genome	?	23127606, 30482201	18429	personal communication with corresponding author
GALPH	Archaeplastida	Rhodophyta	Bangiophyceae	Cyanidiales	Cyanidiaceae	Galdieria phlegrea	-	1389228	genome	?	24112977	7828	http://cyanophora.rutgers.edu/gphlegrea/
CYACA	Archaeplastida	Rhodophyta	Bangiophyceae	Cyanidiales	Cyanidiaceae	Cyanidium caldarium	-	2771	genome	?	26986787	6520	http://cyanophora.rutgers.edu/redEST/redESTs.tar.gz
CYAME	Archaeplastida	Rhodophyta	Bangiophyceae	Cyanidiales	Cyanidiaceae	Cyanidioschyzon merolae	-	45157	genome	?	15071595	5014	http://merolae.biol.s.u-tokyo.ac.jp/download/cds.fasta
GALSU	Archaeplastida	Rhodophyta	Bangiophyceae	Cyanidiales	Cyanidiaceae	Galdieria sulphuraria	-	130081	genome	?	23471408	7174	ftp://ftp.ncbi.nlm.nih.gov/genomes/all/GCF_000341285.1_ASM34128v1/GCF_000341285.1_ASM34128v1_protein.faa.gz
CALTU	Archaeplastida	Rhodophyta	Florideophyceae	Corallinales	Corallinaceae	Calliarthron tuberculosum	-	48942	genome	?	21315598	23961	personal communication with corresponding author
CHOCR	Archaeplastida	Rhodophyta	Florideophyceae	Gigartinales	Gigartinaceae	Chondrus crispus	-	2769	genome	?	23503846	9836	http://www.ncbi.nlm.nih.gov/protein?LinkName=genome_protein&from_uid=12106
GRACH	Archaeplastida	Rhodophyta	Florideophyceae	Gracilariales	Gracilariaceae	Gracilariopsis chorda	-	448386	genome	?	29688518	10805	https://www.ncbi.nlm.nih.gov/assembly/GCA_003194525.1
PORPU	Archaeplastida	Rhodophyta	Porphyridiophyceae	Porphyridiales	Porphyridiaceae	Porphyridium purpureum	-	35688	genome	?	23770768	8355	http://cyanophora.rutgers.edu/porphyridium/
PORUM	Archaeplastida	Rhodophyta	Bangiophyceae	Bangiales	Bangiaceae	Porphyra umbilicalis	-	2786	genome	1.5	28716924	13125	https://genome.jgi.doe.gov/pages/dynamicOrganismDownload.jsf?organism=Pumbilicalis	Phytozome V12
PYRYE	Archaeplastida	Rhodophyta	Bangiophyceae	Bangiales	Bangiaceae	Pyropia yezoensis (Porphyra yezoensis)	-	2788	genome	?	23536760	10327	http://nrifs.fra.affrc.go.jp/cgi-bin/lime_download/lime.cgi?nori_FASTA_AminoAcid
CHLRE	Archaeplastida	Chlorophyta	Chlorophyceae	Chlamydomonadales	Chlamydomonadaceae	Chlamydomonas reinhardtii	-	3055	genome	5.5	17932292	19526	http://genome.jgi.doe.gov/pages/dynamicOrganismDownload.jsf?organism=PhytozomeV11/Creinhardtii_281_v5.5.protein.fa.gz	Phytozome V12 same
CHRZO	Archaeplastida	Chlorophyta	Chlorophyceae	Sphaeropleales	Chromochloridaceae	Chromochloris zofingiensis	-	31302	genome	5.2.3.2	28484037	15369	https://genome.jgi.doe.gov/pages/dynamicOrganismDownload.jsf?organism=Czofingiensis	Phytozome V12
VOLCA	Archaeplastida	Chlorophyta	Chlorophyceae	Chlamydomonadales	Volvocaceae	Volvox carteri	-	3067	genome	2.1	20616280	14247	ftp://ftp.ncbi.nlm.nih.gov/genomes/all/GCF_000143455.1_v1.0/GCF_000143455.1_v1.0_protein.faa.gz + https://genome.jgi.doe.gov/pages/dynamicOrganismDownload.jsf?organism=Vcarteri	Phytozome V12
CHLVU	Archaeplastida	Trebouxiophyceae	Chlorellales	Chlorellales	Chlorellaceae	Chlorella vulgaris	-	3077	genome	1.0	29675409	9994	personal communication with corresponding author
ULVMU	Archaeplastida	Chlorophyta	Ulvophyceae	Ulvales	Ulvaceae	Ulva mutabilis	-	498180	genome	?	30220504	11608	https://bioinformatics.psb.ugent.be/gdb/ulva/
OSTTA	Archaeplastida	Chlorophyta	prasinophytes	Mamiellales	Bathycoccaceae	Ostreococcus tauri	-	70448	genome	?	26751716	7848	ftp://ftp.ncbi.nlm.nih.gov/genomes/all/GCF_000214015.2_version_050606/GCF_000214015.2_version_050606_protein.faa.gz
CHABR	Archaeplastida	Streptophyta ZCC grade	Charophyceae	Charales	Characeae	Chara braunii	-	69332	genome	?	30007417	35883	https://bioinformatics.psb.ugent.be/orcae/overview/Chbra0
KLEFL	Archaeplastida	Streptophyta KCM grade	Klebsormidiophyceae	Klebsormidiales	Klebsormidiaceae	Klebsormidium nitens	Klebsormidium flaccidum (old name)	3175	genome	?	24865297	16215	ftp://ftp.ncbi.nlm.nih.gov/genomes/all/GCA_000708835.1_ASM70883v1/GCA_000708835.1_ASM70883v1_protein.faa.gz + http://www.plantmorphogenesis.bio.titech.ac.jp/~algae_genome_project/klebsormidium/kf_download.htm
PENMA	Archaeplastida	Streptophyta ZCC grade	Zygnemophyceae	Desmidiales	Peniaceae	Penium margaritaceum	-	102169	genome	?	32442406	53262	http://bioinfo.bti.cornell.edu/cgi-bin/Penium/download.cgi
SPIMU	Archaeplastida	Streptophyta ZCC grade	Zygnemophyceae	Spirogloeales	Spirogloeaceae	Spirogloea muscicola	-	2576442	genome	?	31730849	27137	https://figshare.com/articles/Genomes_of_subaerial_Zygnematophyceae_provide_insights_into_land_plant_evolution/9911876/1
CHLAT	Archaeplastida	Streptophyta KCM grade	Chlorokybophyceae	Chlorokybales	Chlorokybaceae	Chlorokybus atmophyticus	-	3144	genome	?	31844283	9300	http://ftp.cngb.org/pub/CNSA/CNP0000228/CNS0021447/CNA0002353/
ORYSAJA	Archaeplastida	Liliopsida	commelinids	Poales	Poaceae	Oryza sativa (spp. japonica)	-	4530	genome	7.0	24280374, 17145706	55803	ftp://ftp.ncbi.nlm.nih.gov/genomes/all/GCF_000005425.2_Build_4.0/GCF_000005425.2_Build_4.0_protein.faa.gz + https://genome.jgi.doe.gov/pages/dynamicOrganismDownload.jsf?organism=Osativa	Phytozome V12
ARATH	Archaeplastida	eudicots	rosids	Brassicales	Brassicaceae	Arabidopsis thaliana	-	3702	genome	TAIR10	11130711, 22140109	27416	https://genome.jgi.doe.gov/pages/dynamicOrganismDownload.jsf?organism=Athaliana	Phytozome V12
GINBI	Archaeplastida	Acrogymnospermae	Coniferophyta	Ginkgoales	Ginkgoaceae	Ginkgo biloba	-	3311	genome	1.0	27871309	41840	ftp://climb.genomics.cn/pub/10.5524/100001_101000/100209/Gb.pep.fa
PHYPAV33	Archaeplastida	Bryopsida	Funariidae	Funariales	Funariaceae	Physcomitrella patens	-	3218	genome	3.3	29237241	32458	http://genome.jgi.doe.gov/pages/dynamicOrganismDownload.jsf?organism=PhytozomeV11/PhytozomeV11: Ppatens_318_v3.3.protein.fa.gz
AZOFI	Archaeplastida	Moniliformopses	Polypodiidae	Salviniales	Azollaceae	Azolla filiculoides	-	84609	genome	?	29967517	33800	ftp://ftp.fernbase.org/Azolla_filiculoides/
MARPO	Archaeplastida	Marchantiophyta	Marchantiopsida	Marchantiales	Marchantiaceae	Marchantia polymorpha	-	3197	genome	3.1	28985561	19287	https://genome.jgi.doe.gov/pages/dynamicOrganismDownload.jsf?organism=Mpolymorpha	Phytozome V12
ANTAG	Archaeplastida	Anthocerotopsida	-	Anthocerotales	Anthocerotaceae	Anthoceros agrestis	-	41834	genome	0	32170292	30884	https://www.hornworts.uzh.ch/en/download.html
						Table S1. Species names and sources. Listed are 30 species with additional information and data sources used for the analyses performed.
