# Supplementary material for: Signatures of Transcription Factor Evolution and the Secondary Gain of Red Algae Complexity
Source: Genes (Basel). 2021 Jul 9;12(7):1055. doi: 10.3390/genes12071055 (PMC8304369; doi:10.3390/genes12071055)
Supplement: Supplementary file 1 [file genes-12-01055-s001.zip › Table S2.xlsx]

## Sheet: Output 1
Proteins_TAPscan v2	TAPs_TAPscan v2	Numbers_TAPscan v2	Domains_TAPscan v2	Proteins_updated PFAM domains	TAPs_updated PFAM domains	Numbers_updated PFAM domains	Domains_updated PFAM domains	Proteins_first improvement	TAPs_first Improvement	Numbers_first Improvement	Domains_first Improvement	proteins_TAPscan v3	TAPs_TAPscan v3	numbers_TAPscan v3	domains_TAPscan v3
Ec-00_001150.1	0_no_family_found	0	PP2C	Ec-00_001150.1	0_no_family_found	0	PP2C	Ec-00_001150.1	0_no_family_found	0	PP2C	Ec-00_001150.1	0_no_family_found	0	PP2C
Ec-00_001160.1	FHA	1	FHA	Ec-00_001160.1	FHA	1	FHA	Ec-00_001160.1	FHA	1	FHA	Ec-00_001160.1	FHA	1	FHA
Ec-00_001310.1	SET	1	SET	Ec-00_001310.1	SET	1	SET	Ec-00_001310.1	SET	1	SET	Ec-00_001310.1	SET	1	SET
Ec-00_001360.1	bZIP	1	bZIP_2	Ec-00_001360.1	bZIP	1	bZIP_2	Ec-00_001360.1	bZIP	1	bZIP_2	Ec-00_001360.1	bZIP	2	bZIP_AUREO;bZIP_2;bZIP_CDD
Ec-00_001430.1	0_no_family_found	0	DEAD;Helicase_C	Ec-00_001430.1	0_no_family_found	0	DEAD;Helicase_C	Ec-00_001430.1	0_no_family_found	0	DEAD;Helicase_C	Ec-00_001430.1	0_no_family_found	0	DEAD;Helicase_C
Ec-00_001580.1	0_no_family_found	0	WD40	Ec-00_001580.1	0_no_family_found	0	WD40	Ec-00_001580.1	0_no_family_found	0	WD40	Ec-00_001580.1	0_no_family_found	0	WD40
Ec-00_001700.1	RWP-RK	1	RWP-RK	Ec-00_001700.1	RWP-RK	1	RWP-RK	Ec-00_001700.1	RWP-RK	1	RWP-RK	Ec-00_001700.1	RWP-RK	1	RWP-RK
Ec-00_001730.1	0_no_family_found	0	WD40	Ec-00_001730.1	0_no_family_found	0	WD40	Ec-00_001730.1	0_no_family_found	0	WD40	Ec-00_001730.1	0_no_family_found	0	WD40
Ec-00_002030.1	0_no_family_found	0	DEAD;Helicase_C	Ec-00_002030.1	0_no_family_found	0	DEAD;Helicase_C	Ec-00_002030.1	0_no_family_found	0	DEAD;Helicase_C	Ec-00_002030.1	0_no_family_found	0	DEAD;Helicase_C
Ec-00_002100.1	0_no_family_found	0	WD40	Ec-00_002100.1	0_no_family_found	0	WD40	Ec-00_002100.1	0_no_family_found	0	WD40	Ec-00_002100.1	0_no_family_found	0	WD40
Ec-00_004350.1	0_no_family_found	0	WD40	Ec-00_004350.1	0_no_family_found	0	WD40	Ec-00_004350.1	0_no_family_found	0	WD40	Ec-00_004350.1	0_no_family_found	0	WD40
Ec-00_005240.1	0_no_family_found	0	WD40	Ec-00_005240.1	0_no_family_found	0	WD40	Ec-00_005240.1	0_no_family_found	0	WD40	Ec-00_005240.1	0_no_family_found	0	WD40
Ec-00_005540.1	0_no_family_found	0	WD40	Ec-00_005540.1	0_no_family_found	0	WD40	Ec-00_005540.1	0_no_family_found	0	WD40	Ec-00_005540.1	0_no_family_found	0	WD40
Ec-00_005550.1	HMG	1	HMG_box	Ec-00_005550.1	HMG	1	HMG_box	Ec-00_005550.1	HMG	1	HMG_box	Ec-00_005550.1	HMG	1	HMG_box
								Ec-00_005670.1	C2H2	1	zf-C2H2	Ec-00_005670.1	C2H2	1	zf-C2H2
Ec-00_005900.1	0_no_family_found	0	WD40	Ec-00_005900.1	0_no_family_found	0	WD40	Ec-00_005900.1	0_no_family_found	0	WD40	Ec-00_005900.1	0_no_family_found	0	WD40
Ec-00_006040.1	0_no_family_found	0	WD40	Ec-00_006040.1	0_no_family_found	0	WD40	Ec-00_006040.1	0_no_family_found	0	WD40	Ec-00_006040.1	0_no_family_found	0	WD40
Ec-00_006180.1	0_no_family_found	0	Response_reg	Ec-00_006180.1	0_no_family_found	0	Response_reg	Ec-00_006180.1	0_no_family_found	0	Response_reg	Ec-00_006180.1	0_no_family_found	0	Response_reg
Ec-00_006720.1	PHD	1	PHD	Ec-00_006720.1	PHD	1	PHD	Ec-00_006720.1	PHD	1	PHD	Ec-00_006720.1	PHD	1	PHD
Ec-00_006820.1	C2H2	1	zf-C2H2	Ec-00_006820.1	C2H2	1	zf-C2H2	Ec-00_006820.1	C2H2	1	zf-C2H2	Ec-00_006820.1	C2H2	1	zf-C2H2
Ec-00_008530.1	0_no_family_found	0	WD40	Ec-00_008530.1	0_no_family_found	0	WD40	Ec-00_008530.1	0_no_family_found	0	WD40	Ec-00_008530.1	0_no_family_found	0	WD40
Ec-00_010160.1	0_no_family_found	0	Response_reg	Ec-00_010160.1	0_no_family_found	0	Response_reg	Ec-00_010160.1	0_no_family_found	0	Response_reg	Ec-00_010160.1	0_no_family_found	0	Response_reg
Ec-00_010520.1	BSD domain containing	1	BSD	Ec-00_010520.1	BSD domain containing	1	BSD	Ec-00_010520.1	BSD domain containing	1	BSD	Ec-00_010520.1	BSD domain containing	1	BSD
Ec-00_010930.1	0_no_family_found	0	WD40	Ec-00_010930.1	0_no_family_found	0	WD40	Ec-00_010930.1	0_no_family_found	0	WD40	Ec-00_010930.1	0_no_family_found	0	WD40
Ec-00_011050.1	0_no_family_found	0	WD40	Ec-00_011050.1	0_no_family_found	0	WD40	Ec-00_011050.1	0_no_family_found	0	WD40	Ec-00_011050.1	0_no_family_found	0	WD40
								Ec-00_011190.1	bZIP	1	bZIP_2	Ec-00_011190.1	bZIP	2	bZIP_AUREO;bZIP_2
Ec-00_011430.1	HSF	1	HSF_DNA-bind	Ec-00_011430.1	HSF	1	HSF_DNA-bind	Ec-00_011430.1	HSF	1	HSF_DNA-bind	Ec-00_011430.1	HSF	1	HSF_DNA-bind
Ec-01_000530.1	CCAAT_HAP5	1	NF-YC	Ec-01_000530.1	CCAAT_HAP5	1	NF-YC	Ec-01_000530.1	CCAAT_HAP5	1	NF-YC	Ec-01_000530.1	CCAAT_HAP5	1	NF-YC
Ec-01_000580.1	0_no_family_found	0	WD40	Ec-01_000580.1	0_no_family_found	0	WD40	Ec-01_000580.1	0_no_family_found	0	WD40	Ec-01_000580.1	0_no_family_found	0	WD40
Ec-01_000710.1	PHD	2	PHD;HMG_box	Ec-01_000710.1	PHD	2	PHD;HMG_box	Ec-01_000710.1	HMG	1	PHD;HMG_box	Ec-01_000710.1	HMG	1	PHD;HMG_box
Ec-01_001060.1	BSD domain containing	1	BSD	Ec-01_001060.1	BSD domain containing	1	BSD	Ec-01_001060.1	BSD domain containing	1	BSD	Ec-01_001060.1	BSD domain containing	1	BSD
Ec-01_001070.1	SET	1	SET	Ec-01_001070.1	SET	1	SET	Ec-01_001070.1	SET	1	SET	Ec-01_001070.1	SET	1	SET
Ec-01_001170.1	GNAT	1	Acetyltransf_1	Ec-01_001170.1	GNAT	1	Acetyltransf_1	Ec-01_001170.1	GNAT	1	Acetyltransf_1	Ec-01_001170.1	GNAT	1	Acetyltransf_1
Ec-01_001210.1	AP2/EREBP	1	AP2	Ec-01_001210.1	AP2/EREBP	1	AP2	Ec-01_001210.1	AP2/EREBP	1	AP2	Ec-01_001210.1	AP2/EREBP	1	AP2
Ec-01_001550.1	SWI/SNF_SNF2	1	SNF2_N;Helicase_C;DEAD	Ec-01_001550.1	SWI/SNF_SNF2	1	SNF2_N;Helicase_C;DEAD	Ec-01_001550.1	SWI/SNF_SNF2	1	SNF2_N;Helicase_C;DEAD	Ec-01_001550.1	SWI/SNF_SNF2	1	SNF2_N;Helicase_C;DEAD
Ec-01_001630.1	0_no_family_found	0	Helicase_C;DEAD	Ec-01_001630.1	0_no_family_found	0	Helicase_C;DEAD	Ec-01_001630.1	0_no_family_found	0	Helicase_C;DEAD	Ec-01_001630.1	0_no_family_found	0	Helicase_C;DEAD
Ec-01_001710.1	0_no_family_found	0	WD40	Ec-01_001710.1	0_no_family_found	0	WD40	Ec-01_001710.1	0_no_family_found	0	WD40	Ec-01_001710.1	0_no_family_found	0	WD40
Ec-01_002610.1	IWS1	1	Med26	Ec-01_002610.1	IWS1	1	Med26	Ec-01_002610.1	IWS1	1	Med26	Ec-01_002610.1	IWS1	1	Med26
Ec-01_002650.1	HSF	1	HSF_DNA-bind	Ec-01_002650.1	HSF	1	HSF_DNA-bind	Ec-01_002650.1	HSF	1	HSF_DNA-bind	Ec-01_002650.1	HSF	1	HSF_DNA-bind
Ec-01_002750.1	C2H2	1	zf-C2H2	Ec-01_002750.1	C2H2	1	zf-C2H2	Ec-01_002750.1	C2H2	1	zf-C2H2	Ec-01_002750.1	C2H2	1	zf-C2H2
Ec-01_003420.1	Rcd1-like	1	Rcd1	Ec-01_003420.1	Rcd1-like	1	Rcd1	Ec-01_003420.1	Rcd1-like	1	Rcd1	Ec-01_003420.1	Rcd1-like	1	Rcd1
Ec-01_003510.1	0_no_family_found	0	WD40	Ec-01_003510.1	0_no_family_found	0	WD40	Ec-01_003510.1	0_no_family_found	0	WD40	Ec-01_003510.1	0_no_family_found	0	WD40
Ec-01_003700.1	0_no_family_found	0	WD40	Ec-01_003700.1	0_no_family_found	0	WD40	Ec-01_003700.1	0_no_family_found	0	WD40	Ec-01_003700.1	0_no_family_found	0	WD40
Ec-01_004000.1	bZIP	1	bZIP_1;bZIP_2	Ec-01_004000.1	bZIP	1	bZIP_1;bZIP_2	Ec-01_004000.1	bZIP	1	bZIP_1;bZIP_2	Ec-01_004000.1	bZIP	1	bZIP_1;bZIP_CDD;bZIP_2;bZIP_AUREO
Ec-01_004050.1	0_no_family_found	0	WD40	Ec-01_004050.1	0_no_family_found	0	WD40	Ec-01_004050.1	0_no_family_found	0	WD40	Ec-01_004050.1	0_no_family_found	0	WD40
Ec-01_004230.1	Jumonji_Other	1	JmjC;JmjN;zf-C5HC2	Ec-01_004230.1	Jumonji_Other	1	JmjC;JmjN;zf-C5HC2	Ec-01_004230.1	Jumonji_Other	1	JmjC;JmjN;zf-C5HC2	Ec-01_004230.1	Jumonji_Other	1	JmjC;JmjN;zf-C5HC2
								Ec-01_004370.1	AP2/EREBP	1	AP2	Ec-01_004370.1	AP2/EREBP	1	AP2
Ec-01_004420.1	IWS1	1	Med26	Ec-01_004420.1	IWS1	1	Med26	Ec-01_004420.1	IWS1	1	Med26	Ec-01_004420.1	IWS1	1	Med26
Ec-01_004440.1	MYB	1	two_or_more_Myb_DNA-binding;Myb_DNA-binding	Ec-01_004440.1	MYB	1	two_or_more_Myb_DNA-binding;Myb_DNA-binding	Ec-01_004440.1	MYB	1	two_or_more_Myb_DNA-binding;Myb_DNA-binding	Ec-01_004440.1	MYB	1	two_or_more_Myb_DNA-binding;Myb_DNA-binding
Ec-01_004600.1	MYB	1	two_or_more_Myb_DNA-binding;Myb_DNA-binding	Ec-01_004600.1	MYB	1	two_or_more_Myb_DNA-binding;Myb_DNA-binding	Ec-01_004600.1	MYB	1	two_or_more_Myb_DNA-binding;Myb_DNA-binding	Ec-01_004600.1	MYB	1	two_or_more_Myb_DNA-binding;Myb_DNA-binding
Ec-01_004760.1	FHA	1	PP2C;FHA	Ec-01_004760.1	FHA	1	PP2C;FHA	Ec-01_004760.1	FHA	1	PP2C;FHA	Ec-01_004760.1	FHA	1	PP2C;FHA
Ec-01_004800.1	0_no_family_found	0	WD40	Ec-01_004800.1	0_no_family_found	0	WD40	Ec-01_004800.1	0_no_family_found	0	WD40	Ec-01_004800.1	0_no_family_found	0	WD40
Ec-01_004930.1	SET	1	SET	Ec-01_004930.1	SET	1	SET	Ec-01_004930.1	SET	1	SET	Ec-01_004930.1	SET	1	SET
Ec-01_005190.1	FHA	1	FHA	Ec-01_005190.1	FHA	1	FHA	Ec-01_005190.1	FHA	1	FHA	Ec-01_005190.1	FHA	1	FHA
Ec-01_005390.1	0_no_family_found	0	WD40	Ec-01_005390.1	0_no_family_found	0	WD40	Ec-01_005390.1	0_no_family_found	0	WD40	Ec-01_005390.1	0_no_family_found	0	WD40
Ec-01_005610.1	TRAF	1	BTB	Ec-01_005610.1	TRAF	1	BTB	Ec-01_005610.1	TRAF	1	BTB	Ec-01_005610.1	TRAF	1	BTB
Ec-01_005960.1	Zn_clus	1	Zn_clus	Ec-01_005960.1	Zn_clus	1	Zn_clus	Ec-01_005960.1	Zn_clus	1	Zn_clus	Ec-01_005960.1	Zn_clus	1	Zn_clus
Ec-01_005970.1	GNAT	1	Acetyltransf_1	Ec-01_005970.1	GNAT	1	Acetyltransf_1	Ec-01_005970.1	GNAT	1	Acetyltransf_1	Ec-01_005970.1	GNAT	1	Acetyltransf_1
Ec-01_005990.1	GNAT	1	Acetyltransf_1	Ec-01_005990.1	GNAT	1	Acetyltransf_1	Ec-01_005990.1	GNAT	1	Acetyltransf_1	Ec-01_005990.1	GNAT	1	Acetyltransf_1
Ec-01_006000.1	GNAT	1	Acetyltransf_1	Ec-01_006000.1	GNAT	1	Acetyltransf_1	Ec-01_006000.1	GNAT	1	Acetyltransf_1	Ec-01_006000.1	GNAT	1	Acetyltransf_1
Ec-01_006190.1	0_no_family_found	0	WD40	Ec-01_006190.1	0_no_family_found	0	WD40	Ec-01_006190.1	0_no_family_found	0	WD40	Ec-01_006190.1	0_no_family_found	0	WD40
Ec-01_006800.1	0_no_family_found	0	WD40	Ec-01_006800.1	0_no_family_found	0	WD40	Ec-01_006800.1	0_no_family_found	0	WD40	Ec-01_006800.1	0_no_family_found	0	WD40
Ec-01_006820.1	0_no_family_found	0	IQ	Ec-01_006820.1	0_no_family_found	0	IQ	Ec-01_006820.1	0_no_family_found	0	IQ	Ec-01_006820.1	0_no_family_found	0	IQ
Ec-01_006930.1	0_no_family_found	0	PP2C	Ec-01_006930.1	0_no_family_found	0	PP2C	Ec-01_006930.1	0_no_family_found	0	PP2C	Ec-01_006930.1	0_no_family_found	0	PP2C
Ec-01_006950.1	PHD	1	PHD	Ec-01_006950.1	PHD	1	PHD	Ec-01_006950.1	PHD	1	PHD	Ec-01_006950.1	PHD	1	PHD
Ec-01_007290.1	0_no_family_found	0	IQ	Ec-01_007290.1	0_no_family_found	0	IQ	Ec-01_007290.1	0_no_family_found	0	IQ	Ec-01_007290.1	0_no_family_found	0	IQ
Ec-01_007300.1	0_no_family_found	0	IQ	Ec-01_007300.1	0_no_family_found	0	IQ	Ec-01_007300.1	0_no_family_found	0	IQ	Ec-01_007300.1	0_no_family_found	0	IQ
Ec-01_007920.1	CCAAT_HAP2	1	CBFB_NFYA	Ec-01_007920.1	CCAAT_HAP2	1	CBFB_NFYA	Ec-01_007920.1	CCAAT_HAP2	1	CBFB_NFYA	Ec-01_007920.1	CCAAT_HAP2	1	CBFB_NFYA
Ec-01_008170.1	0_no_family_found	0	IQ	Ec-01_008170.1	0_no_family_found	0	IQ	Ec-01_008170.1	0_no_family_found	0	IQ	Ec-01_008170.1	0_no_family_found	0	IQ
Ec-01_008380.1	0_no_family_found	0	Sigma70_r2	Ec-01_008380.1	0_no_family_found	0	Sigma70_r2	Ec-01_008380.1	0_no_family_found	0	Sigma70_r2	Ec-01_008380.1	0_no_family_found	0	Sigma70_r2
Ec-01_008400.1	0_no_family_found	0	Sigma70_r2;Sigma70_r4	Ec-01_008400.1	0_no_family_found	0	Sigma70_r2;Sigma70_r4	Ec-01_008400.1	0_no_family_found	0	Sigma70_r2;Sigma70_r4	Ec-01_008400.1	0_no_family_found	0	Sigma70_r2;Sigma70_r4
Ec-01_008410.1	GNAT	1	Acetyltransf_1	Ec-01_008410.1	GNAT	1	Acetyltransf_1	Ec-01_008410.1	GNAT	1	Acetyltransf_1	Ec-01_008410.1	GNAT	1	Acetyltransf_1
Ec-01_008420.1	Zinc finger, AN1 and A20 type	1	zf-AN1	Ec-01_008420.1	Zinc finger, AN1 and A20 type	1	zf-AN1	Ec-01_008420.1	Zinc finger, AN1 and A20 type	1	zf-AN1	Ec-01_008420.1	Zinc finger, AN1 and A20 type	1	zf-AN1
Ec-01_008750.1	0_no_family_found	0	Helicase_C	Ec-01_008750.1	0_no_family_found	0	Helicase_C	Ec-01_008750.1	0_no_family_found	0	Helicase_C	Ec-01_008750.1	0_no_family_found	0	Helicase_C
Ec-01_008790.1	C2H2	1	zf-C2H2	Ec-01_008790.1	C2H2	1	zf-C2H2	Ec-01_008790.1	C2H2	1	zf-C2H2	Ec-01_008790.1	C2H2	1	zf-C2H2
Ec-01_008850.1	bZIP	1	bZIP_2	Ec-01_008850.1	bZIP	1	bZIP_2	Ec-01_008850.1	bZIP	1	bZIP_2	Ec-01_008850.1	bZIP	1	bZIP_2;bZIP_AUREO;bZIP_CDD
Ec-01_009010.1	Argonaute	1	Piwi;PAZ	Ec-01_009010.1	Argonaute	1	Piwi;PAZ	Ec-01_009010.1	Argonaute	1	Piwi;PAZ	Ec-01_009010.1	Argonaute	1	Piwi;PAZ
Ec-01_009100.1	0_no_family_found	0	DEAD;Helicase_C	Ec-01_009100.1	0_no_family_found	0	DEAD;Helicase_C	Ec-01_009100.1	0_no_family_found	0	DEAD;Helicase_C	Ec-01_009100.1	0_no_family_found	0	DEAD;Helicase_C
Ec-01_009570.1	MYB	1	two_or_more_Myb_DNA-binding;Myb_DNA-binding	Ec-01_009570.1	MYB	1	two_or_more_Myb_DNA-binding;Myb_DNA-binding	Ec-01_009570.1	MYB	1	two_or_more_Myb_DNA-binding;Myb_DNA-binding	Ec-01_009570.1	MYB	1	two_or_more_Myb_DNA-binding;Myb_DNA-binding
Ec-01_009620.1	FHA	1	FHA	Ec-01_009620.1	FHA	1	FHA	Ec-01_009620.1	FHA	1	FHA	Ec-01_009620.1	FHA	1	FHA
Ec-01_009630.1	CCAAT_HAP3	1	NF-YB	Ec-01_009630.1	CCAAT_HAP3	1	NF-YB	Ec-01_009630.1	CCAAT_HAP3	1	NF-YB	Ec-01_009630.1	CCAAT_HAP3	1	NF-YB
Ec-01_010260.1	0_no_family_found	0	DEAD;Helicase_C	Ec-01_010260.1	0_no_family_found	0	DEAD;Helicase_C	Ec-01_010260.1	0_no_family_found	0	DEAD;Helicase_C	Ec-01_010260.1	0_no_family_found	0	DEAD;Helicase_C
Ec-01_010470.1	bZIP	1	bZIP_2	Ec-01_010470.1	bZIP	1	bZIP_2	Ec-01_010470.1	bZIP	1	bZIP_2	Ec-01_010470.1	bZIP	2	bZIP_AUREO;bZIP_CDD;bZIP_2
Ec-01_010780.1	Jumonji_Other	1	JmjC	Ec-01_010780.1	Jumonji_Other	1	JmjC	Ec-01_010780.1	Jumonji_Other	1	JmjC	Ec-01_010780.1	Jumonji_Other	1	JmjC
Ec-01_010870.1	Zn_clus	1	Zn_clus	Ec-01_010870.1	Zn_clus	1	Zn_clus	Ec-01_010870.1	Zn_clus	1	Zn_clus	Ec-01_010870.1	Zn_clus	1	Zn_clus
Ec-01_011000.1	FHA	1	FHA	Ec-01_011000.1	FHA	1	FHA	Ec-01_011000.1	FHA	1	FHA	Ec-01_011000.1	FHA	1	FHA
Ec-01_011110.1	0_no_family_found	0	WD40	Ec-01_011110.1	0_no_family_found	0	WD40	Ec-01_011110.1	0_no_family_found	0	WD40	Ec-01_011110.1	0_no_family_found	0	WD40
Ec-01_011170.1	0_no_family_found	0	Response_reg	Ec-01_011170.1	0_no_family_found	0	Response_reg	Ec-01_011170.1	0_no_family_found	0	Response_reg	Ec-01_011170.1	0_no_family_found	0	Response_reg
								Ec-01_011580.1	C2H2	1	zf-C2H2	Ec-01_011580.1	C2H2	1	zf-C2H2
Ec-01_011940.1	Med6	1	Med6	Ec-01_011940.1	Med6	1	Med6	Ec-01_011940.1	Med6	1	Med6	Ec-01_011940.1	Med6	1	Med6
Ec-01_012040.1	0_no_family_found	0	PP2C	Ec-01_012040.1	0_no_family_found	0	PP2C	Ec-01_012040.1	0_no_family_found	0	PP2C	Ec-01_012040.1	0_no_family_found	0	PP2C
Ec-02_000380.1	0_no_family_found	0	WD40	Ec-02_000380.1	0_no_family_found	0	WD40	Ec-02_000380.1	0_no_family_found	0	WD40	Ec-02_000380.1	0_no_family_found	0	WD40
Ec-02_000640.1	0_no_family_found	0	PP2C	Ec-02_000640.1	0_no_family_found	0	PP2C	Ec-02_000640.1	0_no_family_found	0	PP2C	Ec-02_000640.1	0_no_family_found	0	PP2C
Ec-02_000840.1	TUB	1	Tub	Ec-02_000840.1	TUB	1	Tub	Ec-02_000840.1	TUB	1	Tub	Ec-02_000840.1	TUB	1	Tub
Ec-02_000910.1	0_no_family_found	0	CCT	Ec-02_000910.1	0_no_family_found	0	CCT	Ec-02_000910.1	0_no_family_found	0	CCT	Ec-02_000910.1	0_no_family_found	0	CCT
Ec-02_001040.1	C2H2	1	zf-C2H2	Ec-02_001040.1	C2H2	1	zf-C2H2	Ec-02_001040.1	C2H2	1	zf-C2H2	Ec-02_001040.1	C2H2	1	zf-C2H2
Ec-02_001410.1	Jumonji_Other	1	JmjC	Ec-02_001410.1	Jumonji_Other	1	JmjC	Ec-02_001410.1	Jumonji_Other	1	JmjC	Ec-02_001410.1	Jumonji_Other	1	JmjC
Ec-02_001490.1	Sin3	1	PAH	Ec-02_001490.1	Sin3	1	PAH	Ec-02_001490.1	Sin3	1	PAH	Ec-02_001490.1	Sin3	1	PAH
								Ec-02_002320.1	AP2/EREBP	1	AP2	Ec-02_002320.1	AP2/EREBP	1	AP2
Ec-02_002470.1	0_no_family_found	0	WD40	Ec-02_002470.1	0_no_family_found	0	WD40	Ec-02_002470.1	0_no_family_found	0	WD40	Ec-02_002470.1	0_no_family_found	0	WD40
Ec-02_003420.1	SWI/SNF_SNF2	1	SNF2_N;Helicase_C	Ec-02_003420.1	SWI/SNF_SNF2	1	SNF2_N;Helicase_C	Ec-02_003420.1	SWI/SNF_SNF2	1	SNF2_N;Helicase_C	Ec-02_003420.1	SWI/SNF_SNF2	1	SNF2_N;Helicase_C
Ec-02_003425.1	GNAT	1	Acetyltransf_1	Ec-02_003425.1	GNAT	1	Acetyltransf_1	Ec-02_003425.1	GNAT	1	Acetyltransf_1	Ec-02_003425.1	GNAT	1	Acetyltransf_1
Ec-02_003460.1	0_no_family_found	0	WD40	Ec-02_003460.1	0_no_family_found	0	WD40	Ec-02_003460.1	0_no_family_found	0	WD40	Ec-02_003460.1	0_no_family_found	0	WD40
Ec-02_003620.1	SWI/SNF_SWI3	1	SWIRM	Ec-02_003620.1	SWI/SNF_SWI3	1	SWIRM	Ec-02_003620.1	SWI/SNF_SWI3	1	SWIRM	Ec-02_003620.1	SWI/SNF_SWI3	1	SWIRM
Ec-02_004620.1	0_no_family_found	0	K-box	Ec-02_004620.1	0_no_family_found	0	K-box	Ec-02_004620.1	0_no_family_found	0	K-box	Ec-02_004620.1	0_no_family_found	0	K-box
Ec-02_004780.1	bHLH	1	HLH	Ec-02_004780.1	bHLH	1	HLH	Ec-02_004780.1	bHLH	1	HLH	Ec-02_004780.1	bHLH	1	HLH
Ec-02_004940.1	SWI/SNF_SNF2	1	SNF2_N	Ec-02_004940.1	SWI/SNF_SNF2	1	SNF2_N	Ec-02_004940.1	SWI/SNF_SNF2	1	SNF2_N	Ec-02_004940.1	SWI/SNF_SNF2	1	SNF2_N
Ec-02_004950.1	SWI/SNF_SNF2	1	SNF2_N	Ec-02_004950.1	SWI/SNF_SNF2	1	SNF2_N	Ec-02_004950.1	SWI/SNF_SNF2	1	SNF2_N	Ec-02_004950.1	SWI/SNF_SNF2	1	SNF2_N
Ec-02_005170.1	0_no_family_found	0	DEAD;Helicase_C	Ec-02_005170.1	0_no_family_found	0	DEAD;Helicase_C	Ec-02_005170.1	0_no_family_found	0	DEAD;Helicase_C	Ec-02_005170.1	0_no_family_found	0	DEAD;Helicase_C
Ec-02_005850.1	0_no_family_found	0	IQ	Ec-02_005850.1	0_no_family_found	0	IQ	Ec-02_005850.1	0_no_family_found	0	IQ	Ec-02_005850.1	0_no_family_found	0	IQ
Ec-02_005870.1	0_no_family_found	0	Ribonuclease_3	Ec-02_005870.1	0_no_family_found	0	Ribonuclease_3	Ec-02_005870.1	0_no_family_found	0	Ribonuclease_3	Ec-02_005870.1	0_no_family_found	0	Ribonuclease_3
Ec-02_006100.1	0_no_family_found	0	WD40	Ec-02_006100.1	0_no_family_found	0	WD40	Ec-02_006100.1	0_no_family_found	0	WD40	Ec-02_006100.1	0_no_family_found	0	WD40
Ec-02_006170.1	GNAT	1	Acetyltransf_1	Ec-02_006170.1	GNAT	1	Acetyltransf_1	Ec-02_006170.1	GNAT	1	Acetyltransf_1	Ec-02_006170.1	GNAT	1	Acetyltransf_1
Ec-03_000440.1	PHD	1	PHD	Ec-03_000440.1	PHD	1	PHD	Ec-03_000440.1	PHD	1	PHD	Ec-03_000440.1	PHD	1	PHD
Ec-03_000930.1	TAZ	1	zf-TAZ	Ec-03_000930.1	TAZ	1	zf-TAZ	Ec-03_000930.1	TAZ	1	zf-TAZ	Ec-03_000930.1	TAZ	1	zf-TAZ
Ec-03_001110.1	MYB	1	two_or_more_Myb_DNA-binding;Myb_DNA-binding	Ec-03_001110.1	MYB	1	two_or_more_Myb_DNA-binding;Myb_DNA-binding	Ec-03_001110.1	MYB	1	two_or_more_Myb_DNA-binding;Myb_DNA-binding	Ec-03_001110.1	MYB	1	two_or_more_Myb_DNA-binding;Myb_DNA-binding
Ec-03_001170.1	HMG	2	HMG_box;NF-YC	Ec-03_001170.1	HMG	2	HMG_box;NF-YC	Ec-03_001170.1	HMG	1	HMG_box;NF-YC	Ec-03_001170.1	HMG	1	HMG_box;NF-YC
Ec-03_001220.1	0_no_family_found	0	dsrm	Ec-03_001220.1	0_no_family_found	0	dsrm	Ec-03_001220.1	0_no_family_found	0	dsrm	Ec-03_001220.1	0_no_family_found	0	dsrm
Ec-03_001270.1	MYB	1	two_or_more_Myb_DNA-binding;Myb_DNA-binding	Ec-03_001270.1	MYB-related	1	Myb_DNA-binding	Ec-03_001270.1	MYB-related	1	Myb_DNA-binding	Ec-03_001270.1	MYB-related	1	Myb_DNA-binding
Ec-03_001500.1	HMG	1	HMG_box	Ec-03_001500.1	HMG	1	HMG_box	Ec-03_001500.1	HMG	1	HMG_box	Ec-03_001500.1	HMG	1	HMG_box
Ec-03_001560.1	0_no_family_found	0	WD40	Ec-03_001560.1	0_no_family_found	0	WD40	Ec-03_001560.1	0_no_family_found	0	WD40	Ec-03_001560.1	0_no_family_found	0	WD40
Ec-03_001850.1	MYB	1	two_or_more_Myb_DNA-binding;Myb_DNA-binding	Ec-03_001850.1	MYB	1	two_or_more_Myb_DNA-binding;Myb_DNA-binding	Ec-03_001850.1	MYB	1	two_or_more_Myb_DNA-binding;Myb_DNA-binding	Ec-03_001850.1	MYB	1	two_or_more_Myb_DNA-binding;Myb_DNA-binding
Ec-03_003260.1	0_no_family_found	0	DEAD;Helicase_C	Ec-03_003260.1	0_no_family_found	0	DEAD;Helicase_C	Ec-03_003260.1	0_no_family_found	0	DEAD;Helicase_C	Ec-03_003260.1	0_no_family_found	0	DEAD;Helicase_C
Ec-03_003420.1	bZIP	1	bZIP_2	Ec-03_003420.1	bZIP	1	bZIP_2	Ec-03_003420.1	bZIP	1	bZIP_2	Ec-03_003420.1	bZIP	2	bZIP_AUREO;bZIP_2;bZIP_CDD
Ec-03_004350.1	Zn_clus	1	Zn_clus	Ec-03_004350.1	Zn_clus	1	Zn_clus	Ec-03_004350.1	Zn_clus	1	Zn_clus	Ec-03_004350.1	Zn_clus	1	Zn_clus
Ec-03_004620.1	Zn_clus	1	Zn_clus	Ec-03_004620.1	Zn_clus	1	Zn_clus	Ec-03_004620.1	Zn_clus	1	Zn_clus	Ec-03_004620.1	Zn_clus	1	Zn_clus
Ec-03_004770.1	0_no_family_found	0	DEAD	Ec-03_004770.1	0_no_family_found	0	DEAD	Ec-03_004770.1	0_no_family_found	0	DEAD	Ec-03_004770.1	0_no_family_found	0	DEAD
Ec-04_000060.1	0_no_family_found	0	WD40	Ec-04_000060.1	0_no_family_found	0	WD40	Ec-04_000060.1	0_no_family_found	0	WD40	Ec-04_000060.1	0_no_family_found	0	WD40
Ec-04_000130.1	0_no_family_found	0	WD40	Ec-04_000130.1	0_no_family_found	0	WD40	Ec-04_000130.1	0_no_family_found	0	WD40	Ec-04_000130.1	0_no_family_found	0	WD40
Ec-04_000450.1	HD-other	1	Homeobox	Ec-04_000450.1	HD-other	1	Homeobox	Ec-04_000450.1	HD-other	1	Homeobox	Ec-04_000450.1	HD-other	1	Homeobox
Ec-04_000610.1	0_no_family_found	0	PP2C	Ec-04_000610.1	0_no_family_found	0	PP2C	Ec-04_000610.1	0_no_family_found	0	PP2C	Ec-04_000610.1	0_no_family_found	0	PP2C
Ec-04_000630.1	0_no_family_found	0	DEAD;Helicase_C	Ec-04_000630.1	0_no_family_found	0	DEAD;Helicase_C	Ec-04_000630.1	0_no_family_found	0	DEAD;Helicase_C	Ec-04_000630.1	0_no_family_found	0	DEAD;Helicase_C
Ec-04_000740.1	0_no_family_found	0	WD40	Ec-04_000740.1	0_no_family_found	0	WD40	Ec-04_000740.1	0_no_family_found	0	WD40	Ec-04_000740.1	0_no_family_found	0	WD40
Ec-04_000860.1	0_no_family_found	0	Helicase_C;DEAD	Ec-04_000860.1	0_no_family_found	0	Helicase_C;DEAD	Ec-04_000860.1	0_no_family_found	0	Helicase_C;DEAD	Ec-04_000860.1	0_no_family_found	0	Helicase_C;DEAD
Ec-04_001150.1	HSF	1	HSF_DNA-bind	Ec-04_001150.1	HSF	1	HSF_DNA-bind	Ec-04_001150.1	HSF	1	HSF_DNA-bind	Ec-04_001150.1	HSF	1	HSF_DNA-bind
Ec-04_001520.1	SET	1	SET	Ec-04_001520.1	SET	1	SET	Ec-04_001520.1	SET	1	SET	Ec-04_001520.1	SET	1	SET
Ec-04_001870.1	0_no_family_found	0	WD40	Ec-04_001870.1	0_no_family_found	0	WD40	Ec-04_001870.1	0_no_family_found	0	WD40	Ec-04_001870.1	0_no_family_found	0	WD40
Ec-04_001990.1	0_no_family_found	0	WD40	Ec-04_001990.1	0_no_family_found	0	WD40	Ec-04_001990.1	0_no_family_found	0	WD40	Ec-04_001990.1	0_no_family_found	0	WD40
Ec-04_002260.1	0_no_family_found	0	WD40	Ec-04_002260.1	0_no_family_found	0	WD40	Ec-04_002260.1	0_no_family_found	0	WD40	Ec-04_002260.1	0_no_family_found	0	WD40
Ec-04_002830.1	PHD	1	WHIM1;WSD;PHD;FYRC	Ec-04_002830.1	PHD	1	WHIM1;WSD;PHD;FYRC;FYRN	Ec-04_002830.1	PHD	1	WHIM1;WSD;PHD;FYRC;FYRN	Ec-04_002830.1	PHD	1	WHIM1;WSD;PHD;FYRC;FYRN
Ec-04_003050.1	CCAAT_Dr1	1	CCAAT-Dr1_Domain	Ec-04_003050.1	CCAAT_Dr1	1	CCAAT-Dr1_Domain	Ec-04_003050.1	CCAAT_Dr1	1	CCAAT-Dr1_Domain	Ec-04_003050.1	CCAAT_Dr1	1	CCAAT-Dr1_Domain
Ec-04_003060.1	CCAAT_Dr1	1	CCAAT-Dr1_Domain	Ec-04_003060.1	CCAAT_Dr1	1	CCAAT-Dr1_Domain	Ec-04_003060.1	CCAAT_Dr1	1	CCAAT-Dr1_Domain	Ec-04_003060.1	CCAAT_Dr1	1	CCAAT-Dr1_Domain
Ec-04_003080.1	0_no_family_found	0	WD40	Ec-04_003080.1	0_no_family_found	0	WD40	Ec-04_003080.1	0_no_family_found	0	WD40	Ec-04_003080.1	0_no_family_found	0	WD40
Ec-04_003150.1	0_no_family_found	0	WD40	Ec-04_003150.1	0_no_family_found	0	WD40	Ec-04_003150.1	0_no_family_found	0	WD40	Ec-04_003150.1	0_no_family_found	0	WD40
Ec-04_003370.1	MYB	1	two_or_more_Myb_DNA-binding;Myb_DNA-binding	Ec-04_003370.1	MYB	1	two_or_more_Myb_DNA-binding;Myb_DNA-binding	Ec-04_003370.1	MYB	1	two_or_more_Myb_DNA-binding;Myb_DNA-binding	Ec-04_003370.1	MYB	1	two_or_more_Myb_DNA-binding;Myb_DNA-binding
Ec-04_003570.1	SWI/SNF_SNF2	1	SNF2_N;Helicase_C	Ec-04_003570.1	SWI/SNF_SNF2	1	SNF2_N;Helicase_C	Ec-04_003570.1	SWI/SNF_SNF2	1	SNF2_N;Helicase_C	Ec-04_003570.1	SWI/SNF_SNF2	1	SNF2_N;Helicase_C
Ec-04_003600.1	0_no_family_found	0	WD40	Ec-04_003600.1	0_no_family_found	0	WD40	Ec-04_003600.1	0_no_family_found	0	WD40	Ec-04_003600.1	0_no_family_found	0	WD40
Ec-04_003820.1	0_no_family_found	0	Sigma70_r2	Ec-04_003820.1	0_no_family_found	0	Sigma70_r2	Ec-04_003820.1	0_no_family_found	0	Sigma70_r2	Ec-04_003820.1	0_no_family_found	0	Sigma70_r2
Ec-04_004130.1	0_no_family_found	0	IQ	Ec-04_004130.1	0_no_family_found	0	IQ	Ec-04_004130.1	0_no_family_found	0	IQ	Ec-04_004130.1	0_no_family_found	0	IQ
Ec-04_004260.1	0_no_family_found	0	PP2C	Ec-04_004260.1	0_no_family_found	0	PP2C	Ec-04_004260.1	0_no_family_found	0	PP2C	Ec-04_004260.1	0_no_family_found	0	PP2C
Ec-04_004750.1	0_no_family_found	0	PP2C	Ec-04_004750.1	0_no_family_found	0	PP2C	Ec-04_004750.1	0_no_family_found	0	PP2C	Ec-04_004750.1	0_no_family_found	0	PP2C
Ec-04_005040.1	0_no_family_found	0	IQ	Ec-04_005040.1	0_no_family_found	0	IQ	Ec-04_005040.1	0_no_family_found	0	IQ	Ec-04_005040.1	0_no_family_found	0	IQ
Ec-04_005740.1	PHD	1	PHD	Ec-04_005740.1	PHD	1	PHD	Ec-04_005740.1	PHD	1	PHD	Ec-04_005740.1	PHD	1	PHD
Ec-04_006320.1	0_no_family_found	0	WD40	Ec-04_006320.1	0_no_family_found	0	WD40	Ec-04_006320.1	0_no_family_found	0	WD40	Ec-04_006320.1	0_no_family_found	0	WD40
Ec-04_006330.1	SWI/SNF_SNF2	1	SNF2_N;Helicase_C	Ec-04_006330.1	SWI/SNF_SNF2	1	SNF2_N;Helicase_C	Ec-04_006330.1	SWI/SNF_SNF2	1	SNF2_N;Helicase_C	Ec-04_006330.1	SWI/SNF_SNF2	1	SNF2_N;Helicase_C
Ec-04_006510.1	0_no_family_found	0	DEAD;Helicase_C	Ec-04_006510.1	0_no_family_found	0	DEAD;Helicase_C	Ec-04_006510.1	0_no_family_found	0	DEAD;Helicase_C	Ec-04_006510.1	0_no_family_found	0	DEAD;Helicase_C
Ec-04_006520.1	0_no_family_found	0	DEAD;Helicase_C	Ec-04_006520.1	0_no_family_found	0	DEAD;Helicase_C	Ec-04_006520.1	0_no_family_found	0	DEAD;Helicase_C	Ec-04_006520.1	0_no_family_found	0	DEAD;Helicase_C
Ec-04_006530.1	0_no_family_found	0	WD40	Ec-04_006530.1	0_no_family_found	0	WD40	Ec-04_006530.1	0_no_family_found	0	WD40	Ec-04_006530.1	0_no_family_found	0	WD40
Ec-05_000830.1	MYB	1	two_or_more_Myb_DNA-binding;Myb_DNA-binding	Ec-05_000830.1	MYB	1	two_or_more_Myb_DNA-binding;Myb_DNA-binding	Ec-05_000830.1	MYB	1	two_or_more_Myb_DNA-binding;Myb_DNA-binding	Ec-05_000830.1	MYB	1	two_or_more_Myb_DNA-binding;Myb_DNA-binding
Ec-05_001170.1	0_no_family_found	0	PP2C	Ec-05_001170.1	0_no_family_found	0	PP2C	Ec-05_001170.1	0_no_family_found	0	PP2C	Ec-05_001170.1	0_no_family_found	0	PP2C
Ec-05_001420.1	Zn_clus	1	Zn_clus	Ec-05_001420.1	Zn_clus	1	Zn_clus	Ec-05_001420.1	Zn_clus	1	Zn_clus	Ec-05_001420.1	Zn_clus	1	Zn_clus
Ec-05_001475.1	0_no_family_found	0	CCT	Ec-05_001475.1	0_no_family_found	0	CCT	Ec-05_001475.1	0_no_family_found	0	CCT	Ec-05_001475.1	0_no_family_found	0	CCT
Ec-05_002560.1	0_no_family_found	0	PP2C	Ec-05_002560.1	0_no_family_found	0	PP2C	Ec-05_002560.1	0_no_family_found	0	PP2C	Ec-05_002560.1	0_no_family_found	0	PP2C
Ec-05_002730.1	SWI/SNF_SNF2	1	SNF2_N;Helicase_C	Ec-05_002730.1	SWI/SNF_SNF2	1	SNF2_N;Helicase_C	Ec-05_002730.1	SWI/SNF_SNF2	1	SNF2_N;Helicase_C	Ec-05_002730.1	SWI/SNF_SNF2	1	SNF2_N;Helicase_C
Ec-05_002750.1	PHD	1	PHD	Ec-05_002750.1	PHD	1	PHD	Ec-05_002750.1	PHD	1	PHD	Ec-05_002750.1	PHD	1	PHD
Ec-05_002860.1	0_no_family_found	0	Sigma70_r2;Sigma70_r4	Ec-05_002860.1	0_no_family_found	0	Sigma70_r2;Sigma70_r4	Ec-05_002860.1	0_no_family_found	0	Sigma70_r2;Sigma70_r4	Ec-05_002860.1	0_no_family_found	0	Sigma70_r2;Sigma70_r4
Ec-05_002980.1	0_no_family_found	0	WD40	Ec-05_002980.1	0_no_family_found	0	WD40	Ec-05_002980.1	0_no_family_found	0	WD40	Ec-05_002980.1	0_no_family_found	0	WD40
Ec-05_003020.1	DUF547 domain containing	1	DUF547	Ec-05_003020.1	DUF547 domain containing	1	DUF547	Ec-05_003020.1	DUF547 domain containing	1	DUF547	Ec-05_003020.1	DUF547 domain containing	1	DUF547
Ec-05_003120.1	TAZ	1	zf-TAZ	Ec-05_003120.1	TAZ	1	zf-TAZ	Ec-05_003120.1	TAZ	1	zf-TAZ	Ec-05_003120.1	TAZ	1	zf-TAZ
Ec-05_003500.1	PHD	1	SET;PHD	Ec-05_003500.1	PHD	1	SET;PHD	Ec-05_003500.1	PHD	1	SET;PHD	Ec-05_003500.1	PHD	1	SET;PHD
Ec-05_003980.1	Zn_clus	1	Zn_clus	Ec-05_003980.1	Zn_clus	1	Zn_clus	Ec-05_003980.1	Zn_clus	1	Zn_clus	Ec-05_003980.1	Zn_clus	1	Zn_clus
Ec-05_004230.1	MYB-related	1	Myb_DNA-binding	Ec-05_004230.1	MYB-related	1	Myb_DNA-binding	Ec-05_004230.1	MYB-related	1	Myb_DNA-binding	Ec-05_004230.1	MYB-related	1	Myb_DNA-binding
Ec-05_004250.1	0_no_family_found	0	WD40	Ec-05_004250.1	0_no_family_found	0	WD40	Ec-05_004250.1	0_no_family_found	0	WD40	Ec-05_004250.1	0_no_family_found	0	WD40
Ec-05_004320.1	DUF246 domain containing/O-FucT	1	O-FucT
Ec-05_004620.1	Zn_clus	1	Zn_clus	Ec-05_004620.1	Zn_clus	1	Zn_clus	Ec-05_004620.1	Zn_clus	1	Zn_clus	Ec-05_004620.1	Zn_clus	1	Zn_clus
Ec-05_005970.1	mTERF	1	mTERF	Ec-05_005970.1	mTERF	1	mTERF	Ec-05_005970.1	mTERF	1	mTERF	Ec-05_005970.1	mTERF	1	mTERF
Ec-05_006260.1	0_no_family_found	0	IQ	Ec-05_006260.1	0_no_family_found	0	IQ	Ec-05_006260.1	0_no_family_found	0	IQ	Ec-05_006260.1	0_no_family_found	0	IQ
Ec-05_006270.1	0_no_family_found	0	IQ	Ec-05_006270.1	0_no_family_found	0	IQ	Ec-05_006270.1	0_no_family_found	0	IQ	Ec-05_006270.1	0_no_family_found	0	IQ
Ec-05_006730.1	0_no_family_found	0	WD40	Ec-05_006730.1	0_no_family_found	0	WD40	Ec-05_006730.1	0_no_family_found	0	WD40	Ec-05_006730.1	0_no_family_found	0	WD40
Ec-06_000210.1	0_no_family_found	0	WD40	Ec-06_000210.1	0_no_family_found	0	WD40	Ec-06_000210.1	0_no_family_found	0	WD40	Ec-06_000210.1	0_no_family_found	0	WD40
Ec-06_000290.1	MYB	1	two_or_more_Myb_DNA-binding;Myb_DNA-binding	Ec-06_000290.1	MYB	1	two_or_more_Myb_DNA-binding;Myb_DNA-binding	Ec-06_000290.1	MYB	1	two_or_more_Myb_DNA-binding;Myb_DNA-binding	Ec-06_000290.1	MYB	1	two_or_more_Myb_DNA-binding;Myb_DNA-binding
Ec-06_000660.1	FHA	1	FHA	Ec-06_000660.1	FHA	1	FHA	Ec-06_000660.1	FHA	1	FHA	Ec-06_000660.1	FHA	1	FHA
Ec-06_000780.1	0_no_family_found	0	DEAD;Helicase_C	Ec-06_000780.1	0_no_family_found	0	DEAD;Helicase_C	Ec-06_000780.1	0_no_family_found	0	DEAD;Helicase_C	Ec-06_000780.1	0_no_family_found	0	DEAD;Helicase_C
Ec-06_000960.1	SWI/SNF_SNF2	1	SNF2_N;Helicase_C	Ec-06_000960.1	SWI/SNF_SNF2	1	SNF2_N;Helicase_C	Ec-06_000960.1	SWI/SNF_SNF2	1	SNF2_N;Helicase_C	Ec-06_000960.1	SWI/SNF_SNF2	1	SNF2_N;Helicase_C
Ec-06_001080.1	HSF	1	HSF_DNA-bind	Ec-06_001080.1	HSF	1	HSF_DNA-bind	Ec-06_001080.1	HSF	1	HSF_DNA-bind	Ec-06_001080.1	HSF	1	HSF_DNA-bind
Ec-06_001270.1	C2H2	1	zf-C2H2	Ec-06_001270.1	C2H2	1	zf-C2H2	Ec-06_001270.1	C2H2	1	zf-C2H2	Ec-06_001270.1	C2H2	1	zf-C2H2
								Ec-06_001310.1	bHLH	1	HLH	Ec-06_001310.1	bHLH	1	HLH
Ec-06_002030.1	0_no_family_found	0	WD40	Ec-06_002030.1	0_no_family_found	0	WD40	Ec-06_002030.1	0_no_family_found	0	WD40	Ec-06_002030.1	0_no_family_found	0	WD40
Ec-06_002100.1	CPP	1	TCR	Ec-06_002100.1	CPP	1	TCR	Ec-06_002100.1	CPP	1	TCR	Ec-06_002100.1	CPP	1	TCR
Ec-06_002110.1	MYB	1	two_or_more_Myb_DNA-binding;Myb_DNA-binding	Ec-06_002110.1	MYB	1	two_or_more_Myb_DNA-binding;Myb_DNA-binding	Ec-06_002110.1	MYB	1	two_or_more_Myb_DNA-binding;Myb_DNA-binding	Ec-06_002110.1	MYB	1	two_or_more_Myb_DNA-binding;Myb_DNA-binding
Ec-06_002330.1	SWI/SNF_SNF2	1	SNF2_N	Ec-06_002330.1	SWI/SNF_SNF2	1	SNF2_N	Ec-06_002330.1	SWI/SNF_SNF2	1	SNF2_N	Ec-06_002330.1	SWI/SNF_SNF2	1	SNF2_N
Ec-06_002380.1	0_no_family_found	0	MEKHLA	Ec-06_002380.1	0_no_family_found	0	MEKHLA	Ec-06_002380.1	0_no_family_found	0	MEKHLA	Ec-06_002380.1	0_no_family_found	0	MEKHLA
Ec-06_002410.1	0_no_family_found	0	WD40	Ec-06_002410.1	0_no_family_found	0	WD40	Ec-06_002410.1	0_no_family_found	0	WD40	Ec-06_002410.1	0_no_family_found	0	WD40
Ec-06_002560.1	0_no_family_found	0	WD40	Ec-06_002560.1	0_no_family_found	0	WD40	Ec-06_002560.1	0_no_family_found	0	WD40	Ec-06_002560.1	0_no_family_found	0	WD40
Ec-06_002960.1	SET	1	SET	Ec-06_002960.1	SET	1	SET	Ec-06_002960.1	SET	1	SET	Ec-06_002960.1	SET	1	SET
Ec-06_003130.1	0_no_family_found	0	IQ	Ec-06_003130.1	0_no_family_found	0	IQ	Ec-06_003130.1	0_no_family_found	0	IQ	Ec-06_003130.1	0_no_family_found	0	IQ
Ec-06_003420.1	Zn_clus	1	Zn_clus	Ec-06_003420.1	Zn_clus	1	Zn_clus	Ec-06_003420.1	Zn_clus	1	Zn_clus	Ec-06_003420.1	Zn_clus	1	Zn_clus
Ec-06_003460.1	TRAF	1	BTBZn_clus;WD40	Ec-06_003460.1	TRAF	1	BTB;WD40	Ec-06_003460.1	TRAF	1	BTB;WD40	Ec-06_003460.1	TRAF	1	BTB;WD40
Ec-06_003500.1	0_no_family_found	0	DEAD	Ec-06_003500.1	0_no_family_found	0	DEAD	Ec-06_003500.1	0_no_family_found	0	DEAD	Ec-06_003500.1	0_no_family_found	0	DEAD
Ec-06_003680.1	HSF	1	HSF_DNA-bind	Ec-06_003680.1	HSF	1	HSF_DNA-bind	Ec-06_003680.1	HSF	1	HSF_DNA-bind	Ec-06_003680.1	HSF	1	HSF_DNA-bind
												Ec-06_004000.1	bZIP	1	bZIP_CDD
Ec-06_004080.1	SET	1	SET	Ec-06_004080.1	SET	1	SET	Ec-06_004080.1	SET	1	SET	Ec-06_004080.1	SET	1	SET
Ec-06_004190.1	0_no_family_found	0	Response_reg	Ec-06_004190.1	0_no_family_found	0	Response_reg	Ec-06_004190.1	0_no_family_found	0	Response_reg	Ec-06_004190.1	0_no_family_found	0	Response_reg
Ec-06_004870.1	PHD	1	PHD	Ec-06_004870.1	PHD	1	PHD	Ec-06_004870.1	PHD	1	PHD	Ec-06_004870.1	PHD	1	PHD
Ec-06_005000.1	MYB-related	1	Myb_DNA-binding	Ec-06_005000.1	MYB-related	1	Myb_DNA-binding	Ec-06_005000.1	MYB-related	1	Myb_DNA-binding	Ec-06_005000.1	MYB-related	1	Myb_DNA-binding
Ec-06_005060.1	0_no_family_found	0	Response_reg	Ec-06_005060.1	0_no_family_found	0	Response_reg	Ec-06_005060.1	0_no_family_found	0	Response_reg	Ec-06_005060.1	0_no_family_found	0	Response_reg
Ec-06_005110.1	0_no_family_found	0	Response_reg	Ec-06_005110.1	0_no_family_found	0	Response_reg	Ec-06_005110.1	0_no_family_found	0	Response_reg	Ec-06_005110.1	0_no_family_found	0	Response_reg
Ec-06_005140.1	0_no_family_found	0	Response_reg	Ec-06_005140.1	0_no_family_found	0	Response_reg	Ec-06_005140.1	0_no_family_found	0	Response_reg	Ec-06_005140.1	0_no_family_found	0	Response_reg
Ec-06_005230.1	SET	1	SET	Ec-06_005230.1	SET	1	SET	Ec-06_005230.1	SET	1	SET	Ec-06_005230.1	SET	1	SET
Ec-06_005320.1	SET	1	SET	Ec-06_005320.1	SET	1	SET	Ec-06_005320.1	SET	1	SET	Ec-06_005320.1	SET	1	SET
Ec-06_005560.1	SWI/SNF_BAF60b	1	SWIB	Ec-06_005560.1	SWI/SNF_BAF60b	1	SWIB	Ec-06_005560.1	SWI/SNF_BAF60b	1	SWIB	Ec-06_005560.1	SWI/SNF_BAF60b	1	SWIB
Ec-06_005680.1	C2H2	1	zf-C2H2	Ec-06_005680.1	C2H2	1	zf-C2H2	Ec-06_005680.1	C2H2	1	zf-C2H2	Ec-06_005680.1	C2H2	1	zf-C2H2
Ec-06_005930.1	0_no_family_found	0	Response_reg	Ec-06_005930.1	0_no_family_found	0	Response_reg	Ec-06_005930.1	0_no_family_found	0	Response_reg	Ec-06_005930.1	0_no_family_found	0	Response_reg
Ec-06_006540.1	SWI/SNF_SNF2	1	Helicase_C;SNF2_N	Ec-06_006540.1	SWI/SNF_SNF2	1	Helicase_C;SNF2_N	Ec-06_006540.1	SWI/SNF_SNF2	1	Helicase_C;SNF2_N	Ec-06_006540.1	SWI/SNF_SNF2	1	Helicase_C;SNF2_N
Ec-06_006760.1	0_no_family_found	0	Response_reg	Ec-06_006760.1	0_no_family_found	0	Response_reg	Ec-06_006760.1	0_no_family_found	0	Response_reg	Ec-06_006760.1	0_no_family_found	0	Response_reg
Ec-06_006820.1	CPP	1	TCR	Ec-06_006820.1	CPP	1	TCR	Ec-06_006820.1	CPP	1	TCR	Ec-06_006820.1	CPP	1	TCR
Ec-06_007480.1	0_no_family_found	0	PP2C	Ec-06_007480.1	0_no_family_found	0	PP2C	Ec-06_007480.1	0_no_family_found	0	PP2C	Ec-06_007480.1	0_no_family_found	0	PP2C
Ec-06_007540.1	0_no_family_found	0	WD40	Ec-06_007540.1	0_no_family_found	0	WD40	Ec-06_007540.1	0_no_family_found	0	WD40	Ec-06_007540.1	0_no_family_found	0	WD40
Ec-06_007600.1	0_no_family_found	0	DEAD;Helicase_C	Ec-06_007600.1	0_no_family_found	0	DEAD;Helicase_C	Ec-06_007600.1	0_no_family_found	0	DEAD;Helicase_C	Ec-06_007600.1	0_no_family_found	0	DEAD;Helicase_C
Ec-06_007710.1	C2H2	1	zf-C2H2	Ec-06_007710.1	C2H2	1	zf-C2H2	Ec-06_007710.1	C2H2	1	zf-C2H2	Ec-06_007710.1	C2H2	1	zf-C2H2
Ec-06_007890.1	0_no_family_found	0	DEAD;Helicase_C	Ec-06_007890.1	0_no_family_found	0	DEAD;Helicase_C	Ec-06_007890.1	0_no_family_found	0	DEAD;Helicase_C	Ec-06_007890.1	0_no_family_found	0	DEAD;Helicase_C
Ec-06_008170.1	SET	1	SET	Ec-06_008170.1	SET	1	SET	Ec-06_008170.1	SET	1	SET	Ec-06_008170.1	SET	1	SET
Ec-06_008420.1	MYB-related	1	Myb_DNA-binding	Ec-06_008420.1	MYB-related	1	Myb_DNA-binding	Ec-06_008420.1	MYB-related	1	Myb_DNA-binding	Ec-06_008420.1	MYB-related	1	Myb_DNA-binding
Ec-06_008460.1	PHD	1	PHD	Ec-06_008460.1	PHD	1	PHD	Ec-06_008460.1	PHD	1	PHD	Ec-06_008460.1	PHD	1	PHD
Ec-06_008630.1	MYB-related	1	Myb_DNA-binding	Ec-06_008630.1	MYB-related	1	Myb_DNA-binding	Ec-06_008630.1	MYB-related	1	Myb_DNA-binding	Ec-06_008630.1	MYB-related	1	Myb_DNA-binding
Ec-06_008660.1	C2H2	1	zf-C2H2	Ec-06_008660.1	C2H2	1	zf-C2H2	Ec-06_008660.1	C2H2	1	zf-C2H2	Ec-06_008660.1	C2H2	1	zf-C2H2
Ec-06_008710.1	MYB	1	two_or_more_Myb_DNA-binding;Myb_DNA-binding	Ec-06_008710.1	MYB	1	two_or_more_Myb_DNA-binding;Myb_DNA-binding	Ec-06_008710.1	MYB	1	two_or_more_Myb_DNA-binding;Myb_DNA-binding	Ec-06_008710.1	MYB	1	two_or_more_Myb_DNA-binding;Myb_DNA-binding
Ec-06_008960.1	DDT	1	WSD;DDT	Ec-06_008960.1	DDT	1	WSD;DDT	Ec-06_008960.1	DDT	1	WSD;DDT	Ec-06_008960.1	DDT	1	WSD;DDT
Ec-06_009070.1	0_no_family_found	0	IQ	Ec-06_009070.1	0_no_family_found	0	IQ	Ec-06_009070.1	0_no_family_found	0	IQ	Ec-06_009070.1	0_no_family_found	0	IQ
				Ec-06_009130.1	bZIP	1	bZIP_2	Ec-06_009130.1	bZIP	1	bZIP_2	Ec-06_009130.1	bZIP	2	bZIP_AUREO;bZIP_2;bZIP_CDD
Ec-06_009180.1	SET	1	SET	Ec-06_009180.1	SET	1	SET	Ec-06_009180.1	SET	1	SET	Ec-06_009180.1	SET	1	SET
Ec-06_009570.1	0_no_family_found	0	START	Ec-06_009570.1	0_no_family_found	0	START	Ec-06_009570.1	0_no_family_found	0	START	Ec-06_009570.1	0_no_family_found	0	START
Ec-06_010060.1	0_no_family_found	0	DEAD;Helicase_C	Ec-06_010060.1	0_no_family_found	0	DEAD;Helicase_C	Ec-06_010060.1	0_no_family_found	0	DEAD;Helicase_C	Ec-06_010060.1	0_no_family_found	0	DEAD;Helicase_C
Ec-06_010370.1	0_no_family_found	0	PP2C	Ec-06_010370.1	0_no_family_found	0	PP2C	Ec-06_010370.1	0_no_family_found	0	PP2C	Ec-06_010370.1	0_no_family_found	0	PP2C
Ec-06_010490.1	HSF	1	HSF_DNA-bind	Ec-06_010490.1	HSF	1	HSF_DNA-bind	Ec-06_010490.1	HSF	1	HSF_DNA-bind	Ec-06_010490.1	HSF	1	HSF_DNA-bind
Ec-06_010620.1	PHD	1	PHD	Ec-06_010620.1	PHD	1	PHD	Ec-06_010620.1	PHD	1	PHD	Ec-06_010620.1	PHD	1	PHD
Ec-06_010920.1	0_no_family_found	0	DEAD;Helicase_C	Ec-06_010920.1	0_no_family_found	0	DEAD;Helicase_C	Ec-06_010920.1	0_no_family_found	0	DEAD;Helicase_C	Ec-06_010920.1	0_no_family_found	0	DEAD;Helicase_C
Ec-07_000330.1	MYB-related	1	Myb_DNA-binding	Ec-07_000330.1	MYB-related	1	Myb_DNA-binding	Ec-07_000330.1	MYB-related	1	Myb_DNA-binding	Ec-07_000330.1	MYB-related	1	Myb_DNA-binding
Ec-07_000410.1	MYB-related	1	Myb_DNA-binding	Ec-07_000410.1	MYB-related	1	Myb_DNA-binding	Ec-07_000410.1	MYB-related	1	Myb_DNA-binding	Ec-07_000410.1	MYB-related	1	Myb_DNA-binding
Ec-07_000570.1	C2H2	1	zf-C2H2	Ec-07_000570.1	C2H2	1	zf-C2H2	Ec-07_000570.1	C2H2	1	zf-C2H2	Ec-07_000570.1	C2H2	1	zf-C2H2
Ec-07_000790.1	C3H	1	zf-CCCH	Ec-07_000790.1	C3H	1	zf-CCCH	Ec-07_000790.1	C3H	1	zf-CCCH	Ec-07_000790.1	C3H	1	zf-CCCH
Ec-07_001080.1	0_no_family_found	0	Helicase_C;DEAD	Ec-07_001080.1	0_no_family_found	0	Helicase_C;DEAD	Ec-07_001080.1	0_no_family_found	0	Helicase_C;DEAD	Ec-07_001080.1	0_no_family_found	0	Helicase_C;DEAD
Ec-07_001170.1	0_no_family_found	0	WD40	Ec-07_001170.1	0_no_family_found	0	WD40	Ec-07_001170.1	0_no_family_found	0	WD40	Ec-07_001170.1	0_no_family_found	0	WD40
Ec-07_001250.1	0_no_family_found	0	Helicase_C;DEAD	Ec-07_001250.1	0_no_family_found	0	Helicase_C;DEAD	Ec-07_001250.1	0_no_family_found	0	Helicase_C;DEAD	Ec-07_001250.1	0_no_family_found	0	Helicase_C;DEAD
Ec-07_002040.1	MYB	1	two_or_more_Myb_DNA-binding;Myb_DNA-binding	Ec-07_002040.1	MYB	1	two_or_more_Myb_DNA-binding;Myb_DNA-binding	Ec-07_002040.1	MYB	1	two_or_more_Myb_DNA-binding;Myb_DNA-binding	Ec-07_002040.1	MYB	1	two_or_more_Myb_DNA-binding;Myb_DNA-binding
Ec-07_002410.1	MBF1	1	MBF1	Ec-07_002410.1	MBF1	1	MBF1	Ec-07_002410.1	MBF1	1	MBF1	Ec-07_002410.1	MBF1	1	MBF1
				Ec-07_002520.1	GNAT	1	Acetyltransf_1	Ec-07_002520.1	GNAT	1	Acetyltransf_1	Ec-07_002520.1	GNAT	1	Acetyltransf_1
Ec-07_002970.1	C3H	1	zf-CCCH	Ec-07_002970.1	C3H	1	zf-CCCH	Ec-07_002970.1	C3H	1	zf-CCCH	Ec-07_002970.1	C3H	1	zf-CCCH
Ec-07_003020.1	SET	1	SET	Ec-07_003020.1	SET	1	SET	Ec-07_003020.1	SET	1	SET	Ec-07_003020.1	SET	1	SET
Ec-07_003170.1	0_no_family_found	0	WD40	Ec-07_003170.1	0_no_family_found	0	WD40	Ec-07_003170.1	0_no_family_found	0	WD40	Ec-07_003170.1	0_no_family_found	0	WD40
Ec-07_003370.1	C3H	1	zf-CCCH	Ec-07_003370.1	C3H	1	zf-CCCH	Ec-07_003370.1	C3H	1	zf-CCCH	Ec-07_003370.1	C3H	1	zf-CCCH
Ec-07_003530.1	0_no_family_found	0	WD40	Ec-07_003530.1	0_no_family_found	0	WD40	Ec-07_003530.1	0_no_family_found	0	WD40	Ec-07_003530.1	0_no_family_found	0	WD40
Ec-07_003620.1	C2H2	1	zf-CCCH;zf-C2H2	Ec-07_003620.1	C2H2	1	zf-CCCH;zf-C2H2	Ec-07_003620.1	C2H2	1	zf-CCCH;zf-C2H2	Ec-07_003620.1	C2H2	1	zf-CCCH;zf-C2H2
Ec-07_003630.1	0_no_family_found	0	WD40	Ec-07_003630.1	0_no_family_found	0	WD40	Ec-07_003630.1	0_no_family_found	0	WD40	Ec-07_003630.1	0_no_family_found	0	WD40
Ec-07_003810.1	0_no_family_found	0	Helicase_C;DEAD	Ec-07_003810.1	0_no_family_found	0	Helicase_C;DEAD	Ec-07_003810.1	0_no_family_found	0	Helicase_C;DEAD	Ec-07_003810.1	0_no_family_found	0	Helicase_C;DEAD
Ec-07_003950.1	MYB	1	two_or_more_Myb_DNA-binding;Myb_DNA-binding	Ec-07_003950.1	MYB	1	two_or_more_Myb_DNA-binding;Myb_DNA-binding	Ec-07_003950.1	MYB	1	two_or_more_Myb_DNA-binding;Myb_DNA-binding	Ec-07_003950.1	MYB	1	two_or_more_Myb_DNA-binding;Myb_DNA-binding
Ec-07_004090.1	0_no_family_found	0	WD40	Ec-07_004090.1	0_no_family_found	0	WD40	Ec-07_004090.1	0_no_family_found	0	WD40	Ec-07_004090.1	0_no_family_found	0	WD40
Ec-07_004340.1	0_no_family_found	0	DEAD;Helicase_C	Ec-07_004340.1	0_no_family_found	0	DEAD;Helicase_C	Ec-07_004340.1	0_no_family_found	0	DEAD;Helicase_C	Ec-07_004340.1	0_no_family_found	0	DEAD;Helicase_C
Ec-07_004620.1	0_no_family_found	0	IQ	Ec-07_004620.1	0_no_family_found	0	IQ	Ec-07_004620.1	0_no_family_found	0	IQ	Ec-07_004620.1	0_no_family_found	0	IQ
Ec-07_004730.1	SET	1	SET	Ec-07_004730.1	SET	1	SET	Ec-07_004730.1	SET	1	SET	Ec-07_004730.1	SET	1	SET
Ec-07_004750.1	0_no_family_found	0	IQ	Ec-07_004750.1	0_no_family_found	0	IQ	Ec-07_004750.1	0_no_family_found	0	IQ	Ec-07_004750.1	0_no_family_found	0	IQ
Ec-07_004900.1	0_no_family_found	0	WD40	Ec-07_004900.1	0_no_family_found	0	WD40	Ec-07_004900.1	0_no_family_found	0	WD40	Ec-07_004900.1	0_no_family_found	0	WD40
Ec-07_005190.1	0_no_family_found	0	WD40	Ec-07_005190.1	0_no_family_found	0	WD40	Ec-07_005190.1	0_no_family_found	0	WD40	Ec-07_005190.1	0_no_family_found	0	WD40
Ec-07_005610.1	SWI/SNF_BAF60b	1	SWIB	Ec-07_005610.1	SWI/SNF_BAF60b	1	SWIB	Ec-07_005610.1	SWI/SNF_BAF60b	1	SWIB	Ec-07_005610.1	SWI/SNF_BAF60b	1	SWIB
Ec-07_005820.1	0_no_family_found	0	WD40	Ec-07_005820.1	0_no_family_found	0	WD40	Ec-07_005820.1	0_no_family_found	0	WD40	Ec-07_005820.1	0_no_family_found	0	WD40
Ec-07_006270.1	MYB	1	two_or_more_Myb_DNA-binding;Myb_DNA-binding	Ec-07_006270.1	MYB	1	two_or_more_Myb_DNA-binding;Myb_DNA-binding	Ec-07_006270.1	MYB	1	two_or_more_Myb_DNA-binding;Myb_DNA-binding	Ec-07_006270.1	MYB	1	two_or_more_Myb_DNA-binding;Myb_DNA-binding
Ec-07_006310.1	MYB-related	1	Myb_DNA-binding	Ec-07_006310.1	MYB-related	1	Myb_DNA-binding	Ec-07_006310.1	MYB-related	1	Myb_DNA-binding	Ec-07_006310.1	MYB-related	1	Myb_DNA-binding
Ec-07_006640.1	SWI/SNF_SNF2	1	SNF2_N;Helicase_C	Ec-07_006640.1	SWI/SNF_SNF2	1	SNF2_N;Helicase_C	Ec-07_006640.1	SWI/SNF_SNF2	1	SNF2_N;Helicase_C	Ec-07_006640.1	SWI/SNF_SNF2	1	SNF2_N;Helicase_C
Ec-07_006800.1	MYB	1	two_or_more_Myb_DNA-binding;Myb_DNA-binding	Ec-07_006800.1	MYB	1	two_or_more_Myb_DNA-binding;Myb_DNA-binding	Ec-07_006800.1	MYB	1	two_or_more_Myb_DNA-binding;Myb_DNA-binding	Ec-07_006800.1	MYB	1	two_or_more_Myb_DNA-binding;Myb_DNA-binding
Ec-07_006970.1	Zn_clus	1	Zn_clus	Ec-07_006970.1	Zn_clus	1	Zn_clus	Ec-07_006970.1	Zn_clus	1	Zn_clus	Ec-07_006970.1	Zn_clus	1	Zn_clus
Ec-07_007050.1	Zn_clus	1	Zn_clus	Ec-07_007050.1	Zn_clus	1	Zn_clus	Ec-07_007050.1	Zn_clus	1	Zn_clus	Ec-07_007050.1	Zn_clus	1	Zn_clus
Ec-07_007100.1	SET	1	SET	Ec-07_007100.1	SET	1	SET	Ec-07_007100.1	SET	1	SET	Ec-07_007100.1	SET	1	SET
Ec-07_007250.1	0_no_family_found	0	WD40	Ec-07_007250.1	0_no_family_found	0	WD40	Ec-07_007250.1	0_no_family_found	0	WD40	Ec-07_007250.1	0_no_family_found	0	WD40
Ec-07_007930.1	0_no_family_found	0	PP2C	Ec-07_007930.1	0_no_family_found	0	PP2C	Ec-07_007930.1	0_no_family_found	0	PP2C	Ec-07_007930.1	0_no_family_found	0	PP2C
Ec-08_000090.1	C2H2	1	zf-C2H2	Ec-08_000090.1	C2H2	1	zf-C2H2	Ec-08_000090.1	C2H2	1	zf-C2H2	Ec-08_000090.1	C2H2	1	zf-C2H2
Ec-08_000660.1	SWI/SNF_SNF2	1	SNF2_N	Ec-08_000660.1	SWI/SNF_SNF2	1	SNF2_N	Ec-08_000660.1	SWI/SNF_SNF2	1	SNF2_N	Ec-08_000660.1	SWI/SNF_SNF2	1	SNF2_N
Ec-08_000770.1	0_no_family_found	0	WD40	Ec-08_000770.1	0_no_family_found	0	WD40	Ec-08_000770.1	0_no_family_found	0	WD40	Ec-08_000770.1	0_no_family_found	0	WD40
Ec-08_001040.1	0_no_family_found	0	DEAD;Helicase_C	Ec-08_001040.1	0_no_family_found	0	DEAD;Helicase_C	Ec-08_001040.1	0_no_family_found	0	DEAD;Helicase_C	Ec-08_001040.1	0_no_family_found	0	DEAD;Helicase_C
Ec-08_001070.1	0_no_family_found	0	DEAD	Ec-08_001070.1	0_no_family_found	0	DEAD	Ec-08_001070.1	0_no_family_found	0	DEAD	Ec-08_001070.1	0_no_family_found	0	DEAD
Ec-08_001430.1	0_no_family_found	0	IQ	Ec-08_001430.1	0_no_family_found	0	IQ	Ec-08_001430.1	0_no_family_found	0	IQ	Ec-08_001430.1	0_no_family_found	0	IQ
Ec-08_001580.1	PHD	1	PHD	Ec-08_001580.1	PHD	1	PHD	Ec-08_001580.1	PHD	1	PHD	Ec-08_001580.1	PHD	1	PHD
Ec-08_002030.1	0_no_family_found	0	WD40	Ec-08_002030.1	0_no_family_found	0	WD40	Ec-08_002030.1	0_no_family_found	0	WD40	Ec-08_002030.1	0_no_family_found	0	WD40
Ec-08_002320.1	GNAT	1	Acetyltransf_1	Ec-08_002320.1	GNAT	1	Acetyltransf_1	Ec-08_002320.1	GNAT	1	Acetyltransf_1	Ec-08_002320.1	GNAT	1	Acetyltransf_1
Ec-08_002340.1	0_no_family_found	0	WD40	Ec-08_002340.1	0_no_family_found	0	WD40	Ec-08_002340.1	0_no_family_found	0	WD40	Ec-08_002340.1	0_no_family_found	0	WD40
Ec-08_002660.1	0_no_family_found	0	DEAD;Helicase_C	Ec-08_002660.1	0_no_family_found	0	DEAD;Helicase_C	Ec-08_002660.1	0_no_family_found	0	DEAD;Helicase_C	Ec-08_002660.1	0_no_family_found	0	DEAD;Helicase_C
Ec-08_002680.1	SWI/SNF_SNF2	1	SNF2_N;Helicase_C	Ec-08_002680.1	SWI/SNF_SNF2	1	SNF2_N;Helicase_C	Ec-08_002680.1	SWI/SNF_SNF2	1	SNF2_N;Helicase_C	Ec-08_002680.1	SWI/SNF_SNF2	1	SNF2_N;Helicase_C
Ec-08_003390.1	BSD domain containing	1	BSD	Ec-08_003390.1	BSD domain containing	1	BSD	Ec-08_003390.1	BSD domain containing	1	BSD	Ec-08_003390.1	BSD domain containing	1	BSD
Ec-08_003430.1	SWI/SNF_SNF2	1	Helicase_C;SNF2_N	Ec-08_003430.1	SWI/SNF_SNF2	1	Helicase_C;SNF2_N	Ec-08_003430.1	AP2/EREBP	1	Helicase_C;SNF2_N;AP2	Ec-08_003430.1	AP2/EREBP	1	Helicase_C;SNF2_N;AP2
Ec-08_004030.1	0_no_family_found	0	IQ	Ec-08_004030.1	0_no_family_found	0	IQ	Ec-08_004030.1	0_no_family_found	0	IQ	Ec-08_004030.1	0_no_family_found	0	IQ
Ec-08_004280.1	DUF246 domain containing/O-FucT	1	O-FucT	Ec-08_004280.1	DUF246 domain containing/O-FucT	1	O-FucT	Ec-08_004280.1	DUF246 domain containing/O-FucT	1	O-FucT	Ec-08_004280.1	DUF246 domain containing/O-FucT	1	O-FucT
Ec-08_004770.1	PHD	1	PHD	Ec-08_004770.1	PHD	1	PHD	Ec-08_004770.1	PHD	1	PHD	Ec-08_004770.1	PHD	1	PHD
Ec-08_004790.1	0_no_family_found	0	WD40	Ec-08_004790.1	0_no_family_found	0	WD40	Ec-08_004790.1	0_no_family_found	0	WD40	Ec-08_004790.1	0_no_family_found	0	WD40
Ec-08_005050.1	bZIP	1	bZIP_2					Ec-08_005050.1	bZIP	1	bZIP_2	Ec-08_005050.1	bZIP	2	bZIP_CDD;bZIP_2
Ec-08_005180.1	GNAT	1	Acetyltransf_1	Ec-08_005180.1	GNAT	1	Acetyltransf_1	Ec-08_005180.1	GNAT	1	Acetyltransf_1	Ec-08_005180.1	GNAT	1	Acetyltransf_1
Ec-08_005190.1	0_no_family_found	0	DEAD;Helicase_C	Ec-08_005190.1	0_no_family_found	0	DEAD;Helicase_C	Ec-08_005190.1	0_no_family_found	0	DEAD;Helicase_C	Ec-08_005190.1	0_no_family_found	0	DEAD;Helicase_C
Ec-08_005300.1	0_no_family_found	0	WD40	Ec-08_005300.1	0_no_family_found	0	WD40	Ec-08_005300.1	0_no_family_found	0	WD40	Ec-08_005300.1	0_no_family_found	0	WD40
Ec-08_005490.1	0_no_family_found	0	PP2C	Ec-08_005490.1	0_no_family_found	0	PP2C	Ec-08_005490.1	0_no_family_found	0	PP2C	Ec-08_005490.1	0_no_family_found	0	PP2C
Ec-08_005530.1	TAZ	1	zf-TAZ	Ec-08_005530.1	TAZ	1	zf-TAZ	Ec-08_005530.1	TAZ	1	zf-TAZ	Ec-08_005530.1	TAZ	1	zf-TAZ
Ec-08_005600.1	Zinc finger, AN1 and A20 type	1	zf-AN1	Ec-08_005600.1	Zinc finger, AN1 and A20 type	1	zf-AN1	Ec-08_005600.1	Zinc finger, AN1 and A20 type	1	zf-AN1	Ec-08_005600.1	Zinc finger, AN1 and A20 type	1	zf-AN1
Ec-08_005640.1	0_no_family_found	0	Response_reg	Ec-08_005640.1	0_no_family_found	0	Response_reg	Ec-08_005640.1	0_no_family_found	0	Response_reg	Ec-08_005640.1	0_no_family_found	0	Response_reg
Ec-08_005660.1	IWS1	1	Med26	Ec-08_005660.1	IWS1	1	Med26	Ec-08_005660.1	IWS1	1	Med26	Ec-08_005660.1	IWS1	1	Med26
Ec-08_005720.1	RWP-RK	1	RWP-RK	Ec-08_005720.1	RWP-RK	1	RWP-RK	Ec-08_005720.1	RWP-RK	1	RWP-RK	Ec-08_005720.1	RWP-RK	1	RWP-RK
Ec-08_005960.1	GNAT	1	Acetyltransf_1	Ec-08_005960.1	GNAT	1	Acetyltransf_1	Ec-08_005960.1	GNAT	1	Acetyltransf_1	Ec-08_005960.1	GNAT	1	Acetyltransf_1
Ec-08_006000.1	SET	1	SET	Ec-08_006000.1	SET	1	SET	Ec-08_006000.1	SET	1	SET	Ec-08_006000.1	SET	1	SET
Ec-08_006160.1	C2H2	1	zf-C2H2	Ec-08_006160.1	C2H2	1	zf-C2H2
Ec-08_006660.1	MYB-related	1	Myb_DNA-binding	Ec-08_006660.1	MYB-related	1	Myb_DNA-binding	Ec-08_006660.1	MYB-related	1	Myb_DNA-binding	Ec-08_006660.1	MYB-related	1	Myb_DNA-binding
Ec-09_000390.1	0_no_family_found	0	DEAD;Helicase_C	Ec-09_000390.1	0_no_family_found	0	DEAD;Helicase_C	Ec-09_000390.1	0_no_family_found	0	DEAD;Helicase_C	Ec-09_000390.1	0_no_family_found	0	DEAD;Helicase_C
Ec-09_000780.1	mTERF	1	mTERF	Ec-09_000780.1	mTERF	1	mTERF	Ec-09_000780.1	mTERF	1	mTERF	Ec-09_000780.1	mTERF	1	mTERF
Ec-09_001050.1	mTERF	1	mTERF	Ec-09_001050.1	mTERF	1	mTERF	Ec-09_001050.1	mTERF	1	mTERF	Ec-09_001050.1	mTERF	1	mTERF
Ec-09_001240.1	TRAF	1	BTB	Ec-09_001240.1	TRAF	1	BTB	Ec-09_001240.1	TRAF	1	BTB	Ec-09_001240.1	TRAF	1	BTB
Ec-09_001910.1	MYB	1	two_or_more_Myb_DNA-binding;Myb_DNA-binding	Ec-09_001910.1	MYB	1	two_or_more_Myb_DNA-binding;Myb_DNA-binding	Ec-09_001910.1	MYB	1	two_or_more_Myb_DNA-binding;Myb_DNA-binding	Ec-09_001910.1	MYB	1	two_or_more_Myb_DNA-binding;Myb_DNA-binding
Ec-09_002150.1	0_no_family_found	0	Helicase_C;DEAD	Ec-09_002150.1	0_no_family_found	0	Helicase_C;DEAD	Ec-09_002150.1	0_no_family_found	0	Helicase_C;DEAD	Ec-09_002150.1	0_no_family_found	0	Helicase_C;DEAD
Ec-09_002830.1	0_no_family_found	0	WD40	Ec-09_002830.1	0_no_family_found	0	WD40	Ec-09_002830.1	0_no_family_found	0	WD40	Ec-09_002830.1	0_no_family_found	0	WD40
Ec-09_003070.1	Coactivator p15	1	PC4	Ec-09_003070.1	Coactivator p15	1	PC4	Ec-09_003070.1	Coactivator p15	1	PC4	Ec-09_003070.1	Coactivator p15	1	PC4
Ec-09_003090.1	0_no_family_found	0	DEAD;Helicase_C	Ec-09_003090.1	0_no_family_found	0	DEAD;Helicase_C	Ec-09_003090.1	0_no_family_found	0	DEAD;Helicase_C	Ec-09_003090.1	0_no_family_found	0	DEAD;Helicase_C
Ec-09_003130.1	0_no_family_found	0	Helicase_C;DEAD	Ec-09_003130.1	0_no_family_found	0	Helicase_C;DEAD	Ec-09_003130.1	0_no_family_found	0	Helicase_C;DEAD	Ec-09_003130.1	0_no_family_found	0	Helicase_C;DEAD
Ec-09_003200.1	0_no_family_found	0	DEAD;Helicase_C	Ec-09_003200.1	0_no_family_found	0	DEAD;Helicase_C	Ec-09_003200.1	0_no_family_found	0	DEAD;Helicase_C	Ec-09_003200.1	0_no_family_found	0	DEAD;Helicase_C
Ec-09_003280.1	0_no_family_found	0	zf-B_box	Ec-09_003280.1	0_no_family_found	0	zf-B_box	Ec-09_003280.1	0_no_family_found	0	zf-B_box	Ec-09_003280.1	0_no_family_found	0	zf-B_box
Ec-09_003430.1	Alfin-like	1	Alfin-like	Ec-09_003430.1	Alfin-like	1	Alfin-like	Ec-09_003430.1	Alfin-like	1	Alfin-like	Ec-09_003430.1	Alfin-like	1	Alfin-like
Ec-09_003450.1	0_no_family_found	0	DEAD;Helicase_C	Ec-09_003450.1	0_no_family_found	0	DEAD;Helicase_C	Ec-09_003450.1	0_no_family_found	0	DEAD;Helicase_C	Ec-09_003450.1	0_no_family_found	0	DEAD;Helicase_C
Ec-09_003470.1	TUB	1	Tub	Ec-09_003470.1	TUB	1	Tub	Ec-09_003470.1	TUB	1	Tub	Ec-09_003470.1	TUB	1	Tub
Ec-09_003520.1	DUF547 domain containing	1	DUF547	Ec-09_003520.1	DUF547 domain containing	1	DUF547	Ec-09_003520.1	DUF547 domain containing	1	DUF547	Ec-09_003520.1	DUF547 domain containing	1	DUF547
Ec-09_003680.1	DUF246 domain containing/O-FucT	1	O-FucT	Ec-09_003680.1	DUF246 domain containing/O-FucT	1	O-FucT	Ec-09_003680.1	DUF246 domain containing/O-FucT	1	O-FucT	Ec-09_003680.1	DUF246 domain containing/O-FucT	1	O-FucT
Ec-09_003740.1	0_no_family_found	0	DEAD;Helicase_C	Ec-09_003740.1	0_no_family_found	0	DEAD;Helicase_C	Ec-09_003740.1	0_no_family_found	0	DEAD;Helicase_C	Ec-09_003740.1	0_no_family_found	0	DEAD;Helicase_C
Ec-09_004020.1	0_no_family_found	0	WD40	Ec-09_004020.1	0_no_family_found	0	WD40	Ec-09_004020.1	0_no_family_found	0	WD40	Ec-09_004020.1	0_no_family_found	0	WD40
Ec-09_004330.1	FHA	1	FHA	Ec-09_004330.1	FHA	1	FHA	Ec-09_004330.1	FHA	1	FHA	Ec-09_004330.1	FHA	1	FHA
Ec-09_004460.1	TRAF	1	BTB	Ec-09_004460.1	TRAF	1	BTB	Ec-09_004460.1	TRAF	1	BTB	Ec-09_004460.1	TRAF	1	BTB
Ec-10_000430.1	0_no_family_found	0	IQ	Ec-10_000430.1	0_no_family_found	0	IQ	Ec-10_000430.1	0_no_family_found	0	IQ	Ec-10_000430.1	0_no_family_found	0	IQ
Ec-10_001070.1	0_no_family_found	0	WD40	Ec-10_001070.1	0_no_family_found	0	WD40	Ec-10_001070.1	0_no_family_found	0	WD40	Ec-10_001070.1	0_no_family_found	0	WD40
Ec-10_001680.1	TRAF	1	BTB	Ec-10_001680.1	TRAF	1	BTB	Ec-10_001680.1	TRAF	1	BTB	Ec-10_001680.1	TRAF	1	BTB
Ec-10_001990.1	0_no_family_found	0	WD40	Ec-10_001990.1	0_no_family_found	0	WD40	Ec-10_001990.1	0_no_family_found	0	WD40	Ec-10_001990.1	0_no_family_found	0	WD40
Ec-10_002150.1	0_no_family_found	0	WD40	Ec-10_002150.1	0_no_family_found	0	WD40	Ec-10_002150.1	0_no_family_found	0	WD40	Ec-10_002150.1	0_no_family_found	0	WD40
Ec-10_002170.1	SWI/SNF_SNF2	1	SNF2_N;Helicase_C	Ec-10_002170.1	SWI/SNF_SNF2	1	SNF2_N;Helicase_C	Ec-10_002170.1	SWI/SNF_SNF2	1	SNF2_N;Helicase_C	Ec-10_002170.1	SWI/SNF_SNF2	1	SNF2_N;Helicase_C
Ec-10_002380.1	0_no_family_found	0	PP2C	Ec-10_002380.1	0_no_family_found	0	PP2C	Ec-10_002380.1	0_no_family_found	0	PP2C	Ec-10_002380.1	0_no_family_found	0	PP2C
Ec-10_002390.1	PHD	1	PHD	Ec-10_002390.1	PHD	1	PHD	Ec-10_002390.1	PHD	1	PHD	Ec-10_002390.1	PHD	1	PHD
Ec-10_002470.1	0_no_family_found	0	DEAD;Helicase_C	Ec-10_002470.1	0_no_family_found	0	DEAD;Helicase_C	Ec-10_002470.1	0_no_family_found	0	DEAD;Helicase_C	Ec-10_002470.1	0_no_family_found	0	DEAD;Helicase_C
Ec-10_002590.1	CPP	1	TCR	Ec-10_002590.1	CPP	1	TCR	Ec-10_002590.1	CPP	1	TCR	Ec-10_002590.1	CPP	1	TCR
Ec-10_002800.1	0_no_family_found	0	Sigma70_r2	Ec-10_002800.1	0_no_family_found	0	Sigma70_r2	Ec-10_002800.1	0_no_family_found	0	Sigma70_r2	Ec-10_002800.1	0_no_family_found	0	Sigma70_r2
								Ec-10_004250.1	C2H2	1	zf-C2H2	Ec-10_004250.1	C2H2	1	zf-C2H2
Ec-10_004400.1	0_no_family_found	0	WD40	Ec-10_004400.1	0_no_family_found	0	WD40	Ec-10_004400.1	0_no_family_found	0	WD40	Ec-10_004400.1	0_no_family_found	0	WD40
Ec-10_004750.1	0_no_family_found	0	SH2	Ec-10_004750.1	0_no_family_found	0	SH2	Ec-10_004750.1	0_no_family_found	0	SH2	Ec-10_004750.1	0_no_family_found	0	SH2
Ec-10_004800.1	0_no_family_found	0	SH2	Ec-10_004800.1	0_no_family_found	0	SH2	Ec-10_004800.1	0_no_family_found	0	SH2	Ec-10_004800.1	0_no_family_found	0	SH2
Ec-10_004820.1	0_no_family_found	0	SH2	Ec-10_004820.1	0_no_family_found	0	SH2	Ec-10_004820.1	0_no_family_found	0	SH2	Ec-10_004820.1	0_no_family_found	0	SH2
Ec-10_005720.1	Jumonji_Other	1	JmjC	Ec-10_005720.1	Jumonji_Other	1	JmjC	Ec-10_005720.1	Jumonji_Other	1	JmjC	Ec-10_005720.1	Jumonji_Other	1	JmjC
Ec-10_005970.1	0_no_family_found	0	START	Ec-10_005970.1	0_no_family_found	0	START	Ec-10_005970.1	0_no_family_found	0	START	Ec-10_005970.1	0_no_family_found	0	START
Ec-10_006180.1	0_no_family_found	0	Sigma70_r2;Sigma70_r4	Ec-10_006180.1	0_no_family_found	0	Sigma70_r2;Sigma70_r4	Ec-10_006180.1	0_no_family_found	0	Sigma70_r2;Sigma70_r4	Ec-10_006180.1	0_no_family_found	0	Sigma70_r2;Sigma70_r4
Ec-10_006330.1	0_no_family_found	0	zf-B_box	Ec-10_006330.1	0_no_family_found	0	zf-B_box	Ec-10_006330.1	0_no_family_found	0	zf-B_box	Ec-10_006330.1	0_no_family_found	0	zf-B_box
								Ec-10_006350.1	C2H2	1	zf-C2H2	Ec-10_006350.1	C2H2	1	zf-C2H2
Ec-11_000550.1	0_no_family_found	0	Helicase_C	Ec-11_000550.1	0_no_family_found	0	Helicase_C	Ec-11_000550.1	0_no_family_found	0	Helicase_C	Ec-11_000550.1	0_no_family_found	0	Helicase_C
Ec-11_000630.1	bZIP	1	bZIP_1;bZIP_2	Ec-11_000630.1	bZIP	1	bZIP_1;bZIP_2	Ec-11_000630.1	bZIP	1	bZIP_1;bZIP_2	Ec-11_000630.1	bZIP	1	bZIP_1;bZIP_CDD;bZIP_2
Ec-11_000955.1	0_no_family_found	0	IQ	Ec-11_000955.1	0_no_family_found	0	IQ	Ec-11_000955.1	0_no_family_found	0	IQ	Ec-11_000955.1	0_no_family_found	0	IQ
Ec-11_001220.1	TRAF	1	BTB	Ec-11_001220.1	TRAF	1	BTB	Ec-11_001220.1	TRAF	1	BTB	Ec-11_001220.1	TRAF	1	BTB
Ec-11_001290.1	TAZ	1	zf-TAZ	Ec-11_001290.1	TAZ	1	zf-TAZ	Ec-11_001290.1	TAZ	1	zf-TAZ	Ec-11_001290.1	TAZ	1	zf-TAZ
Ec-11_001300.1	0_no_family_found	0	PP2C	Ec-11_001300.1	0_no_family_found	0	PP2C	Ec-11_001300.1	0_no_family_found	0	PP2C	Ec-11_001300.1	0_no_family_found	0	PP2C
Ec-11_001620.1	0_no_family_found	0	WD40	Ec-11_001620.1	0_no_family_found	0	WD40	Ec-11_001620.1	0_no_family_found	0	WD40	Ec-11_001620.1	0_no_family_found	0	WD40
Ec-11_001650.1	SWI/SNF_SNF2	1	SNF2_N;Helicase_C	Ec-11_001650.1	SWI/SNF_SNF2	1	SNF2_N;Helicase_C	Ec-11_001650.1	SWI/SNF_SNF2	1	SNF2_N;Helicase_C	Ec-11_001650.1	SWI/SNF_SNF2	1	SNF2_N;Helicase_C
Ec-11_001830.1	MYB-related	1	Myb_DNA-binding	Ec-11_001830.1	MYB-related	1	Myb_DNA-binding	Ec-11_001830.1	MYB-related	1	Myb_DNA-binding	Ec-11_001830.1	MYB-related	1	Myb_DNA-binding
Ec-11_002600.1	SWI/SNF_SNF2	1	SNF2_N;Helicase_C	Ec-11_002600.1	SWI/SNF_SNF2	1	SNF2_N;Helicase_C	Ec-11_002600.1	SWI/SNF_SNF2	1	SNF2_N;Helicase_C	Ec-11_002600.1	SWI/SNF_SNF2	1	SNF2_N;Helicase_C
Ec-11_002660.1	0_no_family_found	0	DEAD;Helicase_C	Ec-11_002660.1	0_no_family_found	0	DEAD;Helicase_C	Ec-11_002660.1	0_no_family_found	0	DEAD;Helicase_C	Ec-11_002660.1	0_no_family_found	0	DEAD;Helicase_C
Ec-11_002940.1	CCAAT_HAP5	1	NF-YC;HMG_box	Ec-11_002940.1	CCAAT_HAP5	1	NF-YC;HMG_box	Ec-11_002940.1	HMG	1	NF-YC;HMG_box	Ec-11_002940.1	HMG	1	NF-YC;HMG_box
Ec-11_003140.1	GNAT	1	Acetyltransf_1	Ec-11_003140.1	GNAT	1	Acetyltransf_1	Ec-11_003140.1	GNAT	1	Acetyltransf_1	Ec-11_003140.1	GNAT	1	Acetyltransf_1
Ec-11_003280.1	0_no_family_found	0	WD40	Ec-11_003280.1	0_no_family_found	0	WD40	Ec-11_003280.1	0_no_family_found	0	WD40	Ec-11_003280.1	0_no_family_found	0	WD40
Ec-11_003630.1	SET	1	SET	Ec-11_003630.1	SET	1	SET	Ec-11_003630.1	SET	1	SET	Ec-11_003630.1	SET	1	SET
Ec-11_003860.1	TUB	1	Tub	Ec-11_003860.1	TUB	1	Tub	Ec-11_003860.1	TUB	1	Tub	Ec-11_003860.1	TUB	1	Tub
Ec-11_003880.1	0_no_family_found	0	START	Ec-11_003880.1	0_no_family_found	0	START	Ec-11_003880.1	0_no_family_found	0	START	Ec-11_003880.1	0_no_family_found	0	START
Ec-11_004110.1	0_no_family_found	0	Helicase_C	Ec-11_004110.1	0_no_family_found	0	Helicase_C	Ec-11_004110.1	0_no_family_found	0	Helicase_C	Ec-11_004110.1	0_no_family_found	0	Helicase_C
Ec-11_004940.1	0_no_family_found	0	WD40	Ec-11_004940.1	0_no_family_found	0	WD40	Ec-11_004940.1	0_no_family_found	0	WD40	Ec-11_004940.1	0_no_family_found	0	WD40
Ec-11_005070.1	Zn_clus	1	Zn_clus	Ec-11_005070.1	Zn_clus	1	Zn_clus	Ec-11_005070.1	Zn_clus	1	Zn_clus	Ec-11_005070.1	Zn_clus	1	Zn_clus
Ec-11_005100.1	Zn_clus	1	Zn_clus	Ec-11_005100.1	Zn_clus	1	Zn_clus	Ec-11_005100.1	Zn_clus	1	Zn_clus	Ec-11_005100.1	Zn_clus	1	Zn_clus
Ec-11_005250.1	MYB-related	1	Myb_DNA-binding	Ec-11_005250.1	MYB-related	1	Myb_DNA-binding	Ec-11_005250.1	MYB-related	1	Myb_DNA-binding	Ec-11_005250.1	MYB-related	1	Myb_DNA-binding
Ec-11_005630.1	0_no_family_found	0	WD40	Ec-11_005630.1	0_no_family_found	0	WD40	Ec-11_005630.1	0_no_family_found	0	WD40	Ec-11_005630.1	0_no_family_found	0	WD40
Ec-11_005660.1	HMG	1	HMG_box	Ec-11_005660.1	HMG	1	HMG_box	Ec-11_005660.1	HMG	1	HMG_box	Ec-11_005660.1	HMG	1	HMG_box
Ec-11_005850.1	0_no_family_found	0	WD40	Ec-11_005850.1	0_no_family_found	0	WD40	Ec-11_005850.1	0_no_family_found	0	WD40	Ec-11_005850.1	0_no_family_found	0	WD40
Ec-11_006100.1	TAZ	1	zf-TAZ	Ec-11_006100.1	TAZ	1	zf-TAZ	Ec-11_006100.1	TAZ	1	zf-TAZ	Ec-11_006100.1	TAZ	1	zf-TAZ
Ec-11_006240.1	0_no_family_found	0	WD40	Ec-11_006240.1	0_no_family_found	0	WD40	Ec-11_006240.1	0_no_family_found	0	WD40	Ec-11_006240.1	0_no_family_found	0	WD40
Ec-12_000080.1	DDT	1	DDT;WSD;WHIM1	Ec-12_000080.1	DDT	1	WSD;DDT;WHIM1	Ec-12_000080.1	DDT	1	WSD;DDT;WHIM1	Ec-12_000080.1	DDT	1	WSD;DDT;WHIM1
Ec-12_000120.1	IWS1	1	Med26	Ec-12_000120.1	IWS1	1	Med26	Ec-12_000120.1	IWS1	1	Med26	Ec-12_000120.1	IWS1	1	Med26
Ec-12_000390.1	0_no_family_found	0	WD40	Ec-12_000390.1	0_no_family_found	0	WD40	Ec-12_000390.1	0_no_family_found	0	WD40	Ec-12_000390.1	0_no_family_found	0	WD40
Ec-12_000580.1	SET	1	SET	Ec-12_000580.1	SET	1	SET	Ec-12_000580.1	SET	1	SET	Ec-12_000580.1	SET	1	SET
Ec-12_000590.1	0_no_family_found	0	CCT	Ec-12_000590.1	0_no_family_found	0	CCT	Ec-12_000590.1	0_no_family_found	0	CCT	Ec-12_000590.1	0_no_family_found	0	CCT
Ec-12_000710.1	MYB-related	1	Myb_DNA-binding	Ec-12_000710.1	MYB-related	1	Myb_DNA-binding	Ec-12_000710.1	MYB-related	1	Myb_DNA-binding	Ec-12_000710.1	MYB-related	1	Myb_DNA-binding
Ec-12_000750.1	FHA	1	FHA	Ec-12_000750.1	FHA	1	FHA	Ec-12_000750.1	FHA	1	FHA	Ec-12_000750.1	FHA	1	FHA
Ec-12_001170.1	MYB-related	1	Myb_DNA-binding	Ec-12_001170.1	MYB-related	1	Myb_DNA-binding	Ec-12_001170.1	MYB-related	1	Myb_DNA-binding	Ec-12_001170.1	MYB-related	1	Myb_DNA-binding
Ec-12_001230.1	PHD	1	SNF2_N;Helicase_C;PHD	Ec-12_001230.1	PHD	1	SNF2_N;Helicase_C;PHD	Ec-12_001230.1	PHD	1	SNF2_N;Helicase_C;PHD	Ec-12_001230.1	PHD	1	SNF2_N;Helicase_C;PHD
Ec-12_001290.1	C2H2	1	zf-C2H2	Ec-12_001290.1	C2H2	1	zf-C2H2	Ec-12_001290.1	C2H2	1	zf-C2H2	Ec-12_001290.1	C2H2	1	zf-C2H2
Ec-12_001330.1	0_no_family_found	0	WD40	Ec-12_001330.1	0_no_family_found	0	WD40	Ec-12_001330.1	0_no_family_found	0	WD40	Ec-12_001330.1	0_no_family_found	0	WD40
Ec-12_001510.1	SWI/SNF_SNF2	1	SNF2_N;Helicase_C	Ec-12_001510.1	SWI/SNF_SNF2	1	SNF2_N;Helicase_C	Ec-12_001510.1	SWI/SNF_SNF2	1	SNF2_N;Helicase_C	Ec-12_001510.1	SWI/SNF_SNF2	1	SNF2_N;Helicase_C
Ec-12_001660.1	0_no_family_found	0	IQ	Ec-12_001660.1	0_no_family_found	0	IQ	Ec-12_001660.1	0_no_family_found	0	IQ	Ec-12_001660.1	0_no_family_found	0	IQ
Ec-12_002250.1	0_no_family_found	0	Helicase_C	Ec-12_002250.1	0_no_family_found	0	Helicase_C	Ec-12_002250.1	0_no_family_found	0	Helicase_C	Ec-12_002250.1	0_no_family_found	0	Helicase_C
Ec-12_002320.1	GARP_G2-like	1	G2-like_Domain	Ec-12_002320.1	GARP_G2-like	1	G2-like_Domain	Ec-12_002320.1	GARP_G2-like	1	G2-like_Domain	Ec-12_002320.1	GARP_G2-like	1	G2-like_Domain
Ec-12_002510.1	0_no_family_found	0	Helicase_C	Ec-12_002510.1	0_no_family_found	0	Helicase_C	Ec-12_002510.1	0_no_family_found	0	Helicase_C	Ec-12_002510.1	0_no_family_found	0	Helicase_C
Ec-12_002660.1	0_no_family_found	0	DEAD;Helicase_C	Ec-12_002660.1	0_no_family_found	0	DEAD;Helicase_C	Ec-12_002660.1	0_no_family_found	0	DEAD;Helicase_C	Ec-12_002660.1	0_no_family_found	0	DEAD;Helicase_C
Ec-12_002990.1	GNAT	1	Acetyltransf_1	Ec-12_002990.1	GNAT	1	Acetyltransf_1	Ec-12_002990.1	GNAT	1	Acetyltransf_1	Ec-12_002990.1	GNAT	1	Acetyltransf_1
Ec-12_003370.1	0_no_family_found	0	CG-1	Ec-12_003370.1	0_no_family_found	0	CG-1	Ec-12_003370.1	0_no_family_found	0	CG-1	Ec-12_003370.1	0_no_family_found	0	CG-1
Ec-12_003760.1	RWP-RK	1	RWP-RK	Ec-12_003760.1	RWP-RK	1	RWP-RK	Ec-12_003760.1	RWP-RK	1	RWP-RK	Ec-12_003760.1	RWP-RK	1	RWP-RK
Ec-12_003890.1	HSF	1	HSF_DNA-bind	Ec-12_003890.1	HSF	1	HSF_DNA-bind	Ec-12_003890.1	HSF	1	HSF_DNA-bind	Ec-12_003890.1	HSF	1	HSF_DNA-bind
Ec-12_003920.1	GNAT	1	Acetyltransf_1	Ec-12_003920.1	GNAT	1	Acetyltransf_1	Ec-12_003920.1	GNAT	1	Acetyltransf_1	Ec-12_003920.1	GNAT	1	Acetyltransf_1
Ec-12_004590.1	0_no_family_found	0	WD40	Ec-12_004590.1	0_no_family_found	0	WD40	Ec-12_004590.1	0_no_family_found	0	WD40	Ec-12_004590.1	0_no_family_found	0	WD40
Ec-12_004700.1	SET	1	SET	Ec-12_004700.1	SET	1	SET	Ec-12_004700.1	SET	1	SET	Ec-12_004700.1	SET	1	SET
Ec-12_004730.1	0_no_family_found	0	WD40	Ec-12_004730.1	0_no_family_found	0	WD40	Ec-12_004730.1	0_no_family_found	0	WD40	Ec-12_004730.1	0_no_family_found	0	WD40
Ec-12_004790.1	Zn_clus	1	Zn_clus	Ec-12_004790.1	Zn_clus	1	Zn_clus	Ec-12_004790.1	Zn_clus	1	Zn_clus	Ec-12_004790.1	Zn_clus	1	Zn_clus
Ec-12_004810.1	Zn_clus	1	Zn_clus	Ec-12_004810.1	Zn_clus	1	Zn_clus	Ec-12_004810.1	Zn_clus	1	Zn_clus	Ec-12_004810.1	Zn_clus	1	Zn_clus
Ec-12_004910.1	0_no_family_found	0	WD40	Ec-12_004910.1	0_no_family_found	0	WD40	Ec-12_004910.1	0_no_family_found	0	WD40	Ec-12_004910.1	0_no_family_found	0	WD40
Ec-12_005080.1	C3H	1	zf-CCCH	Ec-12_005080.1	C3H	1	zf-CCCH	Ec-12_005080.1	C3H	1	zf-CCCH	Ec-12_005080.1	C3H	1	zf-CCCH
Ec-12_005280.1	GNAT	1	Acetyltransf_1	Ec-12_005280.1	GNAT	1	Acetyltransf_1	Ec-12_005280.1	GNAT	1	Acetyltransf_1	Ec-12_005280.1	GNAT	1	Acetyltransf_1
Ec-12_005650.1	0_no_family_found	0	WD40	Ec-12_005650.1	0_no_family_found	0	WD40	Ec-12_005650.1	0_no_family_found	0	WD40	Ec-12_005650.1	0_no_family_found	0	WD40
Ec-12_005760.1	bZIP	2	bZIP_2;bZIP_1	Ec-12_005760.1	bZIP	2	bZIP_2;bZIP_1	Ec-12_005760.1	bZIP	2	bZIP_2;bZIP_1	Ec-12_005760.1	bZIP	2	bZIP_AUREO;bZIP_2;bZIP_CDD;bZIP_1
Ec-12_005860.1	0_no_family_found	0	WD40	Ec-12_005860.1	0_no_family_found	0	WD40	Ec-12_005860.1	0_no_family_found	0	WD40	Ec-12_005860.1	0_no_family_found	0	WD40
Ec-12_006170.1	0_no_family_found	0	PP2C	Ec-12_006170.1	0_no_family_found	0	PP2C	Ec-12_006170.1	0_no_family_found	0	PP2C	Ec-12_006170.1	0_no_family_found	0	PP2C
Ec-12_006270.1	FHA	1	FHA	Ec-12_006270.1	FHA	1	FHA	Ec-12_006270.1	FHA	1	FHA	Ec-12_006270.1	FHA	1	FHA
Ec-12_006390.1	TFb2	1	Tfb2	Ec-12_006390.1	TFb2	1	Tfb2	Ec-12_006390.1	TFb2	1	Tfb2	Ec-12_006390.1	TFb2	1	Tfb2
Ec-12_006400.1	PHD	1	SET;PHD	Ec-12_006400.1	PHD	1	SET;PHD	Ec-12_006400.1	PHD	1	SET;PHD	Ec-12_006400.1	PHD	1	SET;PHD
Ec-12_006460.1	DUF296 domain containing	1	DUF296	Ec-12_006460.1	DUF296 domain containing	1	DUF296	Ec-12_006460.1	DUF296 domain containing	1	DUF296	Ec-12_006460.1	DUF296 domain containing	1	DUF296
Ec-12_006470.1	0_no_family_found	0	Helicase_C;DEAD	Ec-12_006470.1	0_no_family_found	0	Helicase_C;DEAD	Ec-12_006470.1	0_no_family_found	0	Helicase_C;DEAD	Ec-12_006470.1	0_no_family_found	0	Helicase_C;DEAD
Ec-12_006600.1	PHD	1	SET;PHD	Ec-12_006600.1	SET	1	SET	Ec-12_006600.1	SET	1	SET	Ec-12_006600.1	SET	1	SET
								Ec-12_006610.1	C2H2	1	zf-C2H2	Ec-12_006610.1	C2H2	1	zf-C2H2
Ec-12_006660.1	HSF	1	HSF_DNA-bind	Ec-12_006660.1	HSF	1	HSF_DNA-bind	Ec-12_006660.1	HSF	1	HSF_DNA-bind	Ec-12_006660.1	HSF	1	HSF_DNA-bind
Ec-12_006740.1	SET	1	SET	Ec-12_006740.1	SET	1	SET	Ec-12_006740.1	SET	1	SET	Ec-12_006740.1	SET	1	SET
Ec-12_006790.1	0_no_family_found	0	Helicase_C;DEAD	Ec-12_006790.1	0_no_family_found	0	Helicase_C;DEAD	Ec-12_006790.1	0_no_family_found	0	Helicase_C;DEAD	Ec-12_006790.1	0_no_family_found	0	Helicase_C;DEAD
Ec-12_006810.1	SET	1	SET	Ec-12_006810.1	SET	1	SET	Ec-12_006810.1	SET	1	SET	Ec-12_006810.1	SET	1	SET
								Ec-12_006820.1	C2H2	1	zf-C2H2	Ec-12_006820.1	C2H2	1	zf-C2H2
Ec-12_006870.1	0_no_family_found	0	WD40	Ec-12_006870.1	0_no_family_found	0	WD40	Ec-12_006870.1	0_no_family_found	0	WD40	Ec-12_006870.1	0_no_family_found	0	WD40
Ec-12_006900.1	RWP-RK	1	RWP-RK	Ec-12_006900.1	RWP-RK	1	RWP-RK	Ec-12_006900.1	RWP-RK	1	RWP-RK	Ec-12_006900.1	RWP-RK	1	RWP-RK
Ec-12_007350.1	SWI/SNF_SNF2	2	SNF2_N;Helicase_C;HMG_box	Ec-12_007350.1	SWI/SNF_SNF2	2	SNF2_N;Helicase_C;HMG_box	Ec-12_007350.1	HMG	1	SNF2_N;Helicase_C;HMG_box	Ec-12_007350.1	HMG	1	SNF2_N;Helicase_C;HMG_box
Ec-12_007560.1	SET	1	SET	Ec-12_007560.1	SET	1	SET	Ec-12_007560.1	SET	1	SET	Ec-12_007560.1	SET	1	SET
Ec-12_007790.1	0_no_family_found	0	WD40	Ec-12_007790.1	0_no_family_found	0	WD40	Ec-12_007790.1	0_no_family_found	0	WD40	Ec-12_007790.1	0_no_family_found	0	WD40
Ec-12_007830.1	HMG	1	HMG_box	Ec-12_007830.1	HMG	1	HMG_box	Ec-12_007830.1	HMG	1	HMG_box	Ec-12_007830.1	HMG	1	HMG_box
Ec-12_008000.1	HMG	1	HMG_box	Ec-12_008000.1	HMG	1	HMG_box	Ec-12_008000.1	HMG	1	HMG_box	Ec-12_008000.1	HMG	1	HMG_box
												Ec-13_001120.1	bZIP	1	bZIP_CDD
Ec-13_001420.1	0_no_family_found	0	PP2C	Ec-13_001420.1	0_no_family_found	0	PP2C	Ec-13_001420.1	0_no_family_found	0	PP2C	Ec-13_001420.1	0_no_family_found	0	PP2C
Ec-13_001560.1	Zn_clus	1	Zn_clus	Ec-13_001560.1	Zn_clus	1	Zn_clus	Ec-13_001560.1	Zn_clus	1	Zn_clus	Ec-13_001560.1	Zn_clus	1	Zn_clus
Ec-13_001750.1	HMG	1	HMG_box	Ec-13_001750.1	HMG	1	HMG_box	Ec-13_001750.1	HMG	1	HMG_box	Ec-13_001750.1	HMG	1	HMG_box
Ec-13_002060.1	0_no_family_found	0	PP2C	Ec-13_002060.1	0_no_family_found	0	PP2C	Ec-13_002060.1	0_no_family_found	0	PP2C	Ec-13_002060.1	0_no_family_found	0	PP2C
Ec-13_002110.1	MYB-related	1	Myb_DNA-binding	Ec-13_002110.1	MYB-related	1	Myb_DNA-binding	Ec-13_002110.1	MYB-related	1	Myb_DNA-binding	Ec-13_002110.1	MYB-related	1	Myb_DNA-binding
Ec-13_002220.1	0_no_family_found	0	Helicase_C	Ec-13_002220.1	0_no_family_found	0	Helicase_C	Ec-13_002220.1	0_no_family_found	0	Helicase_C	Ec-13_002220.1	0_no_family_found	0	Helicase_C
Ec-13_002620.1	0_no_family_found	0	WD40	Ec-13_002620.1	0_no_family_found	0	WD40	Ec-13_002620.1	0_no_family_found	0	WD40	Ec-13_002620.1	0_no_family_found	0	WD40
Ec-13_004400.1	Zn_clus	1	Zn_clus	Ec-13_004400.1	Zn_clus	1	Zn_clus	Ec-13_004400.1	Zn_clus	1	Zn_clus	Ec-13_004400.1	Zn_clus	1	Zn_clus
Ec-13_004700.1	MYB	1	two_or_more_Myb_DNA-binding;Myb_DNA-binding	Ec-13_004700.1	MYB	1	two_or_more_Myb_DNA-binding;Myb_DNA-binding	Ec-13_004700.1	MYB	1	two_or_more_Myb_DNA-binding;Myb_DNA-binding	Ec-13_004700.1	MYB	1	two_or_more_Myb_DNA-binding;Myb_DNA-binding
Ec-14_000110.1	SOH1	1	Med31	Ec-14_000110.1	SOH1	1	Med31	Ec-14_000110.1	SOH1	1	Med31	Ec-14_000110.1	SOH1	1	Med31
Ec-14_000250.1	0_no_family_found	0	WD40	Ec-14_000250.1	0_no_family_found	0	WD40	Ec-14_000250.1	0_no_family_found	0	WD40	Ec-14_000250.1	0_no_family_found	0	WD40
Ec-14_000490.1	0_no_family_found	0	WD40	Ec-14_000490.1	0_no_family_found	0	WD40	Ec-14_000490.1	0_no_family_found	0	WD40	Ec-14_000490.1	0_no_family_found	0	WD40
Ec-14_000495.1	0_no_family_found	0	WD40	Ec-14_000495.1	0_no_family_found	0	WD40	Ec-14_000495.1	0_no_family_found	0	WD40	Ec-14_000495.1	0_no_family_found	0	WD40
Ec-14_000530.1	TRAF	1	BTB	Ec-14_000530.1	TRAF	1	BTB	Ec-14_000530.1	TRAF	1	BTB	Ec-14_000530.1	TRAF	1	BTB
Ec-14_000720.1	0_no_family_found	0	IQ	Ec-14_000720.1	0_no_family_found	0	IQ	Ec-14_000720.1	0_no_family_found	0	IQ	Ec-14_000720.1	0_no_family_found	0	IQ
Ec-14_000780.1	0_no_family_found	0	IQ	Ec-14_000780.1	0_no_family_found	0	IQ	Ec-14_000780.1	0_no_family_found	0	IQ	Ec-14_000780.1	0_no_family_found	0	IQ
												Ec-14_001290.1	bZIP	1	bZIP_AUREO;bZIP_CDD
Ec-14_001300.1	TUB	1	Tub	Ec-14_001300.1	TUB	1	Tub	Ec-14_001300.1	TUB	1	Tub	Ec-14_001300.1	TUB	1	Tub
Ec-14_001450.1	C3H	1	zf-CCCH	Ec-14_001450.1	C3H	1	zf-CCCH	Ec-14_001450.1	C3H	1	zf-CCCH	Ec-14_001450.1	C3H	1	zf-CCCH
Ec-14_001810.1	0_no_family_found	0	IQ	Ec-14_001810.1	0_no_family_found	0	IQ	Ec-14_001810.1	0_no_family_found	0	IQ	Ec-14_001810.1	0_no_family_found	0	IQ
Ec-14_001950.1	0_no_family_found	0	IQ	Ec-14_001950.1	0_no_family_found	0	IQ	Ec-14_001950.1	0_no_family_found	0	IQ	Ec-14_001950.1	0_no_family_found	0	IQ
Ec-14_001960.1	0_no_family_found	0	START	Ec-14_001960.1	0_no_family_found	0	START	Ec-14_001960.1	0_no_family_found	0	START	Ec-14_001960.1	0_no_family_found	0	START
Ec-14_001980.1	SET	1	SET	Ec-14_001980.1	SET	1	SET	Ec-14_001980.1	SET	1	SET	Ec-14_001980.1	SET	1	SET
Ec-14_002070.1	0_no_family_found	0	WD40	Ec-14_002070.1	0_no_family_found	0	WD40	Ec-14_002070.1	0_no_family_found	0	WD40	Ec-14_002070.1	0_no_family_found	0	WD40
Ec-14_002210.1	HSF	1	HSF_DNA-bind	Ec-14_002210.1	HSF	1	HSF_DNA-bind	Ec-14_002210.1	HSF	1	HSF_DNA-bind	Ec-14_002210.1	HSF	1	HSF_DNA-bind
Ec-14_002280.1	FHA	1	FHA	Ec-14_002280.1	FHA	1	FHA	Ec-14_002280.1	FHA	1	FHA	Ec-14_002280.1	FHA	1	FHA
Ec-14_002300.1	Zn_clus	1	Zn_clus	Ec-14_002300.1	Zn_clus	1	Zn_clus	Ec-14_002300.1	Zn_clus	1	Zn_clus	Ec-14_002300.1	Zn_clus	1	Zn_clus
								Ec-14_002430.1	AP2/EREBP	1	AP2	Ec-14_002430.1	AP2/EREBP	1	AP2
Ec-14_002490.1	MYB	1	two_or_more_Myb_DNA-binding;Myb_DNA-binding	Ec-14_002490.1	MYB	1	two_or_more_Myb_DNA-binding;Myb_DNA-binding	Ec-14_002490.1	MYB	1	two_or_more_Myb_DNA-binding;Myb_DNA-binding	Ec-14_002490.1	MYB	1	two_or_more_Myb_DNA-binding;Myb_DNA-binding
Ec-14_002750.1	RB	1	RB_B	Ec-14_002750.1	RB	1	RB_B	Ec-14_002750.1	RB	1	RB_B	Ec-14_002750.1	RB	1	RB_B
Ec-14_002780.1	0_no_family_found	0	PP2C	Ec-14_002780.1	0_no_family_found	0	PP2C	Ec-14_002780.1	0_no_family_found	0	PP2C	Ec-14_002780.1	0_no_family_found	0	PP2C
Ec-14_002810.1	RWP-RK	1	RWP-RK	Ec-14_002810.1	RWP-RK	1	RWP-RK	Ec-14_002810.1	RWP-RK	1	RWP-RK	Ec-14_002810.1	RWP-RK	1	RWP-RK
Ec-14_002890.1	PHD	1	PHD	Ec-14_002890.1	PHD	1	PHD	Ec-14_002890.1	PHD	1	PHD	Ec-14_002890.1	PHD	1	PHD
Ec-14_002910.1	bHLH	1	HLH	Ec-14_002910.1	bHLH	1	HLH	Ec-14_002910.1	bHLH	1	HLH	Ec-14_002910.1	bHLH	1	HLH
Ec-14_002950.1	0_no_family_found	0	WD40	Ec-14_002950.1	0_no_family_found	0	WD40	Ec-14_002950.1	0_no_family_found	0	WD40	Ec-14_002950.1	0_no_family_found	0	WD40
Ec-14_002970.1	FHA	1	FHA	Ec-14_002970.1	FHA	1	FHA	Ec-14_002970.1	FHA	1	FHA	Ec-14_002970.1	FHA	1	FHA
Ec-14_003040.1	0_no_family_found	0	WD40	Ec-14_003040.1	0_no_family_found	0	WD40	Ec-14_003040.1	0_no_family_found	0	WD40	Ec-14_003040.1	0_no_family_found	0	WD40
Ec-14_003250.1	0_no_family_found	0	WD40	Ec-14_003250.1	0_no_family_found	0	WD40	Ec-14_003250.1	0_no_family_found	0	WD40	Ec-14_003250.1	0_no_family_found	0	WD40
Ec-14_003300.1	SET	1	SET	Ec-14_003300.1	SET	1	SET	Ec-14_003300.1	SET	1	SET	Ec-14_003300.1	SET	1	SET
								Ec-14_003470.1	bZIP	1	bZIP_2	Ec-14_003470.1	bZIP	2	bZIP_AUREO;bZIP_2
Ec-14_003740.1	HSF	1	HSF_DNA-bind	Ec-14_003740.1	HSF	1	HSF_DNA-bind	Ec-14_003740.1	HSF	1	HSF_DNA-bind	Ec-14_003740.1	HSF	1	HSF_DNA-bind
Ec-14_003780.1	HSF	1	HSF_DNA-bind	Ec-14_003780.1	HSF	1	HSF_DNA-bind	Ec-14_003780.1	HSF	1	HSF_DNA-bind	Ec-14_003780.1	HSF	1	HSF_DNA-bind
Ec-14_003800.1	SET	1	SET	Ec-14_003800.1	SET	1	SET	Ec-14_003800.1	SET	1	SET	Ec-14_003800.1	SET	1	SET
Ec-14_003940.1	HSF	1	HSF_DNA-bind	Ec-14_003940.1	HSF	1	HSF_DNA-bind	Ec-14_003940.1	HSF	1	HSF_DNA-bind	Ec-14_003940.1	HSF	1	HSF_DNA-bind
Ec-14_003990.1	C2H2	1	zf-C2H2	Ec-14_003990.1	C2H2	1	zf-C2H2	Ec-14_003990.1	C2H2	1	zf-C2H2	Ec-14_003990.1	C2H2	1	zf-C2H2
Ec-14_004060.1	Zn_clus	1	Zn_clus	Ec-14_004060.1	Zn_clus	1	Zn_clus	Ec-14_004060.1	Zn_clus	1	Zn_clus	Ec-14_004060.1	Zn_clus	1	Zn_clus
Ec-14_004170.1	0_no_family_found	0	WD40	Ec-14_004170.1	0_no_family_found	0	WD40	Ec-14_004170.1	0_no_family_found	0	WD40	Ec-14_004170.1	0_no_family_found	0	WD40
Ec-14_004380.1	0_no_family_found	0	DEAD;Helicase_C	Ec-14_004380.1	0_no_family_found	0	DEAD;Helicase_C	Ec-14_004380.1	0_no_family_found	0	DEAD;Helicase_C	Ec-14_004380.1	0_no_family_found	0	DEAD;Helicase_C
Ec-14_004620.1	SET	1	SET	Ec-14_004620.1	SET	1	SET	Ec-14_004620.1	SET	1	SET	Ec-14_004620.1	SET	1	SET
Ec-14_004640.1	SET	1	SET	Ec-14_004640.1	SET	1	SET	Ec-14_004640.1	SET	1	SET	Ec-14_004640.1	SET	1	SET
Ec-14_004780.1	Zn_clus	1	Zn_clus	Ec-14_004780.1	Zn_clus	1	Zn_clus	Ec-14_004780.1	Zn_clus	1	Zn_clus	Ec-14_004780.1	Zn_clus	1	Zn_clus
Ec-14_004840.1	Jumonji_Other	1	JmjC	Ec-14_004840.1	Jumonji_Other	1	JmjC	Ec-14_004840.1	Jumonji_Other	1	JmjC	Ec-14_004840.1	Jumonji_Other	1	JmjC
Ec-14_004900.1	TRAF	1	BTB	Ec-14_004900.1	TRAF	1	BTB	Ec-14_004900.1	TRAF	1	BTB	Ec-14_004900.1	TRAF	1	BTB
Ec-14_005000.1	MYB-related	1	Myb_DNA-binding	Ec-14_005000.1	MYB-related	1	Myb_DNA-binding	Ec-14_005000.1	MYB-related	1	Myb_DNA-binding	Ec-14_005000.1	MYB-related	1	Myb_DNA-binding
Ec-14_005040.1	0_no_family_found	0	WD40	Ec-14_005040.1	0_no_family_found	0	WD40	Ec-14_005040.1	0_no_family_found	0	WD40	Ec-14_005040.1	0_no_family_found	0	WD40
Ec-14_005220.1	DUF547 domain containing	1	DUF547	Ec-14_005220.1	DUF547 domain containing	1	DUF547	Ec-14_005220.1	DUF547 domain containing	1	DUF547	Ec-14_005220.1	DUF547 domain containing	1	DUF547
Ec-14_005230.1	Zinc finger, ZPR1	1	zf-ZPR1	Ec-14_005230.1	Zinc finger, ZPR1	1	zf-ZPR1	Ec-14_005230.1	Zinc finger, ZPR1	1	zf-ZPR1	Ec-14_005230.1	Zinc finger, ZPR1	1	zf-ZPR1
Ec-14_005260.1	RWP-RK	1	RWP-RK	Ec-14_005260.1	RWP-RK	1	RWP-RK	Ec-14_005260.1	RWP-RK	1	RWP-RK	Ec-14_005260.1	RWP-RK	1	RWP-RK
Ec-14_005625.1	SET	1	SET	Ec-14_005625.1	SET	1	SET	Ec-14_005625.1	SET	1	SET	Ec-14_005625.1	SET	1	SET
Ec-14_005800.1	0_no_family_found	0	Helicase_C	Ec-14_005800.1	0_no_family_found	0	Helicase_C	Ec-14_005800.1	0_no_family_found	0	Helicase_C	Ec-14_005800.1	0_no_family_found	0	Helicase_C
Ec-14_005810.1	SWI/SNF_SNF2	1	SNF2_N	Ec-14_005810.1	SWI/SNF_SNF2	1	SNF2_N	Ec-14_005810.1	SWI/SNF_SNF2	1	SNF2_N	Ec-14_005810.1	SWI/SNF_SNF2	1	SNF2_N
Ec-14_006230.1	GNAT	1	Acetyltransf_1	Ec-14_006230.1	GNAT	1	Acetyltransf_1	Ec-14_006230.1	GNAT	1	Acetyltransf_1	Ec-14_006230.1	GNAT	1	Acetyltransf_1
								Ec-14_006560.1	bZIP	1	bZIP_2	Ec-14_006560.1	bZIP	1	bZIP_2
Ec-14_006710.1	E2F/DP	1	E2F_TDP	Ec-14_006710.1	E2F/DP	1	E2F_TDP	Ec-14_006710.1	E2F/DP	1	E2F_TDP	Ec-14_006710.1	E2F/DP	1	E2F_TDP
Ec-14_006770.1	SWI/SNF_SNF2	2	SNF2_N;Helicase_C;HMG_box;DEAD	Ec-14_006770.1	SWI/SNF_SNF2	2	SNF2_N;Helicase_C;HMG_box;DEAD	Ec-14_006770.1	HMG	1	SNF2_N;Helicase_C;HMG_box;DEAD	Ec-14_006770.1	HMG	1	SNF2_N;Helicase_C;HMG_box;DEAD
Ec-14_006870.1	0_no_family_found	0	WD40	Ec-14_006870.1	0_no_family_found	0	WD40	Ec-14_006870.1	0_no_family_found	0	WD40	Ec-14_006870.1	0_no_family_found	0	WD40
Ec-15_000350.1	SWI/SNF_SNF2	1	Helicase_C;SNF2_N	Ec-15_000350.1	SWI/SNF_SNF2	1	Helicase_C;SNF2_N	Ec-15_000350.1	SWI/SNF_SNF2	1	Helicase_C;SNF2_N	Ec-15_000350.1	SWI/SNF_SNF2	1	Helicase_C;SNF2_N
Ec-15_000410.1	GARP_G2-like	1	G2-like_Domain	Ec-15_000410.1	GARP_G2-like	1	G2-like_Domain	Ec-15_000410.1	GARP_G2-like	1	G2-like_Domain	Ec-15_000410.1	GARP_G2-like	1	G2-like_Domain
Ec-15_000510.1	0_no_family_found	0	WD40	Ec-15_000510.1	0_no_family_found	0	WD40	Ec-15_000510.1	0_no_family_found	0	WD40	Ec-15_000510.1	0_no_family_found	0	WD40
Ec-15_000520.1	SWI/SNF_SNF2	1	SNF2_N;Helicase_C	Ec-15_000520.1	SWI/SNF_SNF2	1	SNF2_N;Helicase_C	Ec-15_000520.1	SWI/SNF_SNF2	1	SNF2_N;Helicase_C	Ec-15_000520.1	SWI/SNF_SNF2	1	SNF2_N;Helicase_C
Ec-15_000660.1	SWI/SNF_SNF2	1	SNF2_N;Helicase_C	Ec-15_000660.1	SWI/SNF_SNF2	1	SNF2_N;Helicase_C	Ec-15_000660.1	SWI/SNF_SNF2	1	SNF2_N;Helicase_C	Ec-15_000660.1	SWI/SNF_SNF2	1	SNF2_N;Helicase_C
Ec-15_000680.1	SWI/SNF_SNF2	1	Helicase_C;SNF2_N	Ec-15_000680.1	SWI/SNF_SNF2	1	Helicase_C;SNF2_N	Ec-15_000680.1	SWI/SNF_SNF2	1	Helicase_C;SNF2_N	Ec-15_000680.1	SWI/SNF_SNF2	1	Helicase_C;SNF2_N
								Ec-15_000760.1	C2H2	1	zf-C2H2	Ec-15_000760.1	C2H2	1	zf-C2H2
Ec-15_001300.1	0_no_family_found	0	WD40	Ec-15_001300.1	0_no_family_found	0	WD40	Ec-15_001300.1	0_no_family_found	0	WD40	Ec-15_001300.1	0_no_family_found	0	WD40
Ec-15_002050.1	SET	1	SET	Ec-15_002050.1	SET	1	SET	Ec-15_002050.1	SET	1	SET	Ec-15_002050.1	SET	1	SET
Ec-15_002430.1	0_no_family_found	0	WD40	Ec-15_002430.1	0_no_family_found	0	WD40	Ec-15_002430.1	0_no_family_found	0	WD40	Ec-15_002430.1	0_no_family_found	0	WD40
Ec-15_002620.1	SWI/SNF_SNF2	1	SNF2_N;Helicase_C	Ec-15_002620.1	SWI/SNF_SNF2	1	SNF2_N;Helicase_C	Ec-15_002620.1	SWI/SNF_SNF2	1	SNF2_N;Helicase_C	Ec-15_002620.1	SWI/SNF_SNF2	1	SNF2_N;Helicase_C
Ec-15_002630.1	0_no_family_found	0	WD40	Ec-15_002630.1	0_no_family_found	0	WD40	Ec-15_002630.1	0_no_family_found	0	WD40	Ec-15_002630.1	0_no_family_found	0	WD40
Ec-15_002680.1	SET	1	SET	Ec-15_002680.1	SET	1	SET	Ec-15_002680.1	SET	1	SET	Ec-15_002680.1	SET	1	SET
Ec-15_002790.1	0_no_family_found	0	WD40	Ec-15_002790.1	0_no_family_found	0	WD40	Ec-15_002790.1	0_no_family_found	0	WD40	Ec-15_002790.1	0_no_family_found	0	WD40
Ec-15_002930.1	0_no_family_found	0	WD40	Ec-15_002930.1	0_no_family_found	0	WD40	Ec-15_002930.1	0_no_family_found	0	WD40	Ec-15_002930.1	0_no_family_found	0	WD40
Ec-15_003150.1	0_no_family_found	0	DEAD;Helicase_C	Ec-15_003150.1	0_no_family_found	0	DEAD;Helicase_C	Ec-15_003150.1	0_no_family_found	0	DEAD;Helicase_C	Ec-15_003150.1	0_no_family_found	0	DEAD;Helicase_C
Ec-15_003170.1	0_no_family_found	0	WD40	Ec-15_003170.1	0_no_family_found	0	WD40	Ec-15_003170.1	0_no_family_found	0	WD40	Ec-15_003170.1	0_no_family_found	0	WD40
Ec-15_003265.1	HMG	1	HMG_box	Ec-15_003265.1	HMG	1	HMG_box	Ec-15_003265.1	HMG	1	HMG_box	Ec-15_003265.1	HMG	1	HMG_box
Ec-15_003270.1	HMG	1	HMG_box	Ec-15_003270.1	HMG	1	HMG_box	Ec-15_003270.1	HMG	1	HMG_box	Ec-15_003270.1	HMG	1	HMG_box
Ec-15_003300.1	0_no_family_found	0	DEAD;Helicase_C	Ec-15_003300.1	0_no_family_found	0	DEAD;Helicase_C	Ec-15_003300.1	0_no_family_found	0	DEAD;Helicase_C	Ec-15_003300.1	0_no_family_found	0	DEAD;Helicase_C
Ec-15_003380.1	0_no_family_found	0	IQ	Ec-15_003380.1	0_no_family_found	0	IQ	Ec-15_003380.1	0_no_family_found	0	IQ	Ec-15_003380.1	0_no_family_found	0	IQ
Ec-15_003600.1	C3H	1	zf-CCCH	Ec-15_003600.1	C3H	1	zf-CCCH	Ec-15_003600.1	C3H	1	zf-CCCH	Ec-15_003600.1	C3H	1	zf-CCCH
Ec-15_004330.1	0_no_family_found	0	IQ	Ec-15_004330.1	0_no_family_found	0	IQ	Ec-15_004330.1	0_no_family_found	0	IQ	Ec-15_004330.1	0_no_family_found	0	IQ
Ec-15_004510.1	GNAT	1	Acetyltransf_1	Ec-15_004510.1	GNAT	1	Acetyltransf_1	Ec-15_004510.1	GNAT	1	Acetyltransf_1	Ec-15_004510.1	GNAT	1	Acetyltransf_1
Ec-15_004900.1	0_no_family_found	0	PP2C	Ec-15_004900.1	0_no_family_found	0	PP2C	Ec-15_004900.1	0_no_family_found	0	PP2C	Ec-15_004900.1	0_no_family_found	0	PP2C
Ec-15_004980.1	0_no_family_found	0	Helicase_C	Ec-15_004980.1	0_no_family_found	0	Helicase_C	Ec-15_004980.1	0_no_family_found	0	Helicase_C	Ec-15_004980.1	0_no_family_found	0	Helicase_C
Ec-16_000030.1	0_no_family_found	0	Helicase_C;DEAD	Ec-16_000030.1	0_no_family_found	0	Helicase_C;DEAD	Ec-16_000030.1	0_no_family_found	0	Helicase_C;DEAD	Ec-16_000030.1	0_no_family_found	0	Helicase_C;DEAD
Ec-16_000130.1	0_no_family_found	0	DEAD;Helicase_C	Ec-16_000130.1	0_no_family_found	0	DEAD;Helicase_C	Ec-16_000130.1	0_no_family_found	0	DEAD;Helicase_C	Ec-16_000130.1	0_no_family_found	0	DEAD;Helicase_C
Ec-16_000320.1	MYB-related	1	Myb_DNA-binding	Ec-16_000320.1	MYB-related	1	Myb_DNA-binding	Ec-16_000320.1	MYB-related	1	Myb_DNA-binding	Ec-16_000320.1	MYB-related	1	Myb_DNA-binding
Ec-16_000350.1	MYB-related	1	Myb_DNA-binding	Ec-16_000350.1	MYB-related	1	Myb_DNA-binding	Ec-16_000350.1	MYB-related	1	Myb_DNA-binding	Ec-16_000350.1	MYB-related	1	Myb_DNA-binding
Ec-16_000430.1	HSF	1	HSF_DNA-bind	Ec-16_000430.1	HSF	1	HSF_DNA-bind	Ec-16_000430.1	HSF	1	HSF_DNA-bind	Ec-16_000430.1	HSF	1	HSF_DNA-bind
Ec-16_000610.1	0_no_family_found	0	DEAD;Helicase_C	Ec-16_000610.1	0_no_family_found	0	DEAD;Helicase_C	Ec-16_000610.1	0_no_family_found	0	DEAD;Helicase_C	Ec-16_000610.1	0_no_family_found	0	DEAD;Helicase_C
Ec-16_000700.1	FHA	1	FHA	Ec-16_000700.1	FHA	1	FHA	Ec-16_000700.1	FHA	1	FHA	Ec-16_000700.1	FHA	1	FHA
Ec-16_001150.1	0_no_family_found	0	Helicase_C;DEAD	Ec-16_001150.1	0_no_family_found	0	Helicase_C;DEAD	Ec-16_001150.1	0_no_family_found	0	Helicase_C;DEAD	Ec-16_001150.1	0_no_family_found	0	Helicase_C;DEAD
Ec-16_001290.1	0_no_family_found	0	DEAD;Helicase_C	Ec-16_001290.1	0_no_family_found	0	DEAD;Helicase_C	Ec-16_001290.1	0_no_family_found	0	DEAD;Helicase_C	Ec-16_001290.1	0_no_family_found	0	DEAD;Helicase_C
Ec-16_001440.1	PHD	1	PHD	Ec-16_001440.1	PHD	1	PHD	Ec-16_001440.1	PHD	1	PHD	Ec-16_001440.1	PHD	1	PHD
Ec-16_001710.1	0_no_family_found	0	WD40	Ec-16_001710.1	0_no_family_found	0	WD40	Ec-16_001710.1	0_no_family_found	0	WD40	Ec-16_001710.1	0_no_family_found	0	WD40
Ec-16_002010.1	0_no_family_found	0	WD40	Ec-16_002010.1	0_no_family_found	0	WD40	Ec-16_002010.1	0_no_family_found	0	WD40	Ec-16_002010.1	0_no_family_found	0	WD40
Ec-16_002430.1	SWI/SNF_SNF2	1	SNF2_N;Helicase_C	Ec-16_002430.1	SWI/SNF_SNF2	1	SNF2_N;Helicase_C	Ec-16_002430.1	SWI/SNF_SNF2	1	SNF2_N;Helicase_C	Ec-16_002430.1	SWI/SNF_SNF2	1	SNF2_N;Helicase_C
Ec-16_002770.1	PHD	1	PHD	Ec-16_002770.1	PHD	1	PHD	Ec-16_002770.1	PHD	1	PHD	Ec-16_002770.1	PHD	1	PHD
Ec-16_002810.1	MYB	1	two_or_more_Myb_DNA-binding;Myb_DNA-binding	Ec-16_002810.1	MYB	1	two_or_more_Myb_DNA-binding;Myb_DNA-binding	Ec-16_002810.1	MYB	1	two_or_more_Myb_DNA-binding;Myb_DNA-binding	Ec-16_002810.1	MYB	1	two_or_more_Myb_DNA-binding;Myb_DNA-binding
Ec-16_003580.1	GNAT	1	Acetyltransf_1	Ec-16_003580.1	GNAT	1	Acetyltransf_1	Ec-16_003580.1	GNAT	1	Acetyltransf_1	Ec-16_003580.1	GNAT	1	Acetyltransf_1
Ec-16_003590.1	TAZ	1	zf-TAZ	Ec-16_003590.1	TAZ	1	zf-TAZ	Ec-16_003590.1	TAZ	1	zf-TAZ	Ec-16_003590.1	TAZ	1	zf-TAZ
Ec-16_003820.1	CCAAT_HAP5	1	NF-YC	Ec-16_003820.1	CCAAT_HAP5	1	NF-YC	Ec-16_003820.1	CCAAT_HAP5	1	NF-YC	Ec-16_003820.1	CCAAT_HAP5	1	NF-YC
Ec-16_004370.1	MYB-related	1	Myb_DNA-binding	Ec-16_004370.1	MYB-related	1	Myb_DNA-binding	Ec-16_004370.1	MYB-related	1	Myb_DNA-binding	Ec-16_004370.1	MYB-related	1	Myb_DNA-binding
				Ec-16_004620.1	bHLH	1	HLH	Ec-16_004620.1	bHLH	1	HLH	Ec-16_004620.1	bHLH	1	HLH
Ec-16_004850.1	0_no_family_found	0	WD40	Ec-16_004850.1	0_no_family_found	0	WD40	Ec-16_004850.1	0_no_family_found	0	WD40	Ec-16_004850.1	0_no_family_found	0	WD40
Ec-16_005120.1	mTERF	1	mTERF	Ec-16_005120.1	mTERF	1	mTERF	Ec-16_005120.1	mTERF	1	mTERF	Ec-16_005120.1	mTERF	1	mTERF
Ec-16_005140.1	0_no_family_found	0	WD40	Ec-16_005140.1	0_no_family_found	0	WD40	Ec-16_005140.1	0_no_family_found	0	WD40	Ec-16_005140.1	0_no_family_found	0	WD40
Ec-17_000040.1	GNAT	1	Acetyltransf_1	Ec-17_000040.1	GNAT	1	Acetyltransf_1	Ec-17_000040.1	GNAT	1	Acetyltransf_1	Ec-17_000040.1	GNAT	1	Acetyltransf_1
Ec-17_000160.1	C2H2	1	zf-AN1;zf-C2H2	Ec-17_000160.1	C2H2	1	zf-AN1;zf-C2H2	Ec-17_000160.1	C2H2	1	zf-AN1;zf-C2H2	Ec-17_000160.1	C2H2	1	zf-AN1;zf-C2H2
Ec-17_000690.1	PHD	1	SET;PHD	Ec-17_000690.1	PHD	1	SET;PHD	Ec-17_000690.1	PHD	1	SET;PHD	Ec-17_000690.1	PHD	1	SET;PHD
Ec-17_000920.1	GNAT	1	Acetyltransf_1	Ec-17_000920.1	GNAT	1	Acetyltransf_1	Ec-17_000920.1	GNAT	1	Acetyltransf_1	Ec-17_000920.1	GNAT	1	Acetyltransf_1
Ec-17_001110.1	GNAT	1	Acetyltransf_1	Ec-17_001110.1	GNAT	1	Acetyltransf_1	Ec-17_001110.1	GNAT	1	Acetyltransf_1	Ec-17_001110.1	GNAT	1	Acetyltransf_1
Ec-17_001450.1	FHA	1	FHA;WD40	Ec-17_001450.1	FHA	1	FHA;WD40	Ec-17_001450.1	FHA	1	FHA;WD40	Ec-17_001450.1	FHA	1	FHA;WD40
Ec-17_001930.1	C2H2	1	zf-C2H2	Ec-17_001930.1	C2H2	1	zf-C2H2	Ec-17_001930.1	C2H2	1	zf-C2H2	Ec-17_001930.1	C2H2	1	zf-C2H2
Ec-17_001960.1	E2F/DP	1	E2F_TDP	Ec-17_001960.1	E2F/DP	1	E2F_TDP	Ec-17_001960.1	E2F/DP	1	E2F_TDP	Ec-17_001960.1	E2F/DP	1	E2F_TDP
Ec-17_002060.1	SWI/SNF_SNF2	1	SNF2_N;Helicase_C	Ec-17_002060.1	SWI/SNF_SNF2	1	SNF2_N;Helicase_C	Ec-17_002060.1	SWI/SNF_SNF2	1	SNF2_N;Helicase_C	Ec-17_002060.1	SWI/SNF_SNF2	1	SNF2_N;Helicase_C
Ec-17_002180.1	Sir2	1	SIR2	Ec-17_002180.1	Sir2	1	SIR2	Ec-17_002180.1	Sir2	1	SIR2	Ec-17_002180.1	Sir2	1	SIR2
Ec-17_002220.1	Zn_clus	1	Zn_clus	Ec-17_002220.1	Zn_clus	1	Zn_clus	Ec-17_002220.1	Zn_clus	1	Zn_clus	Ec-17_002220.1	Zn_clus	1	Zn_clus
Ec-17_002260.1	0_no_family_found	0	PP2C	Ec-17_002260.1	0_no_family_found	0	PP2C	Ec-17_002260.1	0_no_family_found	0	PP2C	Ec-17_002260.1	0_no_family_found	0	PP2C
Ec-17_002380.1	0_no_family_found	0	WD40	Ec-17_002380.1	0_no_family_found	0	WD40	Ec-17_002380.1	0_no_family_found	0	WD40	Ec-17_002380.1	0_no_family_found	0	WD40
								Ec-17_002510.1	bZIP	1	bZIP_2	Ec-17_002510.1	bZIP	2	bZIP_AUREO;bZIP_2;bZIP_CDD
Ec-17_002650.1	0_no_family_found	0	WD40	Ec-17_002650.1	0_no_family_found	0	WD40	Ec-17_002650.1	0_no_family_found	0	WD40	Ec-17_002650.1	0_no_family_found	0	WD40
Ec-17_002740.1	0_no_family_found	0	IQ	Ec-17_002740.1	0_no_family_found	0	IQ	Ec-17_002740.1	0_no_family_found	0	IQ	Ec-17_002740.1	0_no_family_found	0	IQ
Ec-17_002790.1	0_no_family_found	0	WD40	Ec-17_002790.1	0_no_family_found	0	WD40	Ec-17_002790.1	0_no_family_found	0	WD40	Ec-17_002790.1	0_no_family_found	0	WD40
Ec-17_002980.1	0_no_family_found	0	WD40	Ec-17_002980.1	0_no_family_found	0	WD40	Ec-17_002980.1	0_no_family_found	0	WD40	Ec-17_002980.1	0_no_family_found	0	WD40
Ec-17_003220.1	0_no_family_found	0	IQ	Ec-17_003220.1	0_no_family_found	0	IQ	Ec-17_003220.1	0_no_family_found	0	IQ	Ec-17_003220.1	0_no_family_found	0	IQ
Ec-17_003270.1	C3H	1	zf-CCCH	Ec-17_003270.1	C3H	1	zf-CCCH	Ec-17_003270.1	C3H	1	zf-CCCH	Ec-17_003270.1	C3H	1	zf-CCCH
Ec-17_003460.1	Zn_clus	1	Zn_clus	Ec-17_003460.1	Zn_clus	1	Zn_clus	Ec-17_003460.1	Zn_clus	1	Zn_clus	Ec-17_003460.1	Zn_clus	1	Zn_clus
Ec-17_003850.1	0_no_family_found	0	WD40	Ec-17_003850.1	0_no_family_found	0	WD40	Ec-17_003850.1	0_no_family_found	0	WD40	Ec-17_003850.1	0_no_family_found	0	WD40
Ec-17_003860.1	0_no_family_found	0	DEAD;Helicase_C	Ec-17_003860.1	0_no_family_found	0	DEAD;Helicase_C	Ec-17_003860.1	0_no_family_found	0	DEAD;Helicase_C	Ec-17_003860.1	0_no_family_found	0	DEAD;Helicase_C
Ec-17_003930.1	FHA	1	PP2C;FHA	Ec-17_003930.1	FHA	1	PP2C;FHA	Ec-17_003930.1	FHA	1	PP2C;FHA	Ec-17_003930.1	FHA	1	PP2C;FHA
Ec-17_003950.1	0_no_family_found	0	WD40	Ec-17_003950.1	0_no_family_found	0	WD40	Ec-17_003950.1	0_no_family_found	0	WD40	Ec-17_003950.1	0_no_family_found	0	WD40
Ec-18_000180.1	0_no_family_found	0	WD40	Ec-18_000180.1	0_no_family_found	0	WD40	Ec-18_000180.1	0_no_family_found	0	WD40	Ec-18_000180.1	0_no_family_found	0	WD40
Ec-18_000480.1	PHD	1	SET;FYRN;PHD;FYRC	Ec-18_000480.1	PHD	1	SET;FYRN;PHD;FYRC	Ec-18_000480.1	PHD	1	SET;FYRN;PHD;FYRC	Ec-18_000480.1	PHD	1	SET;FYRN;PHD;FYRC
Ec-18_000510.1	0_no_family_found	0	DEAD	Ec-18_000510.1	0_no_family_found	0	DEAD	Ec-18_000510.1	0_no_family_found	0	DEAD	Ec-18_000510.1	0_no_family_found	0	DEAD
Ec-18_000730.1	0_no_family_found	0	WD40	Ec-18_000730.1	0_no_family_found	0	WD40	Ec-18_000730.1	0_no_family_found	0	WD40	Ec-18_000730.1	0_no_family_found	0	WD40
Ec-18_000740.1	0_no_family_found	0	DEAD;Helicase_C	Ec-18_000740.1	0_no_family_found	0	DEAD;Helicase_C	Ec-18_000740.1	0_no_family_found	0	DEAD;Helicase_C	Ec-18_000740.1	0_no_family_found	0	DEAD;Helicase_C
Ec-18_000810.1	0_no_family_found	0	PP2C	Ec-18_000810.1	0_no_family_found	0	PP2C	Ec-18_000810.1	0_no_family_found	0	PP2C	Ec-18_000810.1	0_no_family_found	0	PP2C
Ec-18_001110.1	0_no_family_found	0	WD40	Ec-18_001110.1	0_no_family_found	0	WD40	Ec-18_001110.1	0_no_family_found	0	WD40	Ec-18_001110.1	0_no_family_found	0	WD40
Ec-18_001160.1	0_no_family_found	0	Helicase_C	Ec-18_001160.1	0_no_family_found	0	Helicase_C	Ec-18_001160.1	0_no_family_found	0	Helicase_C	Ec-18_001160.1	0_no_family_found	0	Helicase_C
Ec-18_001270.1	TRAF	1	BTB	Ec-18_001270.1	TRAF	1	BTB	Ec-18_001270.1	TRAF	1	BTB	Ec-18_001270.1	TRAF	1	BTB
Ec-18_001610.1	0_no_family_found	0	WD40	Ec-18_001610.1	0_no_family_found	0	WD40	Ec-18_001610.1	0_no_family_found	0	WD40	Ec-18_001610.1	0_no_family_found	0	WD40
Ec-18_001660.1	HSF	1	HSF_DNA-bind	Ec-18_001660.1	HSF	1	HSF_DNA-bind	Ec-18_001660.1	HSF	1	HSF_DNA-bind	Ec-18_001660.1	HSF	1	HSF_DNA-bind
Ec-18_001720.1	0_no_family_found	0	WD40	Ec-18_001720.1	0_no_family_found	0	WD40	Ec-18_001720.1	0_no_family_found	0	WD40	Ec-18_001720.1	0_no_family_found	0	WD40
Ec-18_001760.1	bZIP	1	bZIP_2	Ec-18_001760.1	bZIP	1	bZIP_2	Ec-18_001760.1	bZIP	1	bZIP_2	Ec-18_001760.1	bZIP	2	bZIP_AUREO;bZIP_2;bZIP_CDD
Ec-18_001770.1	SET	1	SET	Ec-18_001770.1	SET	1	SET	Ec-18_001770.1	SET	1	SET	Ec-18_001770.1	SET	1	SET
Ec-18_001780.1	0_no_family_found	0	WD40	Ec-18_001780.1	0_no_family_found	0	WD40	Ec-18_001780.1	0_no_family_found	0	WD40	Ec-18_001780.1	0_no_family_found	0	WD40
Ec-18_002240.1	0_no_family_found	0	IQ	Ec-18_002240.1	0_no_family_found	0	IQ	Ec-18_002240.1	0_no_family_found	0	IQ	Ec-18_002240.1	0_no_family_found	0	IQ
Ec-18_002450.1	TAZ	1	zf-TAZ	Ec-18_002450.1	TAZ	1	zf-TAZ	Ec-18_002450.1	TAZ	1	zf-TAZ	Ec-18_002450.1	TAZ	1	zf-TAZ
Ec-18_002550.1	PHD	1	PHD	Ec-18_002550.1	PHD	1	PHD	Ec-18_002550.1	PHD	1	PHD	Ec-18_002550.1	PHD	1	PHD
Ec-18_002600.1	MYB-related	1	Myb_DNA-binding	Ec-18_002600.1	MYB-related	1	Myb_DNA-binding	Ec-18_002600.1	MYB-related	1	Myb_DNA-binding	Ec-18_002600.1	MYB-related	1	Myb_DNA-binding
Ec-18_002900.1	0_no_family_found	0	PP2C	Ec-18_002900.1	0_no_family_found	0	PP2C	Ec-18_002900.1	0_no_family_found	0	PP2C	Ec-18_002900.1	0_no_family_found	0	PP2C
Ec-18_003010.1	MYB	1	two_or_more_Myb_DNA-binding;Myb_DNA-binding	Ec-18_003010.1	MYB	1	two_or_more_Myb_DNA-binding;Myb_DNA-binding	Ec-18_003010.1	MYB	1	two_or_more_Myb_DNA-binding;Myb_DNA-binding	Ec-18_003010.1	MYB	1	two_or_more_Myb_DNA-binding;Myb_DNA-binding
Ec-18_003170.1	TRAF	1	BTB	Ec-18_003170.1	TRAF	1	BTB	Ec-18_003170.1	TRAF	1	BTB	Ec-18_003170.1	TRAF	1	BTB
Ec-18_003250.1	0_no_family_found	0	PP2C	Ec-18_003250.1	0_no_family_found	0	PP2C	Ec-18_003250.1	0_no_family_found	0	PP2C	Ec-18_003250.1	0_no_family_found	0	PP2C
Ec-18_003680.1	0_no_family_found	0	WD40	Ec-18_003680.1	0_no_family_found	0	WD40	Ec-18_003680.1	0_no_family_found	0	WD40	Ec-18_003680.1	0_no_family_found	0	WD40
Ec-18_003820.1	Zn_clus	1	Zn_clus	Ec-18_003820.1	Zn_clus	1	Zn_clus	Ec-18_003820.1	Zn_clus	1	Zn_clus	Ec-18_003820.1	Zn_clus	1	Zn_clus
Ec-18_003980.1	0_no_family_found	0	Helicase_C;DEAD	Ec-18_003980.1	0_no_family_found	0	Helicase_C;DEAD	Ec-18_003980.1	0_no_family_found	0	Helicase_C;DEAD	Ec-18_003980.1	0_no_family_found	0	Helicase_C;DEAD
Ec-18_004180.1	AP2/EREBP	1	AP2	Ec-18_004180.1	AP2/EREBP	1	AP2	Ec-18_004180.1	AP2/EREBP	1	AP2	Ec-18_004180.1	AP2/EREBP	1	AP2
Ec-18_004200.1	0_no_family_found	0	WD40	Ec-18_004200.1	0_no_family_found	0	WD40	Ec-18_004200.1	0_no_family_found	0	WD40	Ec-18_004200.1	0_no_family_found	0	WD40
Ec-18_004310.1	C2H2	1	zf-C2H2	Ec-18_004310.1	C2H2	1	zf-C2H2	Ec-18_004310.1	C2H2	1	zf-C2H2	Ec-18_004310.1	C2H2	1	zf-C2H2
Ec-19_000420.1	mTERF	1	mTERF	Ec-19_000420.1	mTERF	1	mTERF	Ec-19_000420.1	mTERF	1	mTERF	Ec-19_000420.1	mTERF	1	mTERF
Ec-19_000750.1	Sir2	1	SIR2	Ec-19_000750.1	Sir2	1	SIR2	Ec-19_000750.1	Sir2	1	SIR2	Ec-19_000750.1	Sir2	1	SIR2
Ec-19_000770.1	MYB	1	two_or_more_Myb_DNA-binding;Myb_DNA-binding	Ec-19_000770.1	MYB	1	two_or_more_Myb_DNA-binding;Myb_DNA-binding	Ec-19_000770.1	MYB	1	two_or_more_Myb_DNA-binding;Myb_DNA-binding	Ec-19_000770.1	MYB	1	two_or_more_Myb_DNA-binding;Myb_DNA-binding
Ec-19_000960.1	0_no_family_found	0	PP2C	Ec-19_000960.1	0_no_family_found	0	PP2C	Ec-19_000960.1	0_no_family_found	0	PP2C	Ec-19_000960.1	0_no_family_found	0	PP2C
Ec-19_001240.1	0_no_family_found	0	WD40	Ec-19_001240.1	0_no_family_found	0	WD40	Ec-19_001240.1	0_no_family_found	0	WD40	Ec-19_001240.1	0_no_family_found	0	WD40
Ec-19_001450.1	0_no_family_found	0	DEAD;Helicase_C	Ec-19_001450.1	0_no_family_found	0	DEAD;Helicase_C	Ec-19_001450.1	0_no_family_found	0	DEAD;Helicase_C	Ec-19_001450.1	0_no_family_found	0	DEAD;Helicase_C
Ec-19_001540.1	0_no_family_found	0	DEAD;Helicase_C	Ec-19_001540.1	0_no_family_found	0	DEAD;Helicase_C	Ec-19_001540.1	0_no_family_found	0	DEAD;Helicase_C	Ec-19_001540.1	0_no_family_found	0	DEAD;Helicase_C
Ec-19_001950.1	PHD	1	PHD	Ec-19_001950.1	PHD	1	PHD	Ec-19_001950.1	PHD	1	PHD	Ec-19_001950.1	PHD	1	PHD
Ec-19_002290.1	TUB	1	Tub	Ec-19_002290.1	TUB	1	Tub	Ec-19_002290.1	TUB	1	Tub	Ec-19_002290.1	TUB	1	Tub
Ec-19_002360.1	Coactivator p15	1	PC4	Ec-19_002360.1	Coactivator p15	1	PC4	Ec-19_002360.1	Coactivator p15	1	PC4	Ec-19_002360.1	Coactivator p15	1	PC4
Ec-19_002390.1	TUB	1	Tub	Ec-19_002390.1	TUB	1	Tub	Ec-19_002390.1	TUB	1	Tub	Ec-19_002390.1	TUB	1	Tub
Ec-19_002430.1	MYB	1	two_or_more_Myb_DNA-binding;Myb_DNA-binding	Ec-19_002430.1	MYB	1	two_or_more_Myb_DNA-binding;Myb_DNA-binding	Ec-19_002430.1	MYB	1	two_or_more_Myb_DNA-binding;Myb_DNA-binding	Ec-19_002430.1	MYB	1	two_or_more_Myb_DNA-binding;Myb_DNA-binding
Ec-19_002860.1	bZIP	1	bZIP_1;bZIP_2	Ec-19_002860.1	bZIP	1	bZIP_1;bZIP_2	Ec-19_002860.1	bZIP	1	bZIP_1;bZIP_2	Ec-19_002860.1	bZIP	1	bZIP_1;bZIP_CDD;bZIP_2;bZIP_AUREO
Ec-19_003280.1	0_no_family_found	0	WD40	Ec-19_003280.1	0_no_family_found	0	WD40	Ec-19_003280.1	0_no_family_found	0	WD40	Ec-19_003280.1	0_no_family_found	0	WD40
Ec-19_003700.1	0_no_family_found	0	Helicase_C;DEAD	Ec-19_003700.1	0_no_family_found	0	Helicase_C;DEAD	Ec-19_003700.1	0_no_family_found	0	Helicase_C;DEAD	Ec-19_003700.1	0_no_family_found	0	Helicase_C;DEAD
Ec-19_003760.1	0_no_family_found	0	WD40	Ec-19_003760.1	0_no_family_found	0	WD40	Ec-19_003760.1	0_no_family_found	0	WD40	Ec-19_003760.1	0_no_family_found	0	WD40
Ec-19_003800.1	Zn_clus	1	Zn_clus	Ec-19_003800.1	Zn_clus	1	Zn_clus	Ec-19_003800.1	Zn_clus	1	Zn_clus	Ec-19_003800.1	Zn_clus	1	Zn_clus
Ec-19_003890.1	Zn_clus	1	Zn_clus	Ec-19_003890.1	Zn_clus	1	Zn_clus	Ec-19_003890.1	Zn_clus	1	Zn_clus	Ec-19_003890.1	Zn_clus	1	Zn_clus
Ec-19_004190.1	SET	1	SET	Ec-19_004190.1	SET	1	SET	Ec-19_004190.1	SET	1	SET	Ec-19_004190.1	SET	1	SET
Ec-19_004410.1	TRAF	1	BTB	Ec-19_004410.1	TRAF	1	BTB	Ec-19_004410.1	TRAF	1	BTB	Ec-19_004410.1	TRAF	1	BTB
Ec-19_004530.1	0_no_family_found	0	WD40	Ec-19_004530.1	0_no_family_found	0	WD40	Ec-19_004530.1	0_no_family_found	0	WD40	Ec-19_004530.1	0_no_family_found	0	WD40
Ec-19_004760.1	DUF547 domain containing	1	DUF547	Ec-19_004760.1	DUF547 domain containing	1	DUF547	Ec-19_004760.1	DUF547 domain containing	1	DUF547	Ec-19_004760.1	DUF547 domain containing	1	DUF547
								Ec-19_004820.1	C2H2	1	zf-C2H2	Ec-19_004820.1	C2H2	1	zf-C2H2
Ec-19_005100.1	PHD	1	PHD;SET	Ec-19_005100.1	PHD	1	PHD	Ec-19_005100.1	PHD	1	PHD	Ec-19_005100.1	PHD	1	PHD
Ec-19_005380.1	RRN3	1	RRN3	Ec-19_005380.1	RRN3	1	RRN3	Ec-19_005380.1	RRN3	1	RRN3	Ec-19_005380.1	RRN3	1	RRN3
Ec-19_005410.1	0_no_family_found	0	Helicase_C	Ec-19_005410.1	0_no_family_found	0	Helicase_C	Ec-19_005410.1	0_no_family_found	0	Helicase_C	Ec-19_005410.1	0_no_family_found	0	Helicase_C
Ec-20_000520.1	0_no_family_found	0	DEAD;Helicase_C	Ec-20_000520.1	0_no_family_found	0	DEAD;Helicase_C	Ec-20_000520.1	0_no_family_found	0	DEAD;Helicase_C	Ec-20_000520.1	0_no_family_found	0	DEAD;Helicase_C
Ec-20_000610.1	C2H2	1	zf-C2H2	Ec-20_000610.1	C2H2	1	zf-C2H2	Ec-20_000610.1	C2H2	1	zf-C2H2	Ec-20_000610.1	C2H2	1	zf-C2H2
Ec-20_000860.1	CSD	1	CSD	Ec-20_000860.1	CSD	1	CSD	Ec-20_000860.1	CSD	1	CSD	Ec-20_000860.1	CSD	1	CSD
Ec-20_001330.1	SET	1	SET	Ec-20_001330.1	SET	1	SET	Ec-20_001330.1	SET	1	SET	Ec-20_001330.1	SET	1	SET
Ec-20_001400.1	0_no_family_found	0	IQ	Ec-20_001400.1	0_no_family_found	0	IQ	Ec-20_001400.1	0_no_family_found	0	IQ	Ec-20_001400.1	0_no_family_found	0	IQ
Ec-20_001560.1	MYB-related	1	Myb_DNA-binding	Ec-20_001560.1	MYB-related	1	Myb_DNA-binding	Ec-20_001560.1	MYB-related	1	Myb_DNA-binding	Ec-20_001560.1	MYB-related	1	Myb_DNA-binding
Ec-20_001760.1	0_no_family_found	0	PP2C	Ec-20_001760.1	0_no_family_found	0	PP2C	Ec-20_001760.1	0_no_family_found	0	PP2C	Ec-20_001760.1	0_no_family_found	0	PP2C
Ec-20_002110.1	0_no_family_found	0	WD40	Ec-20_002110.1	0_no_family_found	0	WD40	Ec-20_002110.1	0_no_family_found	0	WD40	Ec-20_002110.1	0_no_family_found	0	WD40
Ec-20_002460.1	SET	1	SET	Ec-20_002460.1	SET	1	SET	Ec-20_002460.1	SET	1	SET	Ec-20_002460.1	SET	1	SET
Ec-20_002990.1	TUB	1	Tub	Ec-20_002990.1	TUB	1	Tub	Ec-20_002990.1	TUB	1	Tub	Ec-20_002990.1	TUB	1	Tub
Ec-20_003250.1	C3H	1	zf-CCCH	Ec-20_003250.1	C3H	1	zf-CCCH	Ec-20_003250.1	C3H	1	zf-CCCH	Ec-20_003250.1	C3H	1	zf-CCCH
Ec-20_003330.1	C3H	1	zf-CCCH	Ec-20_003330.1	C3H	1	zf-CCCH	Ec-20_003330.1	C3H	1	zf-CCCH	Ec-20_003330.1	C3H	1	zf-CCCH
Ec-20_003590.1	CCAAT_HAP5	1	NF-YC	Ec-20_003590.1	CCAAT_HAP5	1	NF-YC	Ec-20_003590.1	CCAAT_HAP5	1	NF-YC	Ec-20_003590.1	CCAAT_HAP5	1	NF-YC
Ec-20_003830.1	Zn_clus	1	Zn_clus	Ec-20_003830.1	Zn_clus	1	Zn_clus	Ec-20_003830.1	Zn_clus	1	Zn_clus	Ec-20_003830.1	Zn_clus	1	Zn_clus
Ec-20_003950.1	0_no_family_found	0	WD40	Ec-20_003950.1	0_no_family_found	0	WD40	Ec-20_003950.1	0_no_family_found	0	WD40	Ec-20_003950.1	0_no_family_found	0	WD40
Ec-20_004350.1	RWP-RK	1	RWP-RK	Ec-20_004350.1	RWP-RK	1	RWP-RK	Ec-20_004350.1	RWP-RK	1	RWP-RK	Ec-20_004350.1	RWP-RK	1	RWP-RK
Ec-20_004630.1	0_no_family_found	0	WD40	Ec-20_004630.1	0_no_family_found	0	WD40	Ec-20_004630.1	0_no_family_found	0	WD40	Ec-20_004630.1	0_no_family_found	0	WD40
Ec-20_004660.1	0_no_family_found	0	WD40	Ec-20_004660.1	0_no_family_found	0	WD40	Ec-20_004660.1	0_no_family_found	0	WD40	Ec-20_004660.1	0_no_family_found	0	WD40
Ec-20_004750.1	0_no_family_found	0	WD40	Ec-20_004750.1	0_no_family_found	0	WD40	Ec-20_004750.1	0_no_family_found	0	WD40	Ec-20_004750.1	0_no_family_found	0	WD40
												Ec-20_004910.1	bZIP	1	bZIP_CDD
Ec-20_005030.1	0_no_family_found	0	PP2C	Ec-20_005030.1	0_no_family_found	0	PP2C	Ec-20_005030.1	0_no_family_found	0	PP2C	Ec-20_005030.1	0_no_family_found	0	PP2C
Ec-20_005050.1	mTERF	1	mTERF	Ec-20_005050.1	mTERF	1	mTERF	Ec-20_005050.1	mTERF	1	mTERF	Ec-20_005050.1	mTERF	1	mTERF
Ec-21_000380.1	Zn_clus	1	Zn_clus	Ec-21_000380.1	Zn_clus	1	Zn_clus	Ec-21_000380.1	Zn_clus	1	Zn_clus	Ec-21_000380.1	Zn_clus	1	Zn_clus
Ec-21_000470.1	Zn_clus	1	Zn_clus	Ec-21_000470.1	Zn_clus	1	Zn_clus	Ec-21_000470.1	Zn_clus	1	Zn_clus	Ec-21_000470.1	Zn_clus	1	Zn_clus
Ec-21_000490.1	Zn_clus	1	Zn_clus	Ec-21_000490.1	Zn_clus	1	Zn_clus	Ec-21_000490.1	Zn_clus	1	Zn_clus	Ec-21_000490.1	Zn_clus	1	Zn_clus
Ec-21_000530.1	Zn_clus	1	Zn_clus	Ec-21_000530.1	Zn_clus	1	Zn_clus	Ec-21_000530.1	Zn_clus	1	Zn_clus	Ec-21_000530.1	Zn_clus	1	Zn_clus
Ec-21_000540.1	Zn_clus	1	Zn_clus	Ec-21_000540.1	Zn_clus	1	Zn_clus	Ec-21_000540.1	Zn_clus	1	Zn_clus	Ec-21_000540.1	Zn_clus	1	Zn_clus
Ec-21_000550.1	Zn_clus	1	Zn_clus	Ec-21_000550.1	Zn_clus	1	Zn_clus	Ec-21_000550.1	Zn_clus	1	Zn_clus	Ec-21_000550.1	Zn_clus	1	Zn_clus
Ec-21_000560.1	Zn_clus	1	Zn_clus	Ec-21_000560.1	Zn_clus	1	Zn_clus	Ec-21_000560.1	Zn_clus	1	Zn_clus	Ec-21_000560.1	Zn_clus	1	Zn_clus
Ec-21_000600.1	Zn_clus	1	Zn_clus	Ec-21_000600.1	Zn_clus	1	Zn_clus	Ec-21_000600.1	Zn_clus	1	Zn_clus	Ec-21_000600.1	Zn_clus	1	Zn_clus
Ec-21_000620.1	Zn_clus	1	Zn_clus	Ec-21_000620.1	Zn_clus	1	Zn_clus	Ec-21_000620.1	Zn_clus	1	Zn_clus	Ec-21_000620.1	Zn_clus	1	Zn_clus
Ec-21_000660.1	Zn_clus	1	Zn_clus	Ec-21_000660.1	Zn_clus	1	Zn_clus	Ec-21_000660.1	Zn_clus	1	Zn_clus	Ec-21_000660.1	Zn_clus	1	Zn_clus
Ec-21_000670.1	Zn_clus	1	Zn_clus	Ec-21_000670.1	Zn_clus	1	Zn_clus	Ec-21_000670.1	Zn_clus	1	Zn_clus	Ec-21_000670.1	Zn_clus	1	Zn_clus
Ec-21_000730.1	Zn_clus	1	Zn_clus	Ec-21_000730.1	Zn_clus	1	Zn_clus	Ec-21_000730.1	Zn_clus	1	Zn_clus	Ec-21_000730.1	Zn_clus	1	Zn_clus
Ec-21_000910.1	0_no_family_found	0	IQ	Ec-21_000910.1	0_no_family_found	0	IQ	Ec-21_000910.1	0_no_family_found	0	IQ	Ec-21_000910.1	0_no_family_found	0	IQ
Ec-21_000920.1	Zn_clus	1	Zn_clus	Ec-21_000920.1	Zn_clus	1	Zn_clus	Ec-21_000920.1	Zn_clus	1	Zn_clus	Ec-21_000920.1	Zn_clus	1	Zn_clus
Ec-21_000970.1	Zn_clus	1	Zn_clus	Ec-21_000970.1	Zn_clus	1	Zn_clus	Ec-21_000970.1	Zn_clus	1	Zn_clus	Ec-21_000970.1	Zn_clus	1	Zn_clus
Ec-21_001170.1	0_no_family_found	0	WD40	Ec-21_001170.1	0_no_family_found	0	WD40	Ec-21_001170.1	0_no_family_found	0	WD40	Ec-21_001170.1	0_no_family_found	0	WD40
Ec-21_001250.1	0_no_family_found	0	WD40	Ec-21_001250.1	0_no_family_found	0	WD40	Ec-21_001250.1	0_no_family_found	0	WD40	Ec-21_001250.1	0_no_family_found	0	WD40
Ec-21_001260.1	Zn_clus	1	Zn_clus	Ec-21_001260.1	Zn_clus	1	Zn_clus	Ec-21_001260.1	Zn_clus	1	Zn_clus	Ec-21_001260.1	Zn_clus	1	Zn_clus
Ec-21_001420.1	PHD	1	PHD	Ec-21_001420.1	PHD	1	PHD	Ec-21_001420.1	PHD	1	PHD	Ec-21_001420.1	PHD	1	PHD
Ec-21_001480.1	DUF246 domain containing/O-FucT	1	O-FucT	Ec-21_001480.1	DUF246 domain containing/O-FucT	1	O-FucT	Ec-21_001480.1	DUF246 domain containing/O-FucT	1	O-FucT	Ec-21_001480.1	DUF246 domain containing/O-FucT	1	O-FucT
Ec-21_001640.1	0_no_family_found	0	START	Ec-21_001640.1	0_no_family_found	0	START	Ec-21_001640.1	0_no_family_found	0	START	Ec-21_001640.1	0_no_family_found	0	START
Ec-21_001830.1	mTERF	1	mTERF
Ec-21_001960.1	FHA	1	FHA	Ec-21_001960.1	FHA	1	FHA	Ec-21_001960.1	FHA	1	FHA	Ec-21_001960.1	FHA	1	FHA
Ec-21_002740.1	0_no_family_found	0	DEAD	Ec-21_002740.1	0_no_family_found	0	DEAD	Ec-21_002740.1	0_no_family_found	0	DEAD	Ec-21_002740.1	0_no_family_found	0	DEAD
Ec-21_002790.1	0_no_family_found	0	WD40	Ec-21_002790.1	0_no_family_found	0	WD40	Ec-21_002790.1	0_no_family_found	0	WD40	Ec-21_002790.1	0_no_family_found	0	WD40
Ec-21_003420.1	0_no_family_found	0	Helicase_C;DEAD	Ec-21_003420.1	0_no_family_found	0	Helicase_C;DEAD	Ec-21_003420.1	0_no_family_found	0	Helicase_C;DEAD	Ec-21_003420.1	0_no_family_found	0	Helicase_C;DEAD
Ec-21_003690.1	0_no_family_found	0	WD40	Ec-21_003690.1	0_no_family_found	0	WD40	Ec-21_003690.1	0_no_family_found	0	WD40	Ec-21_003690.1	0_no_family_found	0	WD40
Ec-21_004490.1	Jumonji_Other	1	JmjC	Ec-21_004490.1	Jumonji_Other	1	JmjC	Ec-21_004490.1	Jumonji_Other	1	JmjC	Ec-21_004490.1	Jumonji_Other	1	JmjC
Ec-21_004560.1	0_no_family_found	0	WD40	Ec-21_004560.1	0_no_family_found	0	WD40	Ec-21_004560.1	0_no_family_found	0	WD40	Ec-21_004560.1	0_no_family_found	0	WD40
Ec-21_005370.1	0_no_family_found	0	DEAD;Helicase_C	Ec-21_005370.1	0_no_family_found	0	DEAD;Helicase_C	Ec-21_005370.1	0_no_family_found	0	DEAD;Helicase_C	Ec-21_005370.1	0_no_family_found	0	DEAD;Helicase_C
Ec-21_005410.1	Jumonji_Other	2	JmjC;JmjN;ARID;PHD	Ec-21_005410.1	Jumonji_Other	2	JmjC;JmjN;ARID;PHD	Ec-21_005410.1	Jumonji_Other	2	JmjC;JmjN;ARID;PHD	Ec-21_005410.1	Jumonji_Other	2	JmjC;JmjN;ARID;PHD
Ec-21_005430.1	Sir2	1	SIR2	Ec-21_005430.1	Sir2	1	SIR2	Ec-21_005430.1	Sir2	1	SIR2	Ec-21_005430.1	Sir2	1	SIR2
Ec-21_005590.1	0_no_family_found	0	IQ	Ec-21_005590.1	0_no_family_found	0	IQ	Ec-21_005590.1	0_no_family_found	0	IQ	Ec-21_005590.1	0_no_family_found	0	IQ
Ec-21_005690.1	E2F/DP	1	E2F_TDP	Ec-21_005690.1	E2F/DP	1	E2F_TDP	Ec-21_005690.1	E2F/DP	1	E2F_TDP	Ec-21_005690.1	E2F/DP	1	E2F_TDP
Ec-21_005800.1	0_no_family_found	0	PP2C	Ec-21_005800.1	0_no_family_found	0	PP2C	Ec-21_005800.1	0_no_family_found	0	PP2C	Ec-21_005800.1	0_no_family_found	0	PP2C
Ec-21_005890.1	ARID	1	ARID	Ec-21_005890.1	ARID	1	ARID	Ec-21_005890.1	ARID	1	ARID	Ec-21_005890.1	ARID	1	ARID
Ec-21_006030.1	C2H2	1	zf-C2H2	Ec-21_006030.1	C2H2	1	zf-C2H2	Ec-21_006030.1	C2H2	1	zf-C2H2	Ec-21_006030.1	C2H2	1	zf-C2H2
Ec-21_006120.1	0_no_family_found	0	Helicase_C	Ec-21_006120.1	0_no_family_found	0	Helicase_C	Ec-21_006120.1	0_no_family_found	0	Helicase_C	Ec-21_006120.1	0_no_family_found	0	Helicase_C
Ec-21_006390.1	0_no_family_found	0	DEAD;Helicase_C	Ec-21_006390.1	0_no_family_found	0	DEAD;Helicase_C	Ec-21_006390.1	0_no_family_found	0	DEAD;Helicase_C	Ec-21_006390.1	0_no_family_found	0	DEAD;Helicase_C
Ec-21_006440.1	0_no_family_found	0	WD40	Ec-21_006440.1	0_no_family_found	0	WD40	Ec-21_006440.1	0_no_family_found	0	WD40	Ec-21_006440.1	0_no_family_found	0	WD40
Ec-22_000050.1	0_no_family_found	0	Response_reg	Ec-22_000050.1	0_no_family_found	0	Response_reg	Ec-22_000050.1	0_no_family_found	0	Response_reg	Ec-22_000050.1	0_no_family_found	0	Response_reg
Ec-22_000120.1	0_no_family_found	0	DEAD;Helicase_C	Ec-22_000120.1	0_no_family_found	0	DEAD;Helicase_C	Ec-22_000120.1	0_no_family_found	0	DEAD;Helicase_C	Ec-22_000120.1	0_no_family_found	0	DEAD;Helicase_C
Ec-22_000420.1	SET	1	SET	Ec-22_000420.1	SET	1	SET	Ec-22_000420.1	SET	1	SET	Ec-22_000420.1	SET	1	SET
Ec-22_000470.1	Zn_clus	1	Zn_clus	Ec-22_000470.1	Zn_clus	1	Zn_clus	Ec-22_000470.1	Zn_clus	1	Zn_clus	Ec-22_000470.1	Zn_clus	1	Zn_clus
Ec-22_000660.1	MYB-related	1	Myb_DNA-binding	Ec-22_000660.1	MYB-related	1	Myb_DNA-binding	Ec-22_000660.1	MYB-related	1	Myb_DNA-binding	Ec-22_000660.1	MYB-related	1	Myb_DNA-binding
Ec-22_000740.1	0_no_family_found	0	DEAD;Helicase_C	Ec-22_000740.1	0_no_family_found	0	DEAD;Helicase_C	Ec-22_000740.1	0_no_family_found	0	DEAD;Helicase_C	Ec-22_000740.1	0_no_family_found	0	DEAD;Helicase_C
Ec-22_000800.1	C3H	1	zf-CCCH	Ec-22_000800.1	C3H	1	zf-CCCH	Ec-22_000800.1	C3H	1	zf-CCCH	Ec-22_000800.1	C3H	1	zf-CCCH
Ec-22_000850.1	bZIP	1	bZIP_1;bZIP_2	Ec-22_000850.1	bZIP	1	bZIP_1;bZIP_2	Ec-22_000850.1	bZIP	1	bZIP_1;bZIP_2	Ec-22_000850.1	bZIP	1	bZIP_1;bZIP_CDD;bZIP_AUREO;bZIP_2
Ec-22_000900.1	0_no_family_found	0	WD40	Ec-22_000900.1	0_no_family_found	0	WD40	Ec-22_000900.1	0_no_family_found	0	WD40	Ec-22_000900.1	0_no_family_found	0	WD40
Ec-22_000980.1	PHD	1	PHD;WHIM1	Ec-22_000980.1	PHD	1	PHD;WHIM1	Ec-22_000980.1	PHD	1	PHD;WHIM1	Ec-22_000980.1	PHD	1	PHD;WHIM1
Ec-22_001100.1	mTERF	1	mTERF
Ec-22_001140.1	0_no_family_found	0	START	Ec-22_001140.1	0_no_family_found	0	START	Ec-22_001140.1	0_no_family_found	0	START	Ec-22_001140.1	0_no_family_found	0	START
Ec-22_001460.1	0_no_family_found	0	DEAD;Helicase_C	Ec-22_001460.1	0_no_family_found	0	DEAD;Helicase_C	Ec-22_001460.1	0_no_family_found	0	DEAD;Helicase_C	Ec-22_001460.1	0_no_family_found	0	DEAD;Helicase_C
Ec-22_001740.1	0_no_family_found	0	Sigma70_r2	Ec-22_001740.1	0_no_family_found	0	Sigma70_r2	Ec-22_001740.1	0_no_family_found	0	Sigma70_r2	Ec-22_001740.1	0_no_family_found	0	Sigma70_r2
Ec-22_001750.1	Jumonji_Other	1	JmjC;JmjN	Ec-22_001750.1	Jumonji_Other	1	JmjC;JmjN	Ec-22_001750.1	Jumonji_Other	1	JmjC;JmjN	Ec-22_001750.1	Jumonji_Other	1	JmjC;JmjN
Ec-22_002280.1	TRAF	1	BTB	Ec-22_002280.1	TRAF	1	BTB	Ec-22_002280.1	TRAF	1	BTB	Ec-22_002280.1	TRAF	1	BTB
Ec-22_002740.1	GNAT	1	Acetyltransf_1	Ec-22_002740.1	GNAT	1	Acetyltransf_1	Ec-22_002740.1	GNAT	1	Acetyltransf_1	Ec-22_002740.1	GNAT	1	Acetyltransf_1
								Ec-22_002940.1	AP2/EREBP	1	AP2	Ec-22_002940.1	AP2/EREBP	1	AP2
Ec-22_002960.1	MYB	1	two_or_more_Myb_DNA-binding;Myb_DNA-binding	Ec-22_002960.1	MYB	1	two_or_more_Myb_DNA-binding;Myb_DNA-binding	Ec-22_002960.1	MYB	1	two_or_more_Myb_DNA-binding;Myb_DNA-binding	Ec-22_002960.1	MYB	1	two_or_more_Myb_DNA-binding;Myb_DNA-binding
Ec-22_003270.1	TUB	1	Tub	Ec-22_003270.1	TUB	1	Tub	Ec-22_003270.1	TUB	1	Tub	Ec-22_003270.1	TUB	1	Tub
								Ec-22_003400.1	bZIP	1	bZIP_2	Ec-22_003400.1	bZIP	2	bZIP_AUREO;bZIP_CDD;bZIP_2
Ec-22_003680.1	0_no_family_found	0	Helicase_C;DEAD	Ec-22_003680.1	0_no_family_found	0	Helicase_C;DEAD	Ec-22_003680.1	0_no_family_found	0	Helicase_C;DEAD	Ec-22_003680.1	0_no_family_found	0	Helicase_C;DEAD
Ec-22_003870.1	0_no_family_found	0	DEAD;Ribonuclease_3;Helicase_C	Ec-22_003870.1	0_no_family_found	0	DEAD;Ribonuclease_3;Helicase_C	Ec-22_003870.1	0_no_family_found	0	DEAD;Ribonuclease_3;Helicase_C	Ec-22_003870.1	0_no_family_found	0	DEAD;Ribonuclease_3;Helicase_C
Ec-23_000070.1	RWP-RK	1	RWP-RK	Ec-23_000070.1	RWP-RK	1	RWP-RK	Ec-23_000070.1	RWP-RK	1	RWP-RK	Ec-23_000070.1	RWP-RK	1	RWP-RK
Ec-23_000260.1	0_no_family_found	0	IQ	Ec-23_000260.1	0_no_family_found	0	IQ	Ec-23_000260.1	0_no_family_found	0	IQ	Ec-23_000260.1	0_no_family_found	0	IQ
Ec-23_000360.1	bZIP	1	bZIP_1;bZIP_2	Ec-23_000360.1	bZIP	1	bZIP_1;bZIP_2	Ec-23_000360.1	bZIP	2	bZIP_2;bZIP_1	Ec-23_000360.1	bZIP	2	bZIP_AUREO;bZIP_2;bZIP_CDD;bZIP_1
				Ec-23_000750.1	0_no_family_found	0	WD40	Ec-23_000750.1	0_no_family_found	0	WD40	Ec-23_000750.1	0_no_family_found	0	WD40
Ec-23_000990.1	bZIP	1	bZIP_2	Ec-23_000990.1	bZIP	1	bZIP_2	Ec-23_000990.1	bZIP	1	bZIP_2	Ec-23_000990.1	bZIP	2	bZIP_CDD;bZIP_2
Ec-23_001530.1	SWI/SNF_SNF2	1	SNF2_N	Ec-23_001530.1	SWI/SNF_SNF2	1	SNF2_N	Ec-23_001530.1	SWI/SNF_SNF2	1	SNF2_N	Ec-23_001530.1	SWI/SNF_SNF2	1	SNF2_N
Ec-23_001540.1	0_no_family_found	0	Helicase_C	Ec-23_001540.1	0_no_family_found	0	Helicase_C	Ec-23_001540.1	0_no_family_found	0	Helicase_C	Ec-23_001540.1	0_no_family_found	0	Helicase_C
Ec-23_001570.1	C3H	1	zf-CCCH	Ec-23_001570.1	C3H	1	zf-CCCH	Ec-23_001570.1	C3H	1	zf-CCCH	Ec-23_001570.1	C3H	1	zf-CCCH
Ec-23_001610.1	SWI/SNF_SNF2	1	SNF2_N;Helicase_C	Ec-23_001610.1	SWI/SNF_SNF2	1	SNF2_N;Helicase_C	Ec-23_001610.1	SWI/SNF_SNF2	1	SNF2_N;Helicase_C	Ec-23_001610.1	SWI/SNF_SNF2	1	SNF2_N;Helicase_C
Ec-23_001670.1	SWI/SNF_SNF2	1	SNF2_N;Helicase_C	Ec-23_001670.1	SWI/SNF_SNF2	1	SNF2_N;Helicase_C	Ec-23_001670.1	SWI/SNF_SNF2	1	SNF2_N;Helicase_C	Ec-23_001670.1	SWI/SNF_SNF2	1	SNF2_N;Helicase_C
Ec-23_001870.1	0_no_family_found	0	WD40	Ec-23_001870.1	0_no_family_found	0	WD40	Ec-23_001870.1	0_no_family_found	0	WD40	Ec-23_001870.1	0_no_family_found	0	WD40
Ec-23_001970.1	Sin3	1	PAH	Ec-23_001970.1	Sin3	1	PAH	Ec-23_001970.1	Sin3	1	PAH	Ec-23_001970.1	Sin3	1	PAH
Ec-23_002100.1	HMG	1	HMG_box	Ec-23_002100.1	HMG	1	HMG_box	Ec-23_002100.1	HMG	1	HMG_box	Ec-23_002100.1	HMG	1	HMG_box
Ec-23_002540.1	FHA	1	FHA	Ec-23_002540.1	FHA	1	FHA	Ec-23_002540.1	FHA	1	FHA	Ec-23_002540.1	FHA	1	FHA
Ec-23_002755.1	0_no_family_found	0	Helicase_C	Ec-23_002755.1	0_no_family_found	0	Helicase_C	Ec-23_002755.1	0_no_family_found	0	Helicase_C	Ec-23_002755.1	0_no_family_found	0	Helicase_C
Ec-23_002820.1	PHD	1	PHD
Ec-23_003960.1	MYB	1	two_or_more_Myb_DNA-binding;Myb_DNA-binding	Ec-23_003960.1	MYB	1	two_or_more_Myb_DNA-binding;Myb_DNA-binding	Ec-23_003960.1	MYB	1	two_or_more_Myb_DNA-binding;Myb_DNA-binding	Ec-23_003960.1	MYB	1	two_or_more_Myb_DNA-binding;Myb_DNA-binding
								Ec-23_004290.1	C2H2	1	zf-C2H2	Ec-23_004290.1	C2H2	1	zf-C2H2
Ec-24_000210.1	HSF	1	HSF_DNA-bind	Ec-24_000210.1	HSF	1	HSF_DNA-bind	Ec-24_000210.1	HSF	1	HSF_DNA-bind	Ec-24_000210.1	HSF	1	HSF_DNA-bind
												Ec-24_000460.1	bZIP	1	bZIP_AUREO
Ec-24_000790.1	MYB-related	1	Myb_DNA-binding	Ec-24_000790.1	MYB-related	1	Myb_DNA-binding	Ec-24_000790.1	MYB-related	1	Myb_DNA-binding	Ec-24_000790.1	MYB-related	1	Myb_DNA-binding
Ec-24_000840.1	GNAT	1	Acetyltransf_1	Ec-24_000840.1	GNAT	1	Acetyltransf_1	Ec-24_000840.1	GNAT	1	Acetyltransf_1	Ec-24_000840.1	GNAT	1	Acetyltransf_1
Ec-24_000960.1	MYB	1	two_or_more_Myb_DNA-binding;Myb_DNA-binding	Ec-24_000960.1	MYB	1	two_or_more_Myb_DNA-binding;Myb_DNA-binding	Ec-24_000960.1	MYB	1	two_or_more_Myb_DNA-binding;Myb_DNA-binding	Ec-24_000960.1	MYB	1	two_or_more_Myb_DNA-binding;Myb_DNA-binding
Ec-24_000970.1	0_no_family_found	0	DEAD;Helicase_C	Ec-24_000970.1	0_no_family_found	0	DEAD;Helicase_C	Ec-24_000970.1	0_no_family_found	0	DEAD;Helicase_C	Ec-24_000970.1	0_no_family_found	0	DEAD;Helicase_C
Ec-24_001600.1	0_no_family_found	0	CCT	Ec-24_001600.1	0_no_family_found	0	CCT	Ec-24_001600.1	0_no_family_found	0	CCT	Ec-24_001600.1	0_no_family_found	0	CCT
Ec-24_001620.1	0_no_family_found	0	WD40	Ec-24_001620.1	0_no_family_found	0	WD40	Ec-24_001620.1	0_no_family_found	0	WD40	Ec-24_001620.1	0_no_family_found	0	WD40
Ec-24_001700.1	C2H2	1	zf-C2H2	Ec-24_001700.1	C2H2	1	zf-C2H2	Ec-24_001700.1	C2H2	1	zf-C2H2	Ec-24_001700.1	C2H2	1	zf-C2H2
Ec-24_001730.1	0_no_family_found	0	START	Ec-24_001730.1	0_no_family_found	0	START	Ec-24_001730.1	0_no_family_found	0	START	Ec-24_001730.1	0_no_family_found	0	START
Ec-24_002000.1	Zinc finger, MIZ type	1	zf-MIZ	Ec-24_002000.1	Zinc finger, MIZ type	1	zf-MIZ	Ec-24_002000.1	Zinc finger, MIZ type	1	zf-MIZ	Ec-24_002000.1	Zinc finger, MIZ type	1	zf-MIZ
								Ec-24_002280.1	bZIP	1	bZIP_2	Ec-24_002280.1	bZIP	2	bZIP_CDD;bZIP_2
Ec-24_002960.1	0_no_family_found	0	Sigma70_r4;Sigma70_r2	Ec-24_002960.1	0_no_family_found	0	Sigma70_r4;Sigma70_r2	Ec-24_002960.1	0_no_family_found	0	Sigma70_r4;Sigma70_r2	Ec-24_002960.1	0_no_family_found	0	Sigma70_r4;Sigma70_r2
Ec-24_002980.1	Sigma70-like	1	Sigma70_r2;Sigma70_r4;Sigma70_r3	Ec-24_002980.1	Sigma70-like	1	Sigma70_r2;Sigma70_r4;Sigma70_r3	Ec-24_002980.1	Sigma70-like	1	Sigma70_r2;Sigma70_r4;Sigma70_r3	Ec-24_002980.1	Sigma70-like	1	Sigma70_r2;Sigma70_r4;Sigma70_r3
Ec-24_003020.1	0_no_family_found	0	DEAD;Helicase_C	Ec-24_003020.1	0_no_family_found	0	DEAD;Helicase_C	Ec-24_003020.1	0_no_family_found	0	DEAD;Helicase_C	Ec-24_003020.1	0_no_family_found	0	DEAD;Helicase_C
Ec-24_003410.1	0_no_family_found	0	PP2C	Ec-24_003410.1	0_no_family_found	0	PP2C	Ec-24_003410.1	0_no_family_found	0	PP2C	Ec-24_003410.1	0_no_family_found	0	PP2C
Ec-24_003450.1	0_no_family_found	0	Response_reg	Ec-24_003450.1	0_no_family_found	0	Response_reg	Ec-24_003450.1	0_no_family_found	0	Response_reg	Ec-24_003450.1	0_no_family_found	0	Response_reg
Ec-24_003660.1	0_no_family_found	0	Response_reg	Ec-24_003660.1	0_no_family_found	0	Response_reg	Ec-24_003660.1	0_no_family_found	0	Response_reg	Ec-24_003660.1	0_no_family_found	0	Response_reg
Ec-24_004370.1	GNAT	1	Acetyltransf_1	Ec-24_004370.1	GNAT	1	Acetyltransf_1	Ec-24_004370.1	GNAT	1	Acetyltransf_1	Ec-24_004370.1	GNAT	1	Acetyltransf_1
Ec-25_000070.1	0_no_family_found	0	IQ	Ec-25_000070.1	0_no_family_found	0	IQ	Ec-25_000070.1	0_no_family_found	0	IQ	Ec-25_000070.1	0_no_family_found	0	IQ
Ec-25_000410.1	bZIP	1	bZIP_1	Ec-25_000410.1	bZIP	1	bZIP_1	Ec-25_000410.1	bZIP	1	bZIP_1;bZIP_2	Ec-25_000410.1	bZIP	1	bZIP_1;bZIP_CDD;bZIP_2
Ec-25_000470.1	0_no_family_found	0	WD40	Ec-25_000470.1	0_no_family_found	0	WD40	Ec-25_000470.1	0_no_family_found	0	WD40	Ec-25_000470.1	0_no_family_found	0	WD40
Ec-25_000740.1	0_no_family_found	0	DEAD;Helicase_C	Ec-25_000740.1	0_no_family_found	0	DEAD;Helicase_C	Ec-25_000740.1	0_no_family_found	0	DEAD;Helicase_C	Ec-25_000740.1	0_no_family_found	0	DEAD;Helicase_C
Ec-25_001170.1	RWP-RK	1	RWP-RK	Ec-25_001170.1	RWP-RK	1	RWP-RK	Ec-25_001170.1	RWP-RK	1	RWP-RK	Ec-25_001170.1	RWP-RK	1	RWP-RK
Ec-25_001230.1	0_no_family_found	0	WD40	Ec-25_001230.1	0_no_family_found	0	WD40	Ec-25_001230.1	0_no_family_found	0	WD40	Ec-25_001230.1	0_no_family_found	0	WD40
Ec-25_001840.1	Coactivator p15	1	PC4	Ec-25_001840.1	Coactivator p15	1	PC4	Ec-25_001840.1	Coactivator p15	1	PC4	Ec-25_001840.1	Coactivator p15	1	PC4
Ec-25_001880.1	HSF	1	HSF_DNA-bind	Ec-25_001880.1	HSF	1	HSF_DNA-bind	Ec-25_001880.1	HSF	1	HSF_DNA-bind	Ec-25_001880.1	HSF	1	HSF_DNA-bind
Ec-25_001890.1	C2H2	1	zf-C2H2	Ec-25_001890.1	C2H2	1	zf-C2H2	Ec-25_001890.1	C2H2	1	zf-C2H2	Ec-25_001890.1	C2H2	1	zf-C2H2
Ec-25_001940.1	HSF	1	HSF_DNA-bind	Ec-25_001940.1	HSF	1	HSF_DNA-bind	Ec-25_001940.1	HSF	1	HSF_DNA-bind	Ec-25_001940.1	HSF	1	HSF_DNA-bind
Ec-25_002640.1	PHD	1	PHD	Ec-25_002640.1	PHD	1	PHD	Ec-25_002640.1	PHD	1	PHD	Ec-25_002640.1	PHD	1	PHD
Ec-25_002660.1	0_no_family_found	0	IQ	Ec-25_002660.1	0_no_family_found	0	IQ	Ec-25_002660.1	0_no_family_found	0	IQ	Ec-25_002660.1	0_no_family_found	0	IQ
Ec-25_003210.1	0_no_family_found	0	DEAD;Helicase_C	Ec-25_003210.1	0_no_family_found	0	DEAD;Helicase_C	Ec-25_003210.1	0_no_family_found	0	DEAD;Helicase_C	Ec-25_003210.1	0_no_family_found	0	DEAD;Helicase_C
Ec-25_003580.1	IWS1	1	Med26	Ec-25_003580.1	IWS1	1	Med26	Ec-25_003580.1	IWS1	1	Med26	Ec-25_003580.1	IWS1	1	Med26
Ec-26_000390.1	ARF	1	WSD;Auxin_resp	Ec-26_000390.1	ARF	1	WSD;Auxin_resp	Ec-26_000390.1	ARF	1	WSD;Auxin_resp	Ec-26_000390.1	ARF	1	WSD;Auxin_resp
Ec-26_000580.1	0_no_family_found	0	IQ	Ec-26_000580.1	0_no_family_found	0	IQ	Ec-26_000580.1	0_no_family_found	0	IQ	Ec-26_000580.1	0_no_family_found	0	IQ
Ec-26_000610.1	0_no_family_found	0	WD40	Ec-26_000610.1	0_no_family_found	0	WD40	Ec-26_000610.1	0_no_family_found	0	WD40	Ec-26_000610.1	0_no_family_found	0	WD40
Ec-26_000630.1	MYB-related	1	Myb_DNA-binding	Ec-26_000630.1	MYB-related	1	Myb_DNA-binding	Ec-26_000630.1	MYB-related	1	Myb_DNA-binding	Ec-26_000630.1	MYB-related	1	Myb_DNA-binding
Ec-26_000740.1	SET	1	SET	Ec-26_000740.1	SET	1	SET	Ec-26_000740.1	SET	1	SET	Ec-26_000740.1	SET	1	SET
Ec-26_001160.1	Zn_clus	1	Zn_clus	Ec-26_001160.1	Zn_clus	1	Zn_clus	Ec-26_001160.1	Zn_clus	1	Zn_clus	Ec-26_001160.1	Zn_clus	1	Zn_clus
								Ec-26_001310.1	AP2/EREBP	1	AP2	Ec-26_001310.1	AP2/EREBP	1	AP2
Ec-26_002380.1	MYB	1	two_or_more_Myb_DNA-binding;Myb_DNA-binding	Ec-26_002380.1	MYB	1	two_or_more_Myb_DNA-binding;Myb_DNA-binding	Ec-26_002380.1	MYB	1	two_or_more_Myb_DNA-binding;Myb_DNA-binding	Ec-26_002380.1	MYB	1	two_or_more_Myb_DNA-binding;Myb_DNA-binding
Ec-26_002440.1	0_no_family_found	0	Helicase_C	Ec-26_002440.1	0_no_family_found	0	Helicase_C	Ec-26_002440.1	0_no_family_found	0	Helicase_C	Ec-26_002440.1	0_no_family_found	0	Helicase_C
Ec-26_002740.1	0_no_family_found	0	WD40	Ec-26_002740.1	0_no_family_found	0	WD40	Ec-26_002740.1	0_no_family_found	0	WD40	Ec-26_002740.1	0_no_family_found	0	WD40
Ec-26_002780.1	0_no_family_found	0	DEAD;Helicase_C	Ec-26_002780.1	0_no_family_found	0	DEAD;Helicase_C	Ec-26_002780.1	0_no_family_found	0	DEAD;Helicase_C	Ec-26_002780.1	0_no_family_found	0	DEAD;Helicase_C
Ec-26_002890.1	0_no_family_found	0	DEAD;Helicase_C	Ec-26_002890.1	0_no_family_found	0	DEAD;Helicase_C	Ec-26_002890.1	0_no_family_found	0	DEAD;Helicase_C	Ec-26_002890.1	0_no_family_found	0	DEAD;Helicase_C
Ec-26_003360.1	IWS1	1	Med26	Ec-26_003360.1	IWS1	1	Med26	Ec-26_003360.1	IWS1	1	Med26	Ec-26_003360.1	IWS1	1	Med26
Ec-26_003450.1	Zn_clus	1	Zn_clus	Ec-26_003450.1	Zn_clus	1	Zn_clus	Ec-26_003450.1	Zn_clus	1	Zn_clus	Ec-26_003450.1	Zn_clus	1	Zn_clus
Ec-26_003500.1	0_no_family_found	0	Helicase_C	Ec-26_003500.1	0_no_family_found	0	Helicase_C	Ec-26_003500.1	0_no_family_found	0	Helicase_C	Ec-26_003500.1	0_no_family_found	0	Helicase_C
Ec-26_003580.1	0_no_family_found	0	Response_reg	Ec-26_003580.1	0_no_family_found	0	Response_reg	Ec-26_003580.1	0_no_family_found	0	Response_reg	Ec-26_003580.1	0_no_family_found	0	Response_reg
Ec-26_003910.1	SWI/SNF_SNF2	1	SNF2_N;Helicase_C	Ec-26_003910.1	SWI/SNF_SNF2	1	SNF2_N;Helicase_C	Ec-26_003910.1	SWI/SNF_SNF2	1	SNF2_N;Helicase_C	Ec-26_003910.1	SWI/SNF_SNF2	1	SNF2_N;Helicase_C
Ec-26_004240.1	CCAAT_HAP5	1	NF-YC	Ec-26_004240.1	CCAAT_HAP5	1	NF-YC	Ec-26_004240.1	CCAAT_HAP5	1	NF-YC	Ec-26_004240.1	CCAAT_HAP5	1	NF-YC
Ec-26_004250.1	CCAAT_HAP5	1	NF-YC	Ec-26_004250.1	CCAAT_HAP5	1	NF-YC	Ec-26_004250.1	CCAAT_HAP5	1	NF-YC	Ec-26_004250.1	CCAAT_HAP5	1	NF-YC
Ec-26_004270.1	0_no_family_found	0	DEAD;Helicase_C	Ec-26_004270.1	0_no_family_found	0	DEAD;Helicase_C	Ec-26_004270.1	0_no_family_found	0	DEAD;Helicase_C	Ec-26_004270.1	0_no_family_found	0	DEAD;Helicase_C
Ec-26_004820.1	MYB	1	two_or_more_Myb_DNA-binding;Myb_DNA-binding	Ec-26_004820.1	MYB	1	two_or_more_Myb_DNA-binding;Myb_DNA-binding	Ec-26_004820.1	MYB	1	two_or_more_Myb_DNA-binding;Myb_DNA-binding	Ec-26_004820.1	MYB	1	two_or_more_Myb_DNA-binding;Myb_DNA-binding
Ec-26_005160.1	0_no_family_found	0	IQ	Ec-26_005160.1	0_no_family_found	0	IQ	Ec-26_005160.1	0_no_family_found	0	IQ	Ec-26_005160.1	0_no_family_found	0	IQ
Ec-26_005500.1	GNAT	1	Acetyltransf_1	Ec-26_005500.1	GNAT	1	Acetyltransf_1	Ec-26_005500.1	GNAT	1	Acetyltransf_1	Ec-26_005500.1	GNAT	1	Acetyltransf_1
Ec-26_006090.1	0_no_family_found	0	IQ	Ec-26_006090.1	0_no_family_found	0	IQ	Ec-26_006090.1	0_no_family_found	0	IQ	Ec-26_006090.1	0_no_family_found	0	IQ
Ec-27_000220.1	0_no_family_found	0	WD40	Ec-27_000220.1	0_no_family_found	0	WD40	Ec-27_000220.1	0_no_family_found	0	WD40	Ec-27_000220.1	0_no_family_found	0	WD40
Ec-27_000590.1	HSF	1	HSF_DNA-bind	Ec-27_000590.1	HSF	1	HSF_DNA-bind	Ec-27_000590.1	HSF	1	HSF_DNA-bind	Ec-27_000590.1	HSF	1	HSF_DNA-bind
Ec-27_000640.1	SWI/SNF_SNF2	1	SNF2_N;Helicase_C	Ec-27_000640.1	SWI/SNF_SNF2	1	SNF2_N;Helicase_C	Ec-27_000640.1	SWI/SNF_SNF2	1	SNF2_N;Helicase_C	Ec-27_000640.1	SWI/SNF_SNF2	1	SNF2_N;Helicase_C
Ec-27_000750.1	0_no_family_found	0	WD40	Ec-27_000750.1	0_no_family_found	0	WD40	Ec-27_000750.1	0_no_family_found	0	WD40	Ec-27_000750.1	0_no_family_found	0	WD40
Ec-27_000900.1	PHD	1	PHD	Ec-27_000900.1	PHD	1	PHD	Ec-27_000900.1	PHD	1	PHD	Ec-27_000900.1	PHD	1	PHD
Ec-27_001000.1	PcG_MSI	1	CAF1C_H4-bd;WD40	Ec-27_001000.1	PcG_MSI	1	CAF1C_H4-bd;WD40	Ec-27_001000.1	PcG_MSI	1	CAF1C_H4-bd;WD40	Ec-27_001000.1	PcG_MSI	1	CAF1C_H4-bd;WD40
Ec-27_001140.1	0_no_family_found	0	Response_reg	Ec-27_001140.1	0_no_family_found	0	Response_reg	Ec-27_001140.1	0_no_family_found	0	Response_reg	Ec-27_001140.1	0_no_family_found	0	Response_reg
Ec-27_001800.1	0_no_family_found	0	WD40	Ec-27_001800.1	0_no_family_found	0	WD40	Ec-27_001800.1	0_no_family_found	0	WD40	Ec-27_001800.1	0_no_family_found	0	WD40
Ec-27_001910.1	0_no_family_found	0	Sigma70_r4;Sigma70_r2	Ec-27_001910.1	0_no_family_found	0	Sigma70_r4;Sigma70_r2	Ec-27_001910.1	0_no_family_found	0	Sigma70_r4;Sigma70_r2	Ec-27_001910.1	0_no_family_found	0	Sigma70_r4;Sigma70_r2
Ec-27_001960.1	HSF	1	HSF_DNA-bind	Ec-27_001960.1	HSF	1	HSF_DNA-bind	Ec-27_001960.1	HSF	1	HSF_DNA-bind	Ec-27_001960.1	HSF	1	HSF_DNA-bind
Ec-27_002110.1	HSF	1	HSF_DNA-bind	Ec-27_002110.1	HSF	1	HSF_DNA-bind	Ec-27_002110.1	HSF	1	HSF_DNA-bind	Ec-27_002110.1	HSF	1	HSF_DNA-bind
Ec-27_002550.1	0_no_family_found	0	DEAD;Helicase_C	Ec-27_002550.1	0_no_family_found	0	DEAD;Helicase_C	Ec-27_002550.1	0_no_family_found	0	DEAD;Helicase_C	Ec-27_002550.1	0_no_family_found	0	DEAD;Helicase_C
Ec-27_002990.1	0_no_family_found	0	WD40	Ec-27_002990.1	0_no_family_found	0	WD40	Ec-27_002990.1	0_no_family_found	0	WD40	Ec-27_002990.1	0_no_family_found	0	WD40
Ec-27_003190.1	FHA	1	FHA	Ec-27_003190.1	FHA	1	FHA	Ec-27_003190.1	FHA	1	FHA	Ec-27_003190.1	FHA	1	FHA
Ec-27_003310.1	Zinc finger, AN1 and A20 type	1	zf-AN1	Ec-27_003310.1	Zinc finger, AN1 and A20 type	1	zf-AN1	Ec-27_003310.1	Zinc finger, AN1 and A20 type	1	zf-AN1	Ec-27_003310.1	Zinc finger, AN1 and A20 type	1	zf-AN1
Ec-27_003340.1	DUF833 domain containing/TANGO2	1	TANGO2	Ec-27_003340.1	DUF833 domain containing/TANGO2	1	TANGO2	Ec-27_003340.1	DUF833 domain containing/TANGO2	1	TANGO2	Ec-27_003340.1	DUF833 domain containing/TANGO2	1	TANGO2
Ec-27_003420.1	0_no_family_found	0	SH2	Ec-27_003420.1	0_no_family_found	0	SH2	Ec-27_003420.1	0_no_family_found	0	SH2	Ec-27_003420.1	0_no_family_found	0	SH2
Ec-27_004120.1	0_no_family_found	0	WD40	Ec-27_004120.1	0_no_family_found	0	WD40	Ec-27_004120.1	0_no_family_found	0	WD40	Ec-27_004120.1	0_no_family_found	0	WD40
Ec-27_004330.1	0_no_family_found	0	WD40	Ec-27_004330.1	0_no_family_found	0	WD40	Ec-27_004330.1	0_no_family_found	0	WD40	Ec-27_004330.1	0_no_family_found	0	WD40
Ec-27_004530.1	SWI/SNF_SNF2	1	SNF2_N;Helicase_C	Ec-27_004530.1	SWI/SNF_SNF2	1	SNF2_N;Helicase_C	Ec-27_004530.1	SWI/SNF_SNF2	1	SNF2_N;Helicase_C	Ec-27_004530.1	SWI/SNF_SNF2	1	SNF2_N;Helicase_C
Ec-27_004550.1	0_no_family_found	0	K-box	Ec-27_004550.1	0_no_family_found	0	K-box	Ec-27_004550.1	0_no_family_found	0	K-box	Ec-27_004550.1	0_no_family_found	0	K-box
Ec-27_004590.1	PHD	1	PHD	Ec-27_004590.1	PHD	1	PHD	Ec-27_004590.1	PHD	1	PHD	Ec-27_004590.1	PHD	1	PHD
Ec-27_004600.1	0_no_family_found	0	IQ	Ec-27_004600.1	0_no_family_found	0	IQ	Ec-27_004600.1	0_no_family_found	0	IQ	Ec-27_004600.1	0_no_family_found	0	IQ
Ec-27_004840.1	0_no_family_found	0	WD40	Ec-27_004840.1	0_no_family_found	0	WD40	Ec-27_004840.1	0_no_family_found	0	WD40	Ec-27_004840.1	0_no_family_found	0	WD40
Ec-27_005100.1	SET	1	SET	Ec-27_005100.1	SET	1	SET	Ec-27_005100.1	SET	1	SET	Ec-27_005100.1	SET	1	SET
Ec-27_005250.1	SWI/SNF_SNF2	1	SNF2_N	Ec-27_005250.1	SWI/SNF_SNF2	1	SNF2_N	Ec-27_005250.1	SWI/SNF_SNF2	1	SNF2_N	Ec-27_005250.1	SWI/SNF_SNF2	1	SNF2_N
Ec-27_005450.1	0_no_family_found	0	WD40	Ec-27_005450.1	0_no_family_found	0	WD40	Ec-27_005450.1	0_no_family_found	0	WD40	Ec-27_005450.1	0_no_family_found	0	WD40
Ec-27_005730.1	0_no_family_found	0	WD40	Ec-27_005730.1	0_no_family_found	0	WD40	Ec-27_005730.1	0_no_family_found	0	WD40	Ec-27_005730.1	0_no_family_found	0	WD40
Ec-27_006150.1	0_no_family_found	0	START	Ec-27_006150.1	0_no_family_found	0	START	Ec-27_006150.1	0_no_family_found	0	START	Ec-27_006150.1	0_no_family_found	0	START
Ec-27_006330.1	MYB	1	two_or_more_Myb_DNA-binding;Myb_DNA-binding	Ec-27_006330.1	MYB	1	two_or_more_Myb_DNA-binding;Myb_DNA-binding	Ec-27_006330.1	MYB	1	two_or_more_Myb_DNA-binding;Myb_DNA-binding	Ec-27_006330.1	MYB	1	two_or_more_Myb_DNA-binding;Myb_DNA-binding
Ec-27_006360.1	Med7	1	Med7	Ec-27_006360.1	Med7	1	Med7	Ec-27_006360.1	Med7	1	Med7	Ec-27_006360.1	Med7	1	Med7
Ec-27_006570.1	0_no_family_found	0	WD40	Ec-27_006570.1	0_no_family_found	0	WD40	Ec-27_006570.1	0_no_family_found	0	WD40	Ec-27_006570.1	0_no_family_found	0	WD40
Ec-27_006660.1	HD-other	1	Homeobox	Ec-27_006660.1	HD-other	1	Homeobox	Ec-27_006660.1	HD-other	1	Homeobox	Ec-27_006660.1	HD-other	1	Homeobox
Ec-27_006770.1	0_no_family_found	0	WD40	Ec-27_006770.1	0_no_family_found	0	WD40	Ec-27_006770.1	0_no_family_found	0	WD40	Ec-27_006770.1	0_no_family_found	0	WD40
Ec-27_006920.1	0_no_family_found	0	WD40	Ec-27_006920.1	0_no_family_found	0	WD40	Ec-27_006920.1	0_no_family_found	0	WD40	Ec-27_006920.1	0_no_family_found	0	WD40
Ec-28_000040.1	0_no_family_found	0	WD40	Ec-28_000040.1	0_no_family_found	0	WD40	Ec-28_000040.1	0_no_family_found	0	WD40	Ec-28_000040.1	0_no_family_found	0	WD40
Ec-28_000340.1	0_no_family_found	0	WD40	Ec-28_000340.1	0_no_family_found	0	WD40	Ec-28_000340.1	0_no_family_found	0	WD40	Ec-28_000340.1	0_no_family_found	0	WD40
Ec-28_000410.1	GNAT	1	Acetyltransf_1	Ec-28_000410.1	GNAT	1	Acetyltransf_1	Ec-28_000410.1	GNAT	1	Acetyltransf_1	Ec-28_000410.1	GNAT	1	Acetyltransf_1
Ec-28_000690.1	0_no_family_found	0	Helicase_C;DEAD	Ec-28_000690.1	0_no_family_found	0	Helicase_C;DEAD	Ec-28_000690.1	0_no_family_found	0	Helicase_C;DEAD	Ec-28_000690.1	0_no_family_found	0	Helicase_C;DEAD
Ec-28_000800.1	0_no_family_found	0	WD40	Ec-28_000800.1	0_no_family_found	0	WD40	Ec-28_000800.1	0_no_family_found	0	WD40	Ec-28_000800.1	0_no_family_found	0	WD40
								Ec-28_001000.1	C2H2	1	zf-C2H2	Ec-28_001000.1	C2H2	1	zf-C2H2
Ec-28_001240.1	SET	1	SET	Ec-28_001240.1	SET	1	SET	Ec-28_001240.1	SET	1	SET	Ec-28_001240.1	SET	1	SET
Ec-28_001420.1	FHA	1	FHA	Ec-28_001420.1	FHA	1	FHA	Ec-28_001420.1	FHA	1	FHA	Ec-28_001420.1	FHA	1	FHA
Ec-28_001570.1	C2H2	1	zf-C2H2	Ec-28_001570.1	C2H2	1	zf-C2H2	Ec-28_001570.1	C2H2	1	zf-C2H2	Ec-28_001570.1	C2H2	1	zf-C2H2
Ec-28_001710.1	MYB-related	1	Myb_DNA-binding	Ec-28_001710.1	MYB-related	1	Myb_DNA-binding	Ec-28_001710.1	MYB-related	1	Myb_DNA-binding	Ec-28_001710.1	MYB-related	1	Myb_DNA-binding
Ec-28_002030.1	0_no_family_found	0	Helicase_C;DEAD	Ec-28_002030.1	0_no_family_found	0	Helicase_C;DEAD	Ec-28_002030.1	0_no_family_found	0	Helicase_C;DEAD	Ec-28_002030.1	0_no_family_found	0	Helicase_C;DEAD
Ec-28_002300.1	SET	1	SET	Ec-28_002300.1	SET	1	SET	Ec-28_002300.1	SET	1	SET	Ec-28_002300.1	SET	1	SET
Ec-28_002580.1	0_no_family_found	0	PP2C	Ec-28_002580.1	0_no_family_found	0	PP2C	Ec-28_002580.1	0_no_family_found	0	PP2C	Ec-28_002580.1	0_no_family_found	0	PP2C
Ec-28_003000.1	0_no_family_found	0	IQ	Ec-28_003000.1	0_no_family_found	0	IQ	Ec-28_003000.1	0_no_family_found	0	IQ	Ec-28_003000.1	0_no_family_found	0	IQ
Ec-28_003040.1	0_no_family_found	0	IQ	Ec-28_003040.1	0_no_family_found	0	IQ	Ec-28_003040.1	0_no_family_found	0	IQ	Ec-28_003040.1	0_no_family_found	0	IQ
Ec-28_003700.1	0_no_family_found	0	IQ	Ec-28_003700.1	0_no_family_found	0	IQ	Ec-28_003700.1	0_no_family_found	0	IQ	Ec-28_003700.1	0_no_family_found	0	IQ
Ec-sdr_f_000200.1	0_no_family_found	0	PP2C	Ec-sdr_f_000200.1	0_no_family_found	0	PP2C	Ec-sdr_f_000200.1	0_no_family_found	0	PP2C	Ec-sdr_f_000200.1	0_no_family_found	0	PP2C
Table S2. Steps carried out to improve the selected HMM profiles based on manual annotation of the Ectocarpus siliculosus genome. The first sheet (Output 1) contains the output of TAPscan of all TAP families from the runs with E. siliculosus per improvement step. TAPscan v2 is the original version of TAPscan. The next step was to update the domains from PFAM version 29.0 to the new PFAM version 3…

## Sheet: Output 2
TAP	Manual annotation	TAPscan v2	Updated PFAM domains	First improvement	TAPscan v3
0_no_family_found		360	361	361	361
ABI3/VP1		0	0	0	0
Alfin-like		1	1	1	1
AP2/EREBP	12	2	2	8	8
ARF		1	1	1	1
Argonaute		1	1	1	1
ARID		1	1	1	1
AS2/LOB		0	0	0	0
Aux/IAA		0	0	0	0
BBR/BPC		0	0	0	0
BES1		0	0	0	0
bHLH	4	2	3	4	4
bHLH_TCP		0	0	0	0
bHSH		0	0	0	0
BSD domain containing		3	3	3	3
bZIP	23	14	14	21	26
C2C2_CO-like		0	0	0	0
C2C2_Dof		0	0	0	0
C2C2_GATA		0	0	0	0
C2C2_YABBY		0	0	0	0
C2H2	35	22	22	31	31
C3H		11	11	11	11
CAMTA		0	0	0	0
CCAAT_Dr1		2	2	2	2
CCAAT_HAP2		1	1	1	1
CCAAT_HAP3		1	1	1	1
CCAAT_HAP5		6	6	5	5
Coactivator p15		3	3	3	3
CPP		3	3	3	3
CSD		1	1	1	1
CudA		0	0	0	0
DBP		0	0	0	0
DDT		2	2	2	2
Dicer		0	0	0	0
DUF246 domain containing/O-FucT		4	3	3	3
DUF296 domain containing		1	1	1	1
DUF547 domain containing		4	4	4	4
DUF632 domain containing		0	0	0	0
DUF833 domain containing/TANGO2		1	1	1	1
E2F/DP		3	3	3	3
EIL		0	0	0	0
FHA		18	18	18	18
GARP_ARR-B		0	0	0	0
GARP_G2-like		2	2	2	2
GeBP		0	0	0	0
GIF		0	0	0	0
GNAT		25	26	26	26
GRAS		0	0	0	0
GRF		0	0	0	0
HD-other	3	2	2	2	2
HD-Zip_I_II		0	0	0	0
HD-Zip_III		0	0	0	0
HD-Zip_IV		0	0	0	0
HD_BEL		0	0	0	0
HD_DDT		0	0	0	0
HD_KNOX1		0	0	0	0
HD_KNOX2		0	0	0	0
HD_PHD		0	0	0	0
HD_PINTOX		0	0	0	0
HD_PLINC		0	0	0	0
HD_WOX		0	0	0	0
HMG	14	10	10	14	14
HRT		0	0	0	0
HSF	20	20	20	20	20
IWS1		6	6	6	6
Jumonji_Other	8	8	8	8	8
Jumonji_PKDM7		0	0	0	0
LFY		0	0	0	0
LIM		0	0	0	0
LUG		0	0	0	0
MADS		0	0	0	0
MADS_MIKC		0	0	0	0
MBF1		1	1	1	1
Med6		1	1	1	1
Med7		1	1	1	1
mTERF		8	6	6	6
MYB-related		23	24	24	24
MYB		28	27	27	27
NAC		0	0	0	0
NZZ		0	0	0	0
OFP		0	0	0	0
PcG_EZ		0	0	0	0
PcG_FIE		0	0	0	0
PcG_MSI		1	1	1	1
PcG_VEFS		0	0	0	0
PHD		31	29	28	28
PLATZ		0	0	0	0
Pseudo ARR-B		0	0	0	0
RB		1	1	1	1
Rcd1-like		1	1	1	1
Rel		0	0	0	0
RF-X		0	0	0	0
RRN3		1	1	1	1
Runt		0	0	0	0
RWP-RK	10	9	9	9	9
S1Fa-like		0	0	0	0
SAP		0	0	0	0
SBP		0	0	0	0
SET		37	38	38	38
Sigma70-like		1	1	1	1
Sin3		2	2	2	2
Sir2	3	3	3	3	3
SOH1		1	1	1	1
SRS		0	0	0	0
SWI/SNF_BAF60b		2	2	2	2
SWI/SNF_SNF2		35	35	32	32
SWI/SNF_SWI3		1	1	1	1
TAZ		7	7	7	7
TEA		0	0	0	0
TFb2		1	1	1	1
tify		0	0	0	0
TRAF		12	12	12	12
Trihelix		0	0	0	0
TUB		8	8	8	8
ULT		0	0	0	0
VARL		0	0	0	0
VOZ		0	0	0	0
Whirly		0	0	0	0
WRKY		0	0	0	0
Zinc finger, AN1 and A20 type		3	3	3	3
Zinc finger, MIZ type		1	1	1	1
Zinc finger, ZPR1		1	1	1	1
Zn_clus		43	43	43	43
Table S2. Steps carried out to improve the selected HMM profiles based on manual annotation of the Ectocarpus siliculosus genome. The first sheet (Output 1) contains the output of TAPscan of all TAP families from the runs with E. siliculosus per improvement step. TAPscan v2 is the original version of TAPscan. The next step was to update the domains from PFAM version 29.0 to the new PFAM version 3…
