# Supplementary material for: Signatures of Transcription Factor Evolution and the Secondary Gain of Red Algae Complexity
Source: Genes (Basel). 2021 Jul 9;12(7):1055. doi: 10.3390/genes12071055 (PMC8304369; doi:10.3390/genes12071055)
Supplement: Supplementary file 1 [file genes-12-01055-s001.zip › Table S3.xlsx]

## Sheet: SensitivityVS.Specificity C2H2
Values	Englbrecht et al.	TAPscan v2	zf-C2H2 from Pfam	Updated PFAM domain with GA=4.725	TAPscan v3		Runs	TPR	TNR	Sum
TP	176	101	13	110	108		Englbrecht et al.	1	1	2
TN	27240	27239	27240	27236	27239		zf-C2H2 from Pfam	0.0738636	1	1.07386
FP	0	1	0	4	1		Updated PFAM domain with GA=4.725	0.625	0.999853	1.62485
FN	0	75	163	66	68		TAPscan v3	0.613636	0.999963	1.6136
TPR	1	0.573864	0.0738636	0.625	0.613636		TAPscan v2	0.573864	0.999963	1.57383
TNR	1	0.999963	1	0.999853	0.999963
		Table S3. Sensitivity and Specificity of the zf-C2H2 and HLH HMM profiles and additional sequences added to the six HMM profiles of special interest. The first two sheets contain the calculated sensitivities and specificities of the improvement runs for the zf-C2H2 and HLH domains (SensitivityVS.Specificity C2H2 and SensitivityVS.Specificity bHLH). TAPscan v2 is the original version of TAPscan. I…

## Sheet: SensitivityVS.Specificity bHLH
Run	FP	FN	TP	Total	TN		Runs	TPR	TNR	SUM
Zhang et al.	0	0	166	166	27250		Zhang et al.	1	1	2
v8 with updated bHLH	0	28	138	138	27250		Updated PFAM domain	0.831325	1	1.83133
v8 with updated bHLH GA=10.35	4	11	155	159	27246		Updated PFAM domain GA=10.35	0.933735	0.999853	1.93359
v8 with updated bHLH GA=15.00	0	14	152	152	27250		Updated PFAM domain GA=15.00	0.915663	1	1.91566
v8 with updated bHLH GA=12.50	1	13	153	154	27249		Updated PFAM domain GA=12.50	0.921687	0.999963	1.92165
v8 with updated bHLH GA=5.00	5	11	155	160	27245		Updated PFAM domain GA=5.00	0.933735	0.999817	1.93355
v8 with updated bHLH GA=13.50	1	14	152	153	27249		Updated PFAM domain GA=13.50	0.915663	0.999963	1.91563
TAPscan v3	0	14	152	152	27250		TAPscan v3	0.915663	1	1.91566
TAPscan v2	0	31	135	135	27250		TAPscan v2	0.813253	1	1.81325
Table S3. Sensitivity and Specificity of the zf-C2H2 and HLH HMM profiles and additional sequences added to the six HMM profiles of special interest. The first two sheets contain the calculated sensitivities and specificities of the improvement runs for the zf-C2H2 and HLH domains (SensitivityVS.Specificity C2H2 and SensitivityVS.Specificity bHLH). TAPscan v2 is the original version of TAPscan. I…

## Sheet: Additional species AP2
Species	Taxonomic group
Aureococcus anophagefferens	SAR
Chara braunii	Streptophyta
Cladosiphon okamuranus	Phaeophyceae
Desmarestia dudresnayi	Phaeophyceae
Ectocarpus Species1 female	Phaeophyceae
Nannochloropsis gaditana	SAR
Nannochloropsis oceanica	SAR
Pelvetia canaliculata	Phaeophyceae
Phaeodactylum tricornutum	SAR
Saccharina japonica	SAR
Schizocladia ischiensis	SAR
Thalassiosira pseudonana	SAR
Zygnema circumcarinatum	Streptophyta
Table S3. Sensitivity and Specificity of the zf-C2H2 and HLH HMM profiles and additional sequences added to the six HMM profiles of special interest. The first two sheets contain the calculated sensitivities and specificities of the improvement runs for the zf-C2H2 and HLH domains (SensitivityVS.Specificity C2H2 and SensitivityVS.Specificity bHLH). TAPscan v2 is the original version of TAPscan. I…

## Sheet: Additional species bZIP
Species	Taxonomic group	Domain		Species	Taxonomic group	Domain
Chondrus crispus	Rhodophyta	bZIP1		Chondrus crispus	Rhodophyta	bZIP2
Cyanidioschyzon merolae	Rhodophyta	bZIP1		Ectocarpus crouaniorum	Phaeophyceae	bZIP2
Ectocarpus crouaniorum female	Phaeophyceae	bZIP1		Galdieria sulphuraria	Rhodophyta	bZIP2
Paramecium tetraurelia	SAR	bZIP1		Nannochloropsis gaditana	SAR	bZIP2
Zygnema circumcarinatum	Streptophyta	bZIP1		Nannochloropsis oceanica	SAR	bZIP2
				Nemacystus decipiens	SAR	bZIP2
				Pelvetia canaliculata	Phaeophyceae	bZIP2
				Phytophthora sojae	SAR	bZIP2
				Porterinema fluviatile	Phaeophyceae	bZIP2
				Undaria pinnatifida	SAR	bZIP2
Table S3. Sensitivity and Specificity of the zf-C2H2 and HLH HMM profiles and additional sequences added to the six HMM profiles of special interest. The first two sheets contain the calculated sensitivities and specificities of the improvement runs for the zf-C2H2 and HLH domains (SensitivityVS.Specificity C2H2 and SensitivityVS.Specificity bHLH). TAPscan v2 is the original version of TAPscan. I…

## Sheet: Additional species C2H2
Species	Taxonomic group
Ascophyllum nodosum	Phaeophyceae
Chondrus crispus	Rhodophyta
Cladosiphon okamuranus	Phaeophyceae
Cyanidioschyzon merolae	Rhodophyta
Desmarestia dudresnayi	Phaeophyceae
Ectocarpus crouaniorum	Phaeophyceae
Ectocarpus fasciculatus female	Phaeophyceae
Ectocarpus fasciculatus male	Phaeophyceae
Ectocarpus siliculosus	Phaeophyceae
Ectocarpus Species1 female	Phaeophyceae
Ectocarpus Species1 male	Phaeophyceae
Feldmannia mitchelliae	Phaeophyceae
Galdieria sulphuraria	Rhodophyta
Heribaudiella fluviatilis	Phaeophyceae
Himanthalia elongata	Phaeophyceae
Laminarionema elsbetiae	Phaeophyceae
Myriotrichia clavaeformis	Phaeophyceae
Nannochloropsis oceanica	SAR
Paramecium tetraurelia	SAR
Pelvetia canaliculata	Phaeophyceae
Phytophthora ramorum	SAR
Phytophthora sojae	SAR
Porphyra umbilicalis	Rhodophyta
Porterinema fluviatile	Phaeophyceae
Saccharina japonica	SAR
Saccorhiza dermatodea	Phaeophyceae
Sphaerotrichia firma	Phaeophyceae
Tetrahymena thermophila	SAR
Thalassiosira pseudonana	SAR
Toxoplasma gondii	SAR
Undaria pinnatifida	SAR
Zygnema circumcarinatum	Streptophyta
Table S3. Sensitivity and Specificity of the zf-C2H2 and HLH HMM profiles and additional sequences added to the six HMM profiles of special interest. The first two sheets contain the calculated sensitivities and specificities of the improvement runs for the zf-C2H2 and HLH domains (SensitivityVS.Specificity C2H2 and SensitivityVS.Specificity bHLH). TAPscan v2 is the original version of TAPscan. I…

## Sheet: Additional species HLH
Species	Taxonomic group
Ascophyllum nodosum	SAR
Ectocarpus fasciculatus female	Phaeophyceae
Ectocarpus_siliculosus-1a	Phaeophyceae
Fragilariopsis cylindrus	SAR
Galdieria sulphuraria	Rhodophyta
Heribaudiella fluviatilis	Phaeophyceae
Klebsormidium nitens	Streptophyta
Nannochloropsis gaditana	SAR
Nannochloropsis oceanica	SAR
Pelvetia canaliculata	Phaeophyceae
Phytophthora ramorum	SAR
Phytophthora sojae	SAR
Schizocladia ischiensis	SAR
Thalassiosira pseudonana	SAR
Undaria pinnatifida	SAR
Zygnema circumcarinatum	Streptophyta
Table S3. Sensitivity and Specificity of the zf-C2H2 and HLH HMM profiles and additional sequences added to the six HMM profiles of special interest. The first two sheets contain the calculated sensitivities and specificities of the improvement runs for the zf-C2H2 and HLH domains (SensitivityVS.Specificity C2H2 and SensitivityVS.Specificity bHLH). TAPscan v2 is the original version of TAPscan. I…

## Sheet: Additional species HMG
Species	Taxonomic group
Ascophyllum nodosum	SAR
Fragilariopsis cylindrus	SAR
Nannochloropsis gaditana	SAR
Paramecium tetraurelia	SAR
Pelvetia canaliculata	Phaeophyceae
Porphyra umbilicalis	Rhodophyta
Undaria pinnatifida	SAR
Zygnema circumcarinatum	Streptophyta
Table S3. Sensitivity and Specificity of the zf-C2H2 and HLH HMM profiles and additional sequences added to the six HMM profiles of special interest. The first two sheets contain the calculated sensitivities and specificities of the improvement runs for the zf-C2H2 and HLH domains (SensitivityVS.Specificity C2H2 and SensitivityVS.Specificity bHLH). TAPscan v2 is the original version of TAPscan. I…
