# Supplementary material for: Signatures of Transcription Factor Evolution and the Secondary Gain of Red Algae Complexity
Source: Genes (Basel). 2021 Jul 9;12(7):1055. doi: 10.3390/genes12071055 (PMC8304369; doi:10.3390/genes12071055)
Supplement: Supplementary file 1 [file genes-12-01055-s001.zip › Table S4.xlsx]

## Sheet: Rhodophyta
# nr proteins in genome (nuclear)		23961	9836	10805	8355	13125	12330	7828	6520	4406	7174
Kingdom/supergroup		Archaeplastida	Archaeplastida	Archaeplastida	Archaeplastida	Archaeplastida	Archaeplastida	Archaeplastida	Archaeplastida	Archaeplastida	Archaeplastida
Phylum		Rhodophyta	Rhodophyta	Rhodophyta	Rhodophyta	Rhodophyta	Rhodophyta	Rhodophyta	Rhodophyta	Rhodophyta	Rhodophyta
Class		Florideophyceae	Florideophyceae	Florideophyceae	Porphyridiophyceae	Bangiophyceae	Bangiophyceae	Cyanidiophyceae	Cyanidiophyceae	Cyanidiophyceae	Cyanidiophyceae
Order		Corallinales	Gigartinales	Gracilariales	Porphyridiales	Bangiales	Bangiales	Cyanidiales	Cyanidiales	Cyanidiales	Cyanidiales
Family		Corallinaceae	Gigartinaceae	Gracilariaceae	Porphyridiaceae	Bangiaceae	Bangiaceae	Cyanidiaceae	Cyanidiaceae	Cyanidiaceae	Cyanidiaceae
Species		Calliarthron tuberculosum	Chondrus crispus	Gracilariopsis chorda	Porphyridium purpureum	Porphyra umbilicalis	Pyropia yezoensis	Galdieria phlegrea	Cyanidium caldarium	Cyanidioschyzon merolae	Galdieria sulphuraria
Cellularity		Multi	Multi	Multi	Uni	Multi	Multi	Uni	Uni	Uni	Uni
TAP		CALTU	CHOCR	GRACH	PORPU	PORUM	PYRYE	GALPH	CYACA	CYAME	GALSU	Average Rhodophyta
no_family_found		119	234	216	184	138	179	194	70	115	187	163.6
ABI3/VP1	TF	0	0	0	0	0	0	0	0	0	0	0
Alfin-like	TF	0	0	0	0	0	0	0	0	0	0	0
AP2/EREBP	TF	0	0	0	0	0	0	0	0	0	0	0
ARF	TF	0	1	0	0	0	0	0	0	0	0	0.1
Argonaute	TR	0	3	0	3	1	1	0	0	0	0	0.8
ARID	TF	0	0	4	1	2	4	4	0	3	5	2.3
AS2/LOB	TF	0	0	0	0	0	0	0	0	0	0	0
Aux/IAA	TR	0	0	0	0	0	0	0	0	0	0	0
BBR/BPC	TF	0	0	0	0	0	0	0	0	0	0	0
BES1	TF	0	0	0	0	0	0	0	0	0	0	0
bHLH	TF	0	5	12	1	4	6	4	2	0	2	3.6
bHLH_TCP	TF	0	0	0	0	0	0	0	0	0	0	0
bHSH	TF	0	0	0	0	0	0	0	0	0	0	0
BSD domain containing	PT	1	1	2	3	0	0	2	1	0	4	1.4
bZIP	TF	21	22	44	20	20	26	24	5	3	25	21
C2C2_CO-like	TF	0	1	1	0	0	0	0	0	0	0	0.2
C2C2_Dof	TF	0	0	0	0	0	0	0	0	0	0	0
C2C2_GATA	TF	0	5	7	2	4	4	6	4	5	8	4.5
C2C2_YABBY	TF	1	0	0	0	1	2	0	0	0	0	0.4
C2H2	TF	61	38	84	67	78	85	7	4	5	6	43.5
C3H	TF	3	4	5	8	5	7	8	2	4	12	5.8
CAMTA	TF	0	0	0	0	0	0	0	0	0	0	0
CCAAT_Dr1	TF	0	0	1	2	1	1	1	0	0	1	0.7
CCAAT_HAP2	TF	0	0	1	1	1	1	0	0	1	1	0.6
CCAAT_HAP3	TF	0	0	1	0	1	1	0	0	0	1	0.4
CCAAT_HAP5	TF	2	2	2	3	2	2	2	2	3	5	2.5
Coactivator p15	TR	0	0	0	1	0	0	1	0	1	1	0.4
CPP	TF	2	2	1	2	2	1	3	1	2	3	1.9
CSD	TF	0	0	0	3	0	0	0	0	0	0	0.3
CudA	TF	0	0	0	0	0	0	0	0	0	0	0
DBP	TF	0	0	0	0	0	0	0	0	0	0	0
DDT	TR	0	1	1	1	0	0	1	1	1	1	0.7
Dicer	TR	0	0	0	0	0	0	0	0	0	0	0
DUF246 domain containing/O-FucT	PT	2	0	3	3	0	1	1	0	1	1	1.2
DUF296 domain containing	PT	0	0	0	0	0	0	0	0	0	0	0
DUF547 domain containing	PT	2	4	5	5	4	6	2	2	4	4	3.8
DUF632 domain containing	PT	0	0	0	0	0	0	0	0	0	0	0
DUF833 domain containing/TANGO2	PT	0	0	0	0	0	0	0	0	0	0	0
E2F/DP	TF	2	3	5	3	5	3	5	4	7	8	4.5
EIL	TF	0	0	0	0	0	0	0	0	0	0	0
FHA	TR	1	3	4	3	2	3	6	0	2	7	3.1
GARP_ARR-B	TF	0	0	0	0	0	0	0	0	0	0	0
GARP_G2-like	TF	2	1	2	2	1	2	0	1	1	1	1.3
GeBP	TF	0	0	0	0	0	0	0	0	0	0	0
GIF	TR	0	0	0	0	0	0	1	1	1	1	0.4
GNAT	TR	11	18	26	23	18	22	19	11	15	22	18.5
GRAS	TF	0	0	0	0	0	0	0	0	0	0	0
GRF	TF	0	0	0	0	0	0	0	0	0	0	0
HD	TF	4	1	6	10	3	3	1	5	4	2	3.9
HD-Zip_I_II	TF	0	0	0	0	0	0	0	0	0	0	0
HD-Zip_III	TF	0	0	0	0	0	0	0	0	0	0	0
HD-Zip_IV	TF	0	0	0	0	0	0	0	0	0	0	0
HD_BEL	TF	0	0	0	0	0	0	0	0	0	0	0
HD_DDT	TF	0	0	0	0	0	0	0	0	0	0	0
HD_KNOX1	TF	0	0	0	0	0	0	0	0	0	0	0
HD_KNOX2	TF	0	0	0	0	0	0	0	0	0	0	0
HD_PHD	TF	0	0	0	0	0	0	0	0	0	0	0
HD_PINTOX	TF	0	0	0	0	0	0	0	0	0	0	0
HD_PLINC	TF	0	0	0	0	0	0	0	0	0	0	0
HD_WOX	TF	0	0	0	0	0	0	0	0	0	0	0
HMG	TR	0	0	1	0	1	1	0	0	0	0	0.3
HRT	TF	0	0	0	0	0	0	0	0	0	0	0
HSF	TF	0	1	1	1	1	1	5	1	3	6	2
IWS1	TR	0	1	1	0	1	1	2	1	1	2	1
Jumonji_Other	TR	2	3	2	6	2	3	4	1	4	2	2.9
Jumonji_PKDM7	TR	0	0	0	0	0	0	0	0	0	0	0
LFY	TF	0	0	0	0	0	0	0	0	0	0	0
LIM	TF	0	1	1	2	0	1	1	0	1	1	0.8
LUG	TR	0	0	0	0	0	0	0	0	0	0	0
MADS	TF	0	0	4	2	5	3	1	1	1	1	1.8
MADS_MIKC	TF	0	0	0	0	0	0	0	0	0	0	0
MBF1	TR	0	1	1	1	1	1	1	0	1	1	0.8
Med6	TR	0	0	1	1	1	1	1	2	1	1	0.9
Med7	TR	1	0	1	1	0	0	1	0	0	1	0.5
mTERF	TR	1	1	1	3	0	2	0	0	1	0	0.9
MYB-related	TF	8	18	26	32	14	20	23	14	0	25	18
MYB	TF	8	6	9	20	6	4	10	2	0	15	8
NAC	TF	0	0	0	0	0	0	0	0	0	0	0
NZZ	TF	0	0	0	0	0	0	0	0	0	0	0
OFP	TR	0	0	0	0	0	0	0	0	0	0	0
PcG_EZ	TR	0	0	0	0	0	0	0	0	0	0	0
PcG_FIE	TR	0	1	1	0	1	0	1	1	0	1	0.6
PcG_MSI	TR	0	2	3	2	0	4	1	2	2	2	1.8
PcG_VEFS	TR	0	2	2	0	2	2	0	0	0	1	0.9
PHD	TR	1	5	4	6	0	0	4	6	4	5	3.5
PLATZ	TF	0	1	0	1	1	0	0	1	1	0	0.5
Pseudo ARR-B	TF	0	0	0	0	0	0	0	0	0	0	0
RB	TF	1	1	1	0	1	1	0	0	1	1	0.7
Rcd1-like	TR	1	1	1	1	1	1	1	0	1	1	0.9
Rel	TF	0	0	0	0	0	0	0	0	0	0	0
RF-X	TF	0	0	0	0	0	0	0	0	0	0	0
RRN3	TR	0	0	1	1	0	0	1	1	1	1	0.6
Runt	TF	0	0	0	0	0	0	0	0	0	0	0
RWP-RK	TF	3	1	3	5	2	4	8	2	0	10	3.8
S1Fa-like	TF	0	0	0	0	0	0	0	0	0	0	0
SAP	TF	0	0	0	0	0	0	0	0	0	0	0
SBP	TF	0	0	0	0	0	0	0	0	0	0	0
SET	TR	5	13	14	11	9	16	6	3	6	10	9.3
Sigma70-like	TR	0	2	3	5	3	5	1	1	4	3	2.7
Sin3	TR	2	3	2	2	0	2	1	2	1	1	1.6
Sir2	TF	1	4	3	5	3	5	4	1	3	4	3.3
SOH1	TR	1	0	1	1	1	1	1	0	1	2	0.9
SRS	TF	0	0	0	0	0	0	0	0	0	0	0
SWI/SNF_BAF60b	TR	2	3	4	5	4	10	2	2	2	2	3.6
SWI/SNF_SNF2	TR	8	21	24	18	18	26	15	4	13	13	16
SWI/SNF_SWI3	TR	0	0	1	0	0	0	1	0	1	0	0.3
TAZ	TR	0	0	0	0	0	0	0	0	0	0	0
TEA	TF	0	0	0	0	0	0	0	0	0	0	0
TFb2	TR	1	1	1	1	1	1	1	1	1	1	1
tify	TF	0	0	0	0	0	0	0	0	0	0	0
TRAF	TR	5	5	7	5	12	7	3	1	2	8	5.5
Trihelix	TF	0	0	0	0	0	0	0	0	0	0	0
TUB	TF	0	0	0	0	0	0	0	0	0	0	0
ULT	TF	0	0	0	0	0	0	0	0	0	0	0
VARL	TF	0	0	0	0	0	0	0	0	0	0	0
VOZ	TF	0	0	0	0	0	0	0	0	0	0	0
Whirly	TF	0	0	0	0	0	0	0	0	0	0	0
WRKY	TF	0	0	0	0	0	0	0	0	0	0	0
Zinc finger, AN1 and A20 type	TR	0	0	1	3	2	1	0	1	1	3	1.2
Zinc finger, MIZ type	TF	0	1	2	1	3	3	1	0	1	0	1.2
Zinc finger, ZPR1	TR	0	0	0	1	1	1	1	4	1	1	1
Zn_clus	TF	0	0	0	0	1	0	1	0	0	3	0.5
Total no. TAPs		166	214	345	310	253	309	201	101	123	249
% no. of TAPs		0.00692792	0.0217568	0.0319297	0.0371035	0.0192762	0.0250608	0.0256771	0.0154908	0.0279165	0.0347087
Total no. of TFs		119	119	226	194	167	190	119	52	49	146
Total no. of TRs		42	90	109	105	82	112	77	46	69	94
Total no. of PTs		5	5	10	11	4	7	5	3	5	9
Table S4. TAP families in red algae, total numbers of TAPs and results of the statistical tests. In the first sheet (Rhodophyta) is the TAP data of all investigated TAP families for the 10 red algae species. TF = Transcription factor, TR = Transcriptional regulator, PT = Putative TAP. No_family_found indicates, that a sequence was assigned to possible domains but no final assignment to a TAP fami…

## Sheet: Total number of TAPs
Species	Calliarthron tuberculosum	Chondrus crispus	Gracilariopsis chorda	Porphyridium purpureum	Porphyra umbilicalis	Pyropia yezoensis	Galdieria phlegrea	Cyanidium caldarium	Cyanidioschyzon merolae	Galdieria sulphuraria	Chlamydomonas reinhardtii	Chromochloris zofingiensis	Volvox carteri	Chlorella vulgaris	Ulva mutabilis	Ostreococcus tauri	Chara braunii	Klebsormidium flaccidum	Penium margaritaceum	Spirogloea muscicola	Chlorokybus atmophyticus	Oryza sativa (spp. japonica)	Arabidopsis thaliana	Ginkgo biloba	Physcomitrella patens	Azolla filiculoides	Marchantia polymorpha	Anthoceros agrestis	Guillardia theta	Goniomonas avonlea
5 letter code	CALTU	CHOCR	GRACH	PORPU	PORUM	PYRYE	GALPH	CYACA	CYAME	GALSU	CHLRE	CHRZO	VOLCA	CHLVU	ULVMU	OSTTA	CHABR	KLEFL	PENMA	SPIMU	CHLAT	ORYSAJA	ARATH	GINBI	PHYPAV33	AZOFI	MARPO	ANTAG	GUITH	GONAV
Total number of TAPs	166	214	345	310	253	309	201	101	123	249	504	461	407	212	269	255	699	635	1317	1168	371	2461	2330	1517	1679	1483	748	639	941	482
													Group	Rhodophyta	Chlorophyta	Streptophte algae	Embryophyta	Cryptophyta
													Average total number of TAPs	227.1	351.333	838	1551	711.5
Table S4. TAP families in red algae, total numbers of TAPs and results of the statistical tests. In the first sheet (Rhodophyta) is the TAP data of all investigated TAP families for the 10 red algae species. TF = Transcription factor, TR = Transcriptional regulator, PT = Putative TAP. No_family_found indicates, that a sequence was assigned to possible domains but no final assignment to a TAP fami…

## Sheet: p-values
TAP	Comparison	Test	p value
C2H2	Unicellular vs. multicellular species	Wilcoxon	0.03175
C2H2	Cyanidiales vs. Florideophyceae	Wilcoxon	0.05244
HSF	Unicellular vs. multicellular species	Wilcoxon	0.05974
HSF	Cyanidiales vs. multicellular species	Wilcoxon	0.04417
bHLH	Unicellular vs. multicellular species	t test	0.1402
bHLH	Cyanidiales vs. Florideophyceae	t test	0.4035
	Total number of TAPs in multicellular species vs. unicellular species	t test	0.2646
	Total number of TAPs in multicellular species vs. Cyanidiales	t test	0.1024
Table S4. TAP families in red algae, total numbers of TAPs and results of the statistical tests. In the first sheet (Rhodophyta) is the TAP data of all investigated TAP families for the 10 red algae species. TF = Transcription factor, TR = Transcriptional regulator, PT = Putative TAP. No_family_found indicates, that a sequence was assigned to possible domains but no final assignment to a TAP fami…
