# Supplementary material for: Signatures of Transcription Factor Evolution and the Secondary Gain of Red Algae Complexity
Source: Genes (Basel). 2021 Jul 9;12(7):1055. doi: 10.3390/genes12071055 (PMC8304369; doi:10.3390/genes12071055)
Supplement: Supplementary file 1 [file genes-12-01055-s001.zip › Table S5.xlsx]

## Sheet: ABI3 VP1
Node	Families	:m (Multi-member)	:g (Gains)	:l (Losses)	++ (Expansions)	-- (Contractions)
Cyanidium caldarium	.	.	.	.	.	.
Cyanidioschyzon merolae	.	.	.	.	.	.
Galdieria phlegrea	.	.	.	.	.	.
Galdieria sulphuraria	.	.	.	.	.	.
Porphyridium purpureum	.	.	.	.	.	.
Porphyra umbilicalis	.	.	.	.	.	.
Pyropia yezoensis	.	.	.	.	.	.
Chondrus crispus	.	.	.	.	.	.
Gracilariopsis chorda	.	.	.	.	.	.
Calliarthron tuberculosum	.	.	.	.	.	.
Ostreococcus tauri	.	.	.	.	.	.
Chlorella vulgaris	1	1	.	.	1	.
Ulva mutabilis	1	.	.	.	.	.
Chromochloris zofingiensis	1	1	.	.	1	.
Chlamydomonas reinhardtii	1	.	.	.	.	.
Volvox carteri	1	.	.	.	.	.
Chlorokybus atmophyticus	1	1	.	.	.	.
Klebsormidium flaccidum	1	1	.	.	.	.
Chara braunii	1	1	.	.	.	.
Penium margaritaceum	1	1	.	.	.	.
Spirogloea muscicola	1	1	.	.	.	.
Anthoceros agrestis	1	1	.	.	.	.
Marchantia polymorpha	1	1	.	.	.	.
Physcomitrella patens	1	1	.	.	.	.
Azolla filiculoides	1	1	.	.	.	.
Ginkgo biloba	1	1	.	.	.	.
Oryza sativa	1	1	.	.	.	.
Arabidopsis thaliana	1	1	.	.	.	.
Guillardia theta	.	.	.	.	.	.
Goniomonas avonlea	.	.	.	.	.	.
1 [Cyanidiales]	.	.	.	.	.	.
2 [Bangiophyceae]	.	.	.	.	.	.
3 [GRACH+CALTU]	.	.	.	.	.	.
4 [Florideophyceae]	.	.	.	.	.	.
5 [Bangiophyceae+Florideophyceae]	.	.	.	.	.	.
6 [Porphyridiophyceae+Bangiophyceae+Florideophyceae]	.	.	.	.	.	.
7 [Rhodophyta]	.	.	.	.	.	.
8 [CHLRE+VOLCA]	1	.	.	.	.	.
9 [Chlorophyceae]	1	.	.	.	.	.
10 [Ulvophyceae+Chlorophyceae]	1	.	.	.	.	.
11 [Ulvophyceae+Chlorophyceae+Trebouxiophyceae]	1	.	1	.	.	.
12 [Chlorophyta]	.	.	.	.	.	.
13 [PENMA+SPIMU]	1	1	.	.	.	.
14 [MARPO+PHYPAV33]	1	1	.	.	.	.
15 [ANTAG+MARPO+PHYPAV33]	1	1	.	.	.	.
16 [ORYZA+ARATH]	1	1	.	.	.	.
17 [GINBI+ORYZA+ARATH]	1	1	.	.	.	.
18 [AZOFI+GINBI+ORYZA+ARATH]	1	1	.	.	.	.
19 [Embryophyta]	1	1	.	.	.	.
20 [Embryophyta+PENMA+SPIMU]	1	1	.	.	.	.
21 [Phragmoplastophyta]	1	1	.	.	.	.
22 [Phragmoplastophyta+KLEFL]	1	1	.	.	.	.
23 [Streptophyta]	1	1	1	.	.	.
24 [Viridiplantae]	.	.	.	.	.	.
25 [Rhodophyta+Viridiplantae]	.	.	.	.	.	.
26 [Cryptophyta]	.	.	.	.	.	.
27 [Rhodophyta+Viridiplantae+Cryptophyta]	.	.	.	.	.	.
Table S5. Results of the count analysis. To calculate expansions, contractions, gains, and losses the Wagner parsimony included in the count tool was used with default settings. The values were calculated for 122 TAP families included in TAPscan based on the species tree shown in Figure 6. Given in the table are the nodes of the species tree, the information whether the TAP family occurs at this …

## Sheet: Alfin-like
Node	Families	:m (Multi-member)	:g (Gains)	:l (Losses)	++ (Expansions)	-- (Contractions)
Cyanidium caldarium	.	.	.	.	.	.
Cyanidioschyzon merolae	.	.	.	.	.	.
Galdieria phlegrea	.	.	.	.	.	.
Galdieria sulphuraria	.	.	.	.	.	.
Porphyridium purpureum	.	.	.	.	.	.
Porphyra umbilicalis	.	.	.	.	.	.
Pyropia yezoensis	.	.	.	.	.	.
Chondrus crispus	.	.	.	.	.	.
Gracilariopsis chorda	.	.	.	.	.	.
Calliarthron tuberculosum	.	.	.	.	.	.
Ostreococcus tauri	.	.	.	.	.	.
Chlorella vulgaris	1	.	1	.	.	.
Ulva mutabilis	.	.	.	.	.	.
Chromochloris zofingiensis	1	1	.	.	1	.
Chlamydomonas reinhardtii	1	1	.	.	1	.
Volvox carteri	1	.	.	.	.	.
Chlorokybus atmophyticus	1	1	.	.	.	.
Klebsormidium flaccidum	1	1	.	.	.	.
Chara braunii	1	1	.	.	.	.
Penium margaritaceum	1	1	.	.	.	.
Spirogloea muscicola	1	1	.	.	.	.
Anthoceros agrestis	1	1	.	.	.	.
Marchantia polymorpha	1	1	.	.	.	.
Physcomitrella patens	1	1	.	.	.	.
Azolla filiculoides	1	1	.	.	.	.
Ginkgo biloba	1	1	.	.	.	.
Oryza sativa	1	1	.	.	.	.
Arabidopsis thaliana	1	1	.	.	.	.
Guillardia theta	.	.	.	.	.	.
Goniomonas avonlea	1	1	1	.	.	.
1 [Cyanidiales]	.	.	.	.	.	.
2 [Bangiophyceae]	.	.	.	.	.	.
3 [GRACH+CALTU]	.	.	.	.	.	.
4 [Florideophyceae]	.	.	.	.	.	.
5 [Bangiophyceae+Florideophyceae]	.	.	.	.	.	.
6 [Porphyridiophyceae+Bangiophyceae+Florideophyceae]	.	.	.	.	.	.
7 [Rhodophyta]	.	.	.	.	.	.
8 [CHLRE+VOLCA]	1	.	.	.	.	.
9 [Chlorophyceae]	1	.	1	.	.	.
10 [Ulvophyceae+Chlorophyceae]	.	.	.	.	.	.
11 [Ulvophyceae+Chlorophyceae+Trebouxiophyceae]	.	.	.	.	.	.
12 [Chlorophyta]	.	.	.	.	.	.
13 [PENMA+SPIMU]	1	1	.	.	.	.
14 [MARPO+PHYPAV33]	1	1	.	.	.	.
15 [ANTAG+MARPO+PHYPAV33]	1	1	.	.	.	.
16 [ORYZA+ARATH]	1	1	.	.	.	.
17 [GINBI+ORYZA+ARATH]	1	1	.	.	.	.
18 [AZOFI+GINBI+ORYZA+ARATH]	1	1	.	.	.	.
19 [Embryophyta]	1	1	.	.	.	.
20 [Embryophyta+PENMA+SPIMU]	1	1	.	.	.	.
21 [Phragmoplastophyta]	1	1	.	.	.	.
22 [Phragmoplastophyta+KLEFL]	1	1	.	.	.	.
23 [Streptophyta]	1	1	1	.	.	.
24 [Viridiplantae]	.	.	.	.	.	.
25 [Rhodophyta+Viridiplantae]	.	.	.	.	.	.
26 [Cryptophyta]	.	.	.	.	.	.
27 [Rhodophyta+Viridiplantae+Cryptophyta]	.	.	.	.	.	.

## Sheet: AP2 EREBP
Node	Families	:m (Multi-member)	:g (Gains)	:l (Losses)	++ (Expansions)	-- (Contractions)
Cyanidium caldarium	.	.	.	.	.	.
Cyanidioschyzon merolae	.	.	.	.	.	.
Galdieria phlegrea	.	.	.	.	.	.
Galdieria sulphuraria	.	.	.	.	.	.
Porphyridium purpureum	.	.	.	.	.	.
Porphyra umbilicalis	.	.	.	.	.	.
Pyropia yezoensis	.	.	.	.	.	.
Chondrus crispus	.	.	.	.	.	.
Gracilariopsis chorda	.	.	.	.	.	.
Calliarthron tuberculosum	.	.	.	.	.	.
Ostreococcus tauri	1	1	.	.	.	.
Chlorella vulgaris	1	1	.	.	.	.
Ulva mutabilis	1	1	.	.	.	.
Chromochloris zofingiensis	1	1	.	.	.	.
Chlamydomonas reinhardtii	1	1	.	.	.	.
Volvox carteri	1	1	.	.	.	.
Chlorokybus atmophyticus	1	1	.	.	.	.
Klebsormidium flaccidum	1	1	.	.	.	.
Chara braunii	1	1	.	.	.	.
Penium margaritaceum	1	1	.	.	.	.
Spirogloea muscicola	1	1	.	.	.	.
Anthoceros agrestis	1	1	.	.	.	.
Marchantia polymorpha	1	1	.	.	.	.
Physcomitrella patens	1	1	.	.	.	.
Azolla filiculoides	1	1	.	.	.	.
Ginkgo biloba	1	1	.	.	.	.
Oryza sativa	1	1	.	.	.	.
Arabidopsis thaliana	1	1	.	.	.	.
Guillardia theta	1	1	1	.	.	.
Goniomonas avonlea	.	.	.	.	.	.
1 [Cyanidiales]	.	.	.	.	.	.
2 [Bangiophyceae]	.	.	.	.	.	.
3 [GRACH+CALTU]	.	.	.	.	.	.
4 [Florideophyceae]	.	.	.	.	.	.
5 [Bangiophyceae+Florideophyceae]	.	.	.	.	.	.
6 [Porphyridiophyceae+Bangiophyceae+Florideophyceae]	.	.	.	.	.	.
7 [Rhodophyta]	.	.	.	.	.	.
8 [CHLRE+VOLCA]	1	1	.	.	.	.
9 [Chlorophyceae]	1	1	.	.	.	.
10 [Ulvophyceae+Chlorophyceae]	1	1	.	.	.	.
11 [Ulvophyceae+Chlorophyceae+Trebouxiophyceae]	1	1	.	.	.	.
12 [Chlorophyta]	1	1	.	.	.	.
13 [PENMA+SPIMU]	1	1	.	.	.	.
14 [MARPO+PHYPAV33]	1	1	.	.	.	.
15 [ANTAG+MARPO+PHYPAV33]	1	1	.	.	.	.
16 [ORYZA+ARATH]	1	1	.	.	.	.
17 [GINBI+ORYZA+ARATH]	1	1	.	.	.	.
18 [AZOFI+GINBI+ORYZA+ARATH]	1	1	.	.	.	.
19 [Embryophyta]	1	1	.	.	.	.
20 [Embryophyta+PENMA+SPIMU]	1	1	.	.	.	.
21 [Phragmoplastophyta]	1	1	.	.	.	.
22 [Phragmoplastophyta+KLEFL]	1	1	.	.	.	.
23 [Streptophyta]	1	1	.	.	.	.
24 [Viridiplantae]	1	1	1	.	.	.
25 [Rhodophyta+Viridiplantae]	.	.	.	.	.	.
26 [Cryptophyta]	.	.	.	.	.	.
27 [Rhodophyta+Viridiplantae+Cryptophyta]	.	.	.	.	.	.

## Sheet: ARF
Node	Families	:m (Multi-member)	:g (Gains)	:l (Losses)	++ (Expansions)	-- (Contractions)
Cyanidium caldarium	.	.	.	.	.	.
Cyanidioschyzon merolae	.	.	.	.	.	.
Galdieria phlegrea	.	.	.	.	.	.
Galdieria sulphuraria	.	.	.	.	.	.
Porphyridium purpureum	.	.	.	.	.	.
Porphyra umbilicalis	.	.	.	.	.	.
Pyropia yezoensis	.	.	.	.	.	.
Chondrus crispus	1	.	1	.	.	.
Gracilariopsis chorda	.	.	.	.	.	.
Calliarthron tuberculosum	.	.	.	.	.	.
Ostreococcus tauri	.	.	.	.	.	.
Chlorella vulgaris	.	.	.	.	.	.
Ulva mutabilis	.	.	.	.	.	.
Chromochloris zofingiensis	1	.	1	.	.	.
Chlamydomonas reinhardtii	.	.	.	.	.	.
Volvox carteri	.	.	.	.	.	.
Chlorokybus atmophyticus	.	.	.	.	.	.
Klebsormidium flaccidum	.	.	.	.	.	.
Chara braunii	1	.	.	.	.	.
Penium margaritaceum	.	.	.	1	.	.
Spirogloea muscicola	1	1	.	.	1	.
Anthoceros agrestis	1	1	.	.	.	.
Marchantia polymorpha	1	1	.	.	.	.
Physcomitrella patens	1	1	.	.	.	.
Azolla filiculoides	1	1	.	.	.	.
Ginkgo biloba	1	1	.	.	.	.
Oryza sativa	1	1	.	.	.	.
Arabidopsis thaliana	1	1	.	.	.	.
Guillardia theta	.	.	.	.	.	.
Goniomonas avonlea	.	.	.	.	.	.
1 [Cyanidiales]	.	.	.	.	.	.
2 [Bangiophyceae]	.	.	.	.	.	.
3 [GRACH+CALTU]	.	.	.	.	.	.
4 [Florideophyceae]	.	.	.	.	.	.
5 [Bangiophyceae+Florideophyceae]	.	.	.	.	.	.
6 [Porphyridiophyceae+Bangiophyceae+Florideophyceae]	.	.	.	.	.	.
7 [Rhodophyta]	.	.	.	.	.	.
8 [CHLRE+VOLCA]	.	.	.	.	.	.
9 [Chlorophyceae]	.	.	.	.	.	.
10 [Ulvophyceae+Chlorophyceae]	.	.	.	.	.	.
11 [Ulvophyceae+Chlorophyceae+Trebouxiophyceae]	.	.	.	.	.	.
12 [Chlorophyta]	.	.	.	.	.	.
13 [PENMA+SPIMU]	1	.	.	.	.	.
14 [MARPO+PHYPAV33]	1	1	.	.	.	.
15 [ANTAG+MARPO+PHYPAV33]	1	1	.	.	.	.
16 [ORYZA+ARATH]	1	1	.	.	.	.
17 [GINBI+ORYZA+ARATH]	1	1	.	.	.	.
18 [AZOFI+GINBI+ORYZA+ARATH]	1	1	.	.	.	.
19 [Embryophyta]	1	1	.	.	1	.
20 [Embryophyta+PENMA+SPIMU]	1	.	.	.	.	.
21 [Phragmoplastophyta]	1	.	1	.	.	.
22 [Phragmoplastophyta+KLEFL]	.	.	.	.	.	.
23 [Streptophyta]	.	.	.	.	.	.
24 [Viridiplantae]	.	.	.	.	.	.
25 [Rhodophyta+Viridiplantae]	.	.	.	.	.	.
26 [Cryptophyta]	.	.	.	.	.	.
27 [Rhodophyta+Viridiplantae+Cryptophyta]	.	.	.	.	.	.

## Sheet: Argonaute
Node	Families	:m (Multi-member)	:g (Gains)	:l (Losses)	++ (Expansions)	-- (Contractions)
Cyanidium caldarium	.	.	.	.	.	.
Cyanidioschyzon merolae	.	.	.	.	.	.
Galdieria phlegrea	.	.	.	.	.	.
Galdieria sulphuraria	.	.	.	.	.	.
Porphyridium purpureum	1	1	.	.	1	.
Porphyra umbilicalis	1	.	.	.	.	.
Pyropia yezoensis	1	.	.	.	.	.
Chondrus crispus	1	1	.	.	1	.
Gracilariopsis chorda	.	.	.	.	.	.
Calliarthron tuberculosum	.	.	.	.	.	.
Ostreococcus tauri	.	.	.	.	.	.
Chlorella vulgaris	.	.	.	.	.	.
Ulva mutabilis	1	.	.	.	.	.
Chromochloris zofingiensis	1	1	.	.	.	.
Chlamydomonas reinhardtii	1	1	.	.	.	.
Volvox carteri	1	1	.	.	.	.
Chlorokybus atmophyticus	.	.	.	.	.	.
Klebsormidium flaccidum	1	1	.	.	.	.
Chara braunii	1	1	.	.	.	.
Penium margaritaceum	1	1	.	.	.	.
Spirogloea muscicola	1	1	.	.	.	.
Anthoceros agrestis	1	1	.	.	.	.
Marchantia polymorpha	1	1	.	.	.	.
Physcomitrella patens	1	1	.	.	.	.
Azolla filiculoides	1	1	.	.	.	.
Ginkgo biloba	1	1	.	.	.	.
Oryza sativa	1	1	.	.	.	.
Arabidopsis thaliana	1	1	.	.	.	.
Guillardia theta	.	.	.	.	.	.
Goniomonas avonlea	1	.	1	.	.	.
1 [Cyanidiales]	.	.	.	.	.	.
2 [Bangiophyceae]	1	.	.	.	.	.
3 [GRACH+CALTU]	.	.	.	1	.	.
4 [Florideophyceae]	1	.	.	.	.	.
5 [Bangiophyceae+Florideophyceae]	1	.	.	.	.	.
6 [Porphyridiophyceae+Bangiophyceae+Florideophyceae]	1	.	1	.	.	.
7 [Rhodophyta]	.	.	.	.	.	.
8 [CHLRE+VOLCA]	1	1	.	.	.	.
9 [Chlorophyceae]	1	1	.	.	1	.
10 [Ulvophyceae+Chlorophyceae]	1	.	1	.	.	.
11 [Ulvophyceae+Chlorophyceae+Trebouxiophyceae]	.	.	.	.	.	.
12 [Chlorophyta]	.	.	.	.	.	.
13 [PENMA+SPIMU]	1	1	.	.	.	.
14 [MARPO+PHYPAV33]	1	1	.	.	.	.
15 [ANTAG+MARPO+PHYPAV33]	1	1	.	.	.	.
16 [ORYZA+ARATH]	1	1	.	.	.	.
17 [GINBI+ORYZA+ARATH]	1	1	.	.	.	.
18 [AZOFI+GINBI+ORYZA+ARATH]	1	1	.	.	.	.
19 [Embryophyta]	1	1	.	.	.	.
20 [Embryophyta+PENMA+SPIMU]	1	1	.	.	.	.
21 [Phragmoplastophyta]	1	1	.	.	.	.
22 [Phragmoplastophyta+KLEFL]	1	1	1	.	.	.
23 [Streptophyta]	.	.	.	.	.	.
24 [Viridiplantae]	.	.	.	.	.	.
25 [Rhodophyta+Viridiplantae]	.	.	.	.	.	.
26 [Cryptophyta]	.	.	.	.	.	.
27 [Rhodophyta+Viridiplantae+Cryptophyta]	.	.

## Sheet: ARID
Node	Families	:m (Multi-member)	:g (Gains)	:l (Losses)	++ (Expansions)	-- (Contractions)
Cyanidium caldarium	.	.	.	1	.	.
Cyanidioschyzon merolae	1	1	.	.	.	.
Galdieria phlegrea	1	1	.	.	.	.
Galdieria sulphuraria	1	1	.	.	.	.
Porphyridium purpureum	1	.	.	.	.	1
Porphyra umbilicalis	1	1	.	.	.	.
Pyropia yezoensis	1	1	.	.	.	.
Chondrus crispus	.	.	.	.	.	.
Gracilariopsis chorda	1	1	1	.	.	.
Calliarthron tuberculosum	.	.	.	.	.	.
Ostreococcus tauri	1	1	.	.	.	.
Chlorella vulgaris	1	1	.	.	.	.
Ulva mutabilis	1	1	.	.	.	.
Chromochloris zofingiensis	1	1	.	.	.	.
Chlamydomonas reinhardtii	1	1	.	.	.	.
Volvox carteri	1	1	.	.	.	.
Chlorokybus atmophyticus	1	.	.	.	.	.
Klebsormidium flaccidum	1	.	.	.	.	.
Chara braunii	1	1	.	.	.	.
Penium margaritaceum	1	1	.	.	.	.
Spirogloea muscicola	1	1	.	.	.	.
Anthoceros agrestis	1	1	.	.	.	.
Marchantia polymorpha	1	1	.	.	.	.
Physcomitrella patens	1	1	.	.	.	.
Azolla filiculoides	1	1	.	.	.	.
Ginkgo biloba	1	1	.	.	.	.
Oryza sativa	1	1	.	.	.	.
Arabidopsis thaliana	1	1	.	.	.	.
Guillardia theta	1	1	.	.	.	.
Goniomonas avonlea	1	1	.	.	.	.
1 [Cyanidiales]	1	1	.	.	.	.
2 [Bangiophyceae]	1	1	.	.	1	.
3 [GRACH+CALTU]	.	.	.	.	.	.
4 [Florideophyceae]	.	.	.	1	.	.
5 [Bangiophyceae+Florideophyceae]	1	.	.	.	.	.
6 [Porphyridiophyceae+Bangiophyceae+Florideophyceae]	1	.	.	.	.	1
7 [Rhodophyta]	1	1	.	.	.	.
8 [CHLRE+VOLCA]	1	1	.	.	.	.
9 [Chlorophyceae]	1	1	.	.	.	.
10 [Ulvophyceae+Chlorophyceae]	1	1	.	.	.	.
11 [Ulvophyceae+Chlorophyceae+Trebouxiophyceae]	1	1	.	.	.	.
12 [Chlorophyta]	1	1	.	.	.	.
13 [PENMA+SPIMU]	1	1	.	.	.	.
14 [MARPO+PHYPAV33]	1	1	.	.	.	.
15 [ANTAG+MARPO+PHYPAV33]	1	1	.	.	.	.
16 [ORYZA+ARATH]	1	1	.	.	.	.
17 [GINBI+ORYZA+ARATH]	1	1	.	.	.	.
18 [AZOFI+GINBI+ORYZA+ARATH]	1	1	.	.	.	.
19 [Embryophyta]	1	1	.	.	.	.
20 [Embryophyta+PENMA+SPIMU]	1	1	.	.	.	.
21 [Phragmoplastophyta]	1	1	.	.	1	.
22 [Phragmoplastophyta+KLEFL]	1	.	.	.	.	.
23 [Streptophyta]	1	.	.	.	.	1
24 [Viridiplantae]	1	1	.	.	.	.
25 [Rhodophyta+Viridiplantae]	1	1	.	.	.	.
26 [Cryptophyta]	1	1	.	.	.	.
27 [Rhodophyta+Viridiplantae+Cryptophyta]	1	1	.	.	.	.

## Sheet: AS2 LOB
Node	Families	:m (Multi-member)	:g (Gains)	:l (Losses)	++ (Expansions)	-- (Contractions)
Cyanidium caldarium	.	.	.	.	.	.
Cyanidioschyzon merolae	.	.	.	.	.	.
Galdieria phlegrea	.	.	.	.	.	.
Galdieria sulphuraria	.	.	.	.	.	.
Porphyridium purpureum	.	.	.	.	.	.
Porphyra umbilicalis	.	.	.	.	.	.
Pyropia yezoensis	.	.	.	.	.	.
Chondrus crispus	.	.	.	.	.	.
Gracilariopsis chorda	.	.	.	.	.	.
Calliarthron tuberculosum	.	.	.	.	.	.
Ostreococcus tauri	.	.	.	.	.	.
Chlorella vulgaris	.	.	.	.	.	.
Ulva mutabilis	.	.	.	.	.	.
Chromochloris zofingiensis	.	.	.	.	.	.
Chlamydomonas reinhardtii	.	.	.	.	.	.
Volvox carteri	.	.	.	.	.	.
Chlorokybus atmophyticus	.	.	.	.	.	.
Klebsormidium flaccidum	1	1	.	.	.	.
Chara braunii	1	1	.	.	.	.
Penium margaritaceum	1	1	.	.	.	.
Spirogloea muscicola	1	1	.	.	.	.
Anthoceros agrestis	1	1	.	.	.	.
Marchantia polymorpha	1	1	.	.	.	.
Physcomitrella patens	1	1	.	.	.	.
Azolla filiculoides	1	1	.	.	.	.
Ginkgo biloba	1	1	.	.	.	.
Oryza sativa	1	1	.	.	.	.
Arabidopsis thaliana	1	1	.	.	.	.
Guillardia theta	.	.	.	.	.	.
Goniomonas avonlea	.	.	.	.	.	.
1 [Cyanidiales]	.	.	.	.	.	.
2 [Bangiophyceae]	.	.	.	.	.	.
3 [GRACH+CALTU]	.	.	.	.	.	.
4 [Florideophyceae]	.	.	.	.	.	.
5 [Bangiophyceae+Florideophyceae]	.	.	.	.	.	.
6 [Porphyridiophyceae+Bangiophyceae+Florideophyceae]	.	.	.	.	.	.
7 [Rhodophyta]	.	.	.	.	.	.
8 [CHLRE+VOLCA]	.	.	.	.	.	.
9 [Chlorophyceae]	.	.	.	.	.	.
10 [Ulvophyceae+Chlorophyceae]	.	.	.	.	.	.
11 [Ulvophyceae+Chlorophyceae+Trebouxiophyceae]	.	.	.	.	.	.
12 [Chlorophyta]	.	.	.	.	.	.
13 [PENMA+SPIMU]	1	1	.	.	.	.
14 [MARPO+PHYPAV33]	1	1	.	.	.	.
15 [ANTAG+MARPO+PHYPAV33]	1	1	.	.	.	.
16 [ORYZA+ARATH]	1	1	.	.	.	.
17 [GINBI+ORYZA+ARATH]	1	1	.	.	.	.
18 [AZOFI+GINBI+ORYZA+ARATH]	1	1	.	.	.	.
19 [Embryophyta]	1	1	.	.	.	.
20 [Embryophyta+PENMA+SPIMU]	1	1	.	.	.	.
21 [Phragmoplastophyta]	1	1	.	.	.	.
22 [Phragmoplastophyta+KLEFL]	1	1	1	.	.	.
23 [Streptophyta]	.	.	.	.	.	.
24 [Viridiplantae]	.	.	.	.	.	.
25 [Rhodophyta+Viridiplantae]	.	.	.	.	.	.
26 [Cryptophyta]	.	.	.	.	.	.
27 [Rhodophyta+Viridiplantae+Cryptophyta]	.	.	.	.	.	.

## Sheet: Aux IAA
Node	Families	:m (Multi-member)	:g (Gains)	:l (Losses)	++ (Expansions)	-- (Contractions)
Cyanidium caldarium	.	.	.	.	.	.
Cyanidioschyzon merolae	.	.	.	.	.	.
Galdieria phlegrea	.	.	.	.	.	.
Galdieria sulphuraria	.	.	.	.	.	.
Porphyridium purpureum	.	.	.	.	.	.
Porphyra umbilicalis	.	.	.	.	.	.
Pyropia yezoensis	.	.	.	.	.	.
Chondrus crispus	.	.	.	.	.	.
Gracilariopsis chorda	.	.	.	.	.	.
Calliarthron tuberculosum	.	.	.	.	.	.
Ostreococcus tauri	.	.	.	.	.	.
Chlorella vulgaris	.	.	.	.	.	.
Ulva mutabilis	.	.	.	.	.	.
Chromochloris zofingiensis	.	.	.	.	.	.
Chlamydomonas reinhardtii	.	.	.	.	.	.
Volvox carteri	.	.	.	.	.	.
Chlorokybus atmophyticus	.	.	.	.	.	.
Klebsormidium flaccidum	.	.	.	.	.	.
Chara braunii	1	1	.	.	.	.
Penium margaritaceum	1	1	.	.	.	.
Spirogloea muscicola	.	.	.	1	.	.
Anthoceros agrestis	1	1	.	.	.	.
Marchantia polymorpha	1	1	.	.	.	.
Physcomitrella patens	1	1	.	.	.	.
Azolla filiculoides	1	1	.	.	.	.
Ginkgo biloba	1	1	.	.	.	.
Oryza sativa	1	1	.	.	.	.
Arabidopsis thaliana	1	1	.	.	.	.
Guillardia theta	.	.	.	.	.	.
Goniomonas avonlea	.	.	.	.	.	.
1 [Cyanidiales]	.	.	.	.	.	.
2 [Bangiophyceae]	.	.	.	.	.	.
3 [GRACH+CALTU]	.	.	.	.	.	.
4 [Florideophyceae]	.	.	.	.	.	.
5 [Bangiophyceae+Florideophyceae]	.	.	.	.	.	.
6 [Porphyridiophyceae+Bangiophyceae+Florideophyceae]	.	.	.	.	.	.
7 [Rhodophyta]	.	.	.	.	.	.
8 [CHLRE+VOLCA]	.	.	.	.	.	.
9 [Chlorophyceae]	.	.	.	.	.	.
10 [Ulvophyceae+Chlorophyceae]	.	.	.	.	.	.
11 [Ulvophyceae+Chlorophyceae+Trebouxiophyceae]	.	.	.	.	.	.
12 [Chlorophyta]	.	.	.	.	.	.
13 [PENMA+SPIMU]	1	1	.	.	.	.
14 [MARPO+PHYPAV33]	1	1	.	.	.	.
15 [ANTAG+MARPO+PHYPAV33]	1	1	.	.	.	.
16 [ORYZA+ARATH]	1	1	.	.	.	.
17 [GINBI+ORYZA+ARATH]	1	1	.	.	.	.
18 [AZOFI+GINBI+ORYZA+ARATH]	1	1	.	.	.	.
19 [Embryophyta]	1	1	.	.	.	.
20 [Embryophyta+PENMA+SPIMU]	1	1	.	.	.	.
21 [Phragmoplastophyta]	1	1	1	.	.	.
22 [Phragmoplastophyta+KLEFL]	.	.	.	.	.	.
23 [Streptophyta]	.	.	.	.	.	.
24 [Viridiplantae]	.	.	.	.	.	.
25 [Rhodophyta+Viridiplantae]	.	.	.	.	.	.
26 [Cryptophyta]	.	.	.	.	.	.
27 [Rhodophyta+Viridiplantae+Cryptophyta]	.	.	.	.	.	.

## Sheet: BBR BPC
Node	Families	:m (Multi-member)	:g (Gains)	:l (Losses)	++ (Expansions)	-- (Contractions)
Cyanidium caldarium	.	.	.	.	.	.
Cyanidioschyzon merolae	.	.	.	.	.	.
Galdieria phlegrea	.	.	.	.	.	.
Galdieria sulphuraria	.	.	.	.	.	.
Porphyridium purpureum	.	.	.	.	.	.
Porphyra umbilicalis	.	.	.	.	.	.
Pyropia yezoensis	.	.	.	.	.	.
Chondrus crispus	.	.	.	.	.	.
Gracilariopsis chorda	.	.	.	.	.	.
Calliarthron tuberculosum	.	.	.	.	.	.
Ostreococcus tauri	.	.	.	.	.	.
Chlorella vulgaris	.	.	.	.	.	.
Ulva mutabilis	.	.	.	.	.	.
Chromochloris zofingiensis	.	.	.	.	.	.
Chlamydomonas reinhardtii	.	.	.	.	.	.
Volvox carteri	.	.	.	.	.	.
Chlorokybus atmophyticus	.	.	.	.	.	.
Klebsormidium flaccidum	.	.	.	.	.	.
Chara braunii	.	.	.	.	.	.
Penium margaritaceum	1	1	.	.	.	.
Spirogloea muscicola	1	1	.	.	.	.
Anthoceros agrestis	.	.	.	1	.	.
Marchantia polymorpha	1	1	.	.	1	.
Physcomitrella patens	1	.	.	.	.	.
Azolla filiculoides	1	1	.	.	.	.
Ginkgo biloba	1	1	.	.	.	.
Oryza sativa	1	1	.	.	.	.
Arabidopsis thaliana	1	1	.	.	.	.
Guillardia theta	.	.	.	.	.	.
Goniomonas avonlea	.	.	.	.	.	.
1 [Cyanidiales]	.	.	.	.	.	.
2 [Bangiophyceae]	.	.	.	.	.	.
3 [GRACH+CALTU]	.	.	.	.	.	.
4 [Florideophyceae]	.	.	.	.	.	.
5 [Bangiophyceae+Florideophyceae]	.	.	.	.	.	.
6 [Porphyridiophyceae+Bangiophyceae+Florideophyceae]	.	.	.	.	.	.
7 [Rhodophyta]	.	.	.	.	.	.
8 [CHLRE+VOLCA]	.	.	.	.	.	.
9 [Chlorophyceae]	.	.	.	.	.	.
10 [Ulvophyceae+Chlorophyceae]	.	.	.	.	.	.
11 [Ulvophyceae+Chlorophyceae+Trebouxiophyceae]	.	.	.	.	.	.
12 [Chlorophyta]	.	.	.	.	.	.
13 [PENMA+SPIMU]	1	1	.	.	1	.
14 [MARPO+PHYPAV33]	1	.	.	.	.	.
15 [ANTAG+MARPO+PHYPAV33]	1	.	.	.	.	.
16 [ORYZA+ARATH]	1	1	.	.	.	.
17 [GINBI+ORYZA+ARATH]	1	1	.	.	.	.
18 [AZOFI+GINBI+ORYZA+ARATH]	1	1	.	.	1	.
19 [Embryophyta]	1	.	.	.	.	.
20 [Embryophyta+PENMA+SPIMU]	1	.	1	.	.	.
21 [Phragmoplastophyta]	.	.	.	.	.	.
22 [Phragmoplastophyta+KLEFL]	.	.	.	.	.	.
23 [Streptophyta]	.	.	.	.	.	.
24 [Viridiplantae]	.	.	.	.	.	.
25 [Rhodophyta+Viridiplantae]	.	.	.	.	.	.
26 [Cryptophyta]	.	.	.	.	.	.
27 [Rhodophyta+Viridiplantae+Cryptophyta]	.	.	.	.	.	.

## Sheet: BES1
Node	Families	:m (Multi-member)	:g (Gains)	:l (Losses)	++ (Expansions)	-- (Contractions)
Cyanidium caldarium	.	.	.	.	.	.
Cyanidioschyzon merolae	.	.	.	.	.	.
Galdieria phlegrea	.	.	.	.	.	.
Galdieria sulphuraria	.	.	.	.	.	.
Porphyridium purpureum	.	.	.	.	.	.
Porphyra umbilicalis	.	.	.	.	.	.
Pyropia yezoensis	.	.	.	.	.	.
Chondrus crispus	.	.	.	.	.	.
Gracilariopsis chorda	.	.	.	.	.	.
Calliarthron tuberculosum	.	.	.	.	.	.
Ostreococcus tauri	.	.	.	.	.	.
Chlorella vulgaris	.	.	.	.	.	.
Ulva mutabilis	.	.	.	.	.	.
Chromochloris zofingiensis	.	.	.	.	.	.
Chlamydomonas reinhardtii	.	.	.	.	.	.
Volvox carteri	.	.	.	.	.	.
Chlorokybus atmophyticus	.	.	.	.	.	.
Klebsormidium flaccidum	1	1	.	.	1	.
Chara braunii	1	.	.	.	.	.
Penium margaritaceum	1	1	.	.	.	.
Spirogloea muscicola	1	1	.	.	.	.
Anthoceros agrestis	1	1	.	.	.	.
Marchantia polymorpha	1	1	.	.	.	.
Physcomitrella patens	1	1	.	.	.	.
Azolla filiculoides	1	1	.	.	.	.
Ginkgo biloba	1	1	.	.	.	.
Oryza sativa	1	1	.	.	.	.
Arabidopsis thaliana	1	1	.	.	.	.
Guillardia theta	.	.	.	.	.	.
Goniomonas avonlea	.	.	.	.	.	.
1 [Cyanidiales]	.	.	.	.	.	.
2 [Bangiophyceae]	.	.	.	.	.	.
3 [GRACH+CALTU]	.	.	.	.	.	.
4 [Florideophyceae]	.	.	.	.	.	.
5 [Bangiophyceae+Florideophyceae]	.	.	.	.	.	.
6 [Porphyridiophyceae+Bangiophyceae+Florideophyceae]	.	.	.	.	.	.
7 [Rhodophyta]	.	.	.	.	.	.
8 [CHLRE+VOLCA]	.	.	.	.	.	.
9 [Chlorophyceae]	.	.	.	.	.	.
10 [Ulvophyceae+Chlorophyceae]	.	.	.	.	.	.
11 [Ulvophyceae+Chlorophyceae+Trebouxiophyceae]	.	.	.	.	.	.
12 [Chlorophyta]	.	.	.	.	.	.
13 [PENMA+SPIMU]	1	1	.	.	.	.
14 [MARPO+PHYPAV33]	1	1	.	.	.	.
15 [ANTAG+MARPO+PHYPAV33]	1	1	.	.	.	.
16 [ORYZA+ARATH]	1	1	.	.	.	.
17 [GINBI+ORYZA+ARATH]	1	1	.	.	.	.
18 [AZOFI+GINBI+ORYZA+ARATH]	1	1	.	.	.	.
19 [Embryophyta]	1	1	.	.	.	.
20 [Embryophyta+PENMA+SPIMU]	1	1	.	.	1	.
21 [Phragmoplastophyta]	1	.	.	.	.	.
22 [Phragmoplastophyta+KLEFL]	1	.	1	.	.	.
23 [Streptophyta]	.	.	.	.	.	.
24 [Viridiplantae]	.	.	.	.	.	.
25 [Rhodophyta+Viridiplantae]	.	.	.	.	.	.
26 [Cryptophyta]	.	.	.	.	.	.
27 [Rhodophyta+Viridiplantae+Cryptophyta]	.	.	.	.	.	.

[truncated: 112 more sheets: bHLH, bHLH TCP, bHSH, BSD domain containing, bZIP, C2C2 CO-like, C2C2 Dof, C2C2 GATA, C2C2 YABBY, C2H2, C3H, CAMTA, CCAAT Dr1, CCAAT HAP2, CCAAT HAP3, CCAAT HAP5, Coactivator p15, CPP, CSD, CudA …]
