# Supplementary material for: Signatures of Transcription Factor Evolution and the Secondary Gain of Red Algae Complexity
Source: Genes (Basel). 2021 Jul 9;12(7):1055. doi: 10.3390/genes12071055 (PMC8304369; doi:10.3390/genes12071055)
Supplement: Supplementary file 1 [file genes-12-01055-s001.zip › Table S6.xlsx]

## Sheet: Galdieria phlegrea
Sequences	TAP families	Numbers	Domains
GALPH_Rhodophyta-Galdieria_phlegrea.ESPRIT.112	0_no_family_found	0	Helicase_C
GALPH_Rhodophyta-Galdieria_phlegrea.ESPRIT.114	FHA	1	FHA
GALPH_Rhodophyta-Galdieria_phlegrea.ESPRIT.125	0_no_family_found	0	PP2C
GALPH_Rhodophyta-Galdieria_phlegrea.ESPRIT.129	SWI/SNF_SWI3	1	SWIRM
GALPH_Rhodophyta-Galdieria_phlegrea.ESPRIT.131	GNAT	1	Acetyltransf_1
GALPH_Rhodophyta-Galdieria_phlegrea.ESPRIT.13	0_no_family_found	0	WD40
GALPH_Rhodophyta-Galdieria_phlegrea.ESPRIT.153	0_no_family_found	0	DEAD;Helicase_C
GALPH_Rhodophyta-Galdieria_phlegrea.ESPRIT.165	0_no_family_found	0	DEAD;Helicase_C
GALPH_Rhodophyta-Galdieria_phlegrea.ESPRIT.183	0_no_family_found	0	WD40
GALPH_Rhodophyta-Galdieria_phlegrea.ESPRIT.203	Sin3	1	PAH
GALPH_Rhodophyta-Galdieria_phlegrea.ESPRIT.208	ARID	1	ARID
GALPH_Rhodophyta-Galdieria_phlegrea.ESPRIT.225	0_no_family_found	0	WSD
GALPH_Rhodophyta-Galdieria_phlegrea.ESPRIT.228	0_no_family_found	0	Helicase_C
GALPH_Rhodophyta-Galdieria_phlegrea.ESPRIT.254	C2H2	1	zf-C2H2
GALPH_Rhodophyta-Galdieria_phlegrea.ESPRIT.257	Zinc finger, ZPR1	1	zf-ZPR1
GALPH_Rhodophyta-Galdieria_phlegrea.ESPRIT.300	C2C2_GATA	1	GATA
GALPH_Rhodophyta-Galdieria_phlegrea.ESPRIT.319	0_no_family_found	0	WD40
GALPH_Rhodophyta-Galdieria_phlegrea.ESPRIT.347	0_no_family_found	0	zf-C5HC2
GALPH_Rhodophyta-Galdieria_phlegrea.ESPRIT.349	0_no_family_found	0	WD40
GALPH_Rhodophyta-Galdieria_phlegrea.ESPRIT.371	LIM	1	two_or_more_LIM;LIM
GALPH_Rhodophyta-Galdieria_phlegrea.ESPRIT.412	0_no_family_found	0	WD40
GALPH_Rhodophyta-Galdieria_phlegrea.ESPRIT.419	MYB	1	two_or_more_Myb_DNA-binding;Myb_DNA-binding
GALPH_Rhodophyta-Galdieria_phlegrea.ESPRIT.458	TRAF	1	BTB
GALPH_Rhodophyta-Galdieria_phlegrea.ESPRIT.466	0_no_family_found	0	WD40
GALPH_Rhodophyta-Galdieria_phlegrea.ESPRIT.476	0_no_family_found	0	WD40
GALPH_Rhodophyta-Galdieria_phlegrea.ESPRIT.56	0_no_family_found	0	WD40
GALPH_Rhodophyta-Galdieria_phlegrea.ESPRIT.76	MYB	1	two_or_more_Myb_DNA-binding;Myb_DNA-binding
GALPH_Rhodophyta-Galdieria_phlegrea.ESPRIT.85	0_no_family_found	0	WD40
GALPH_Rhodophyta-Galdieria_phlegrea.ESPRIT.96	0_no_family_found	0	WD40
GALPH_Rhodophyta-Galdieria_phlegrea.GalB.1001.g2046.t1	0_no_family_found	0	DEAD
GALPH_Rhodophyta-Galdieria_phlegrea.GalB.1021.g2079.t1	0_no_family_found	0	Helicase_C
GALPH_Rhodophyta-Galdieria_phlegrea.GalB.1028.g2086.t1	RWP-RK	1	RWP-RK
GALPH_Rhodophyta-Galdieria_phlegrea.GalB.1049.g2114.t1	bZIP	1	bZIP_2;bZIP_CDD
GALPH_Rhodophyta-Galdieria_phlegrea.GalB.1060.g2130.t1	MYB-related	1	Myb_DNA-binding
GALPH_Rhodophyta-Galdieria_phlegrea.GalB.1075.g2146.t1	0_no_family_found	0	WD40
GALPH_Rhodophyta-Galdieria_phlegrea.GalB.1076.g2147.t1	0_no_family_found	0	WD40
GALPH_Rhodophyta-Galdieria_phlegrea.GalB.1091.g2166.t1	0_no_family_found	0	Helicase_C
GALPH_Rhodophyta-Galdieria_phlegrea.GalB.1094.g2178.t1	GNAT	1	Acetyltransf_1
GALPH_Rhodophyta-Galdieria_phlegrea.GalB.110.g297.t1	MYB-related	1	Myb_DNA-binding
GALPH_Rhodophyta-Galdieria_phlegrea.GalB.1104.g2201.t1	RRN3	1	RRN3
GALPH_Rhodophyta-Galdieria_phlegrea.GalB.1106.g2206.t1	0_no_family_found	0	IQ
GALPH_Rhodophyta-Galdieria_phlegrea.GalB.1106.g2208.t1	BSD domain containing	1	BSD
GALPH_Rhodophyta-Galdieria_phlegrea.GalB.1107.g2210.t1	SWI/SNF_SNF2	1	SNF2_N;Helicase_C
GALPH_Rhodophyta-Galdieria_phlegrea.GalB.1130.g2234.t1	0_no_family_found	0	DEAD;Helicase_C
GALPH_Rhodophyta-Galdieria_phlegrea.GalB.1162.g2277.t1	FHA	2	FHA;zf-C2H2
GALPH_Rhodophyta-Galdieria_phlegrea.GalB.118.g324.t1	0_no_family_found	0	DEAD
GALPH_Rhodophyta-Galdieria_phlegrea.GalB.1187.g2317.t1	HSF	1	HSF_DNA-bind
GALPH_Rhodophyta-Galdieria_phlegrea.GalB.1215.g2359.t1	FHA	1	FHA
GALPH_Rhodophyta-Galdieria_phlegrea.GalB.1215.g2360.t1	0_no_family_found	0	FYRN
GALPH_Rhodophyta-Galdieria_phlegrea.GalB.1238.g2389.t1	DUF547 domain containing	1	DUF547
GALPH_Rhodophyta-Galdieria_phlegrea.GalB.1298.g2478.t1	0_no_family_found	0	DEAD
GALPH_Rhodophyta-Galdieria_phlegrea.GalB.1351.g2555.t1	0_no_family_found	0	DEAD;Helicase_C
GALPH_Rhodophyta-Galdieria_phlegrea.GalB.1358.g2563.t1	0_no_family_found	0	Helicase_C
GALPH_Rhodophyta-Galdieria_phlegrea.GalB.1374.g2592.t1	SWI/SNF_SNF2	1	SNF2_N;DEAD
GALPH_Rhodophyta-Galdieria_phlegrea.GalB.1381.g2601.t1	0_no_family_found	0	WD40
GALPH_Rhodophyta-Galdieria_phlegrea.GalB.1387.g2605.t1	PHD	1	PHD
GALPH_Rhodophyta-Galdieria_phlegrea.GalB.1399.g2626.t1	0_no_family_found	0	WD40
GALPH_Rhodophyta-Galdieria_phlegrea.GalB.1416.g2649.t1	0_no_family_found	0	Helicase_C
GALPH_Rhodophyta-Galdieria_phlegrea.GalB.142.g373.t1	0_no_family_found	0	WD40
GALPH_Rhodophyta-Galdieria_phlegrea.GalB.1434.g2671.t1	bZIP	1	bZIP_CDD
GALPH_Rhodophyta-Galdieria_phlegrea.GalB.1460.g2721.t1	bZIP	1	bZIP_CDD
GALPH_Rhodophyta-Galdieria_phlegrea.GalB.1461.g2725.t1	0_no_family_found	0	WD40
GALPH_Rhodophyta-Galdieria_phlegrea.GalB.1466.g2730.t1	GNAT	1	Acetyltransf_1
GALPH_Rhodophyta-Galdieria_phlegrea.GalB.1469.g2735.t1	0_no_family_found	0	Helicase_C
GALPH_Rhodophyta-Galdieria_phlegrea.GalB.1473.g2741.t1	Med7	1	Med7
GALPH_Rhodophyta-Galdieria_phlegrea.GalB.148.g404.t1	MYB	1	two_or_more_Myb_DNA-binding;Myb_DNA-binding
GALPH_Rhodophyta-Galdieria_phlegrea.GalB.149.g407.t1	bZIP	1	bZIP_1;bZIP_CDD;bZIP_2
GALPH_Rhodophyta-Galdieria_phlegrea.GalB.1494.g2773.t1	MYB-related	1	Myb_DNA-binding
GALPH_Rhodophyta-Galdieria_phlegrea.GalB.1527.g2826.t1	0_no_family_found	0	WD40
GALPH_Rhodophyta-Galdieria_phlegrea.GalB.1527.g2827.t1	C3H	1	zf-CCCH
GALPH_Rhodophyta-Galdieria_phlegrea.GalB.1531.g2831.t1	0_no_family_found	0	WD40
GALPH_Rhodophyta-Galdieria_phlegrea.GalB.1554.g2862.t1	0_no_family_found	0	PP2C
GALPH_Rhodophyta-Galdieria_phlegrea.GalB.157.g421.t1	CCAAT_HAP5	1	NF-YC
GALPH_Rhodophyta-Galdieria_phlegrea.GalB.158.g425.t1	bZIP	2	bZIP_CDD;bZIP_2
GALPH_Rhodophyta-Galdieria_phlegrea.GalB.158.g426.t1	bZIP	2	bZIP_CDD;bZIP_1;bZIP_2
GALPH_Rhodophyta-Galdieria_phlegrea.GalB.1590.g2904.t1	0_no_family_found	0	Sigma70_r2
GALPH_Rhodophyta-Galdieria_phlegrea.GalB.1591.g2906.t1	MYB-related	1	Myb_DNA-binding
GALPH_Rhodophyta-Galdieria_phlegrea.GalB.1591.g2910.t1	bZIP	1	bZIP_CDD
GALPH_Rhodophyta-Galdieria_phlegrea.GalB.1599.g2920.t1	0_no_family_found	0	DEAD;Helicase_C
GALPH_Rhodophyta-Galdieria_phlegrea.GalB.1607.g2934.t1	GNAT	1	Acetyltransf_1
GALPH_Rhodophyta-Galdieria_phlegrea.GalB.1610.g2938.t1	bZIP	2	bZIP_CDD;bZIP_2
GALPH_Rhodophyta-Galdieria_phlegrea.GalB.1625.g2959.t1	SWI/SNF_SNF2	1	SNF2_N;Helicase_C
GALPH_Rhodophyta-Galdieria_phlegrea.GalB.1627.g2963.t1	0_no_family_found	0	K-box
GALPH_Rhodophyta-Galdieria_phlegrea.GalB.1631.g2969.t1	MYB	1	two_or_more_Myb_DNA-binding;Myb_DNA-binding
GALPH_Rhodophyta-Galdieria_phlegrea.GalB.1631.g2970.t1	0_no_family_found	0	dsrm
GALPH_Rhodophyta-Galdieria_phlegrea.GalB.1639.g2982.t1	E2F/DP	1	E2F_TDP
GALPH_Rhodophyta-Galdieria_phlegrea.GalB.1660.g3024.t1	0_no_family_found	0	Helicase_C
GALPH_Rhodophyta-Galdieria_phlegrea.GalB.1677.g3047.t1	SWI/SNF_SNF2	1	SNF2_N;Helicase_C
GALPH_Rhodophyta-Galdieria_phlegrea.GalB.1706.g3075.t1	0_no_family_found	0	WD40
GALPH_Rhodophyta-Galdieria_phlegrea.GalB.1722.g3102.t1	0_no_family_found	0	WD40
GALPH_Rhodophyta-Galdieria_phlegrea.GalB.1761.g3156.t1	0_no_family_found	0	WD40
GALPH_Rhodophyta-Galdieria_phlegrea.GalB.1771.g3169.t1	0_no_family_found	0	WD40
GALPH_Rhodophyta-Galdieria_phlegrea.GalB.1811.g3214.t1	0_no_family_found	0	WD40
GALPH_Rhodophyta-Galdieria_phlegrea.GalB.1829.g3244.t1	bHLH	1	HLH
GALPH_Rhodophyta-Galdieria_phlegrea.GalB.1833.g3251.t1	Sir2	1	SIR2
GALPH_Rhodophyta-Galdieria_phlegrea.GalB.185.g472.t1	C2C2_GATA	1	GATA
GALPH_Rhodophyta-Galdieria_phlegrea.GalB.1889.g3322.t1	C2H2	1	zf-C2H2
GALPH_Rhodophyta-Galdieria_phlegrea.GalB.1907.g3343.t1	IWS1	1	Med26
GALPH_Rhodophyta-Galdieria_phlegrea.GalB.1926.g3363.t1	0_no_family_found	0	WD40
GALPH_Rhodophyta-Galdieria_phlegrea.GalB.193.g496.t1	CPP	1	TCR
GALPH_Rhodophyta-Galdieria_phlegrea.GalB.1933.g3374.t1	GNAT	1	Acetyltransf_1
GALPH_Rhodophyta-Galdieria_phlegrea.GalB.1972.g3426.t1	MYB-related	1	Myb_DNA-binding
GALPH_Rhodophyta-Galdieria_phlegrea.GalB.1993.g3453.t1	0_no_family_found	0	WD40
GALPH_Rhodophyta-Galdieria_phlegrea.GalB.1999.g3462.t1	Sir2	1	SIR2
GALPH_Rhodophyta-Galdieria_phlegrea.GalB.2000.g3463.t1	0_no_family_found	0	Sigma70_r2;Sigma70_r3
GALPH_Rhodophyta-Galdieria_phlegrea.GalB.201.g509.t1	0_no_family_found	0	WD40
GALPH_Rhodophyta-Galdieria_phlegrea.GalB.201.g515.t1	C2H2	1	VEFS-Box;zf-C2H2
GALPH_Rhodophyta-Galdieria_phlegrea.GalB.2023.g3496.t1	DUF246 domain containing/O-FucT	1	O-FucT
GALPH_Rhodophyta-Galdieria_phlegrea.GalB.2023.g3497.t1	CPP	1	TCR
GALPH_Rhodophyta-Galdieria_phlegrea.GalB.2045.g3521.t1	C2C2_GATA	1	GATA
GALPH_Rhodophyta-Galdieria_phlegrea.GalB.2049.g3525.t1	CPP	1	TCR
GALPH_Rhodophyta-Galdieria_phlegrea.GalB.205.g527.t1	HSF	1	HSF_DNA-bind
GALPH_Rhodophyta-Galdieria_phlegrea.GalB.206.g535.t1	bZIP	1	bZIP_1;bZIP_CDD;bZIP_2
GALPH_Rhodophyta-Galdieria_phlegrea.GalB.209.g542.t1	bZIP	1	bZIP_AUREO
GALPH_Rhodophyta-Galdieria_phlegrea.GalB.2098.g3581.t1	E2F/DP	1	E2F_TDP
GALPH_Rhodophyta-Galdieria_phlegrea.GalB.2108.g3594.t1	ARID	1	ARID
GALPH_Rhodophyta-Galdieria_phlegrea.GalB.2119.g3610.t1	0_no_family_found	0	PP2C
GALPH_Rhodophyta-Galdieria_phlegrea.GalB.2144.g3634.t1	SWI/SNF_SNF2	1	SNF2_N
GALPH_Rhodophyta-Galdieria_phlegrea.GalB.2169.g3667.t1	SOH1	1	Med31
GALPH_Rhodophyta-Galdieria_phlegrea.GalB.2191.g3700.t1	C3H	1	zf-CCCH
GALPH_Rhodophyta-Galdieria_phlegrea.GalB.2210.g3720.t1	RWP-RK	1	RWP-RK
GALPH_Rhodophyta-Galdieria_phlegrea.GalB.2228.g3745.t1	bZIP	1	bZIP_1;bZIP_CDD
GALPH_Rhodophyta-Galdieria_phlegrea.GalB.2236.g3755.t1	Jumonji_Other	1	PHD;JmjC
GALPH_Rhodophyta-Galdieria_phlegrea.GalB.2237.g3757.t1	C3H	1	zf-CCCH
GALPH_Rhodophyta-Galdieria_phlegrea.GalB.224.g561.t1	0_no_family_found	0	WD40
GALPH_Rhodophyta-Galdieria_phlegrea.GalB.225.g568.t1	PHD	1	PHD
GALPH_Rhodophyta-Galdieria_phlegrea.GalB.2299.g3826.t1	0_no_family_found	0	WD40
GALPH_Rhodophyta-Galdieria_phlegrea.GalB.23.g80.t1	MYB	1	two_or_more_Myb_DNA-binding;Myb_DNA-binding
GALPH_Rhodophyta-Galdieria_phlegrea.GalB.230.g582.t1	MYB	1	two_or_more_Myb_DNA-binding;Myb_DNA-binding
GALPH_Rhodophyta-Galdieria_phlegrea.GalB.2300.g3827.t1	bZIP	1	bZIP_CDD
GALPH_Rhodophyta-Galdieria_phlegrea.GalB.2301.g3828.t1	0_no_family_found	0	DEAD
GALPH_Rhodophyta-Galdieria_phlegrea.GalB.231.g588.t1	DUF547 domain containing	1	DUF547
GALPH_Rhodophyta-Galdieria_phlegrea.GalB.2312.g3841.t1	0_no_family_found	0	WD40
GALPH_Rhodophyta-Galdieria_phlegrea.GalB.2343.g3874.t1	GNAT	1	Acetyltransf_1
GALPH_Rhodophyta-Galdieria_phlegrea.GalB.2357.g3894.t1	0_no_family_found	0	DEAD;Helicase_C
GALPH_Rhodophyta-Galdieria_phlegrea.GalB.2381.g3916.t1	0_no_family_found	0	WD40
GALPH_Rhodophyta-Galdieria_phlegrea.GalB.2383.g3921.t1	bZIP	1	bZIP_1;bZIP_CDD;bZIP_AUREO;bZIP_2
GALPH_Rhodophyta-Galdieria_phlegrea.GalB.2387.g3925.t1	C2C2_GATA	1	GATA
GALPH_Rhodophyta-Galdieria_phlegrea.GalB.2396.g3939.t1	0_no_family_found	0	Helicase_C;DEAD
GALPH_Rhodophyta-Galdieria_phlegrea.GalB.2399.g3941.t1	MYB-related	1	Myb_DNA-binding
GALPH_Rhodophyta-Galdieria_phlegrea.GalB.2426.g3973.t1	HD-other	1	Homeobox
GALPH_Rhodophyta-Galdieria_phlegrea.GalB.2444.g3993.t1	0_no_family_found	0	zf-B_box
GALPH_Rhodophyta-Galdieria_phlegrea.GalB.246.g606.t1	0_no_family_found	0	Helicase_C
GALPH_Rhodophyta-Galdieria_phlegrea.GalB.2472.g4032.t1	Rcd1-like	1	Rcd1
GALPH_Rhodophyta-Galdieria_phlegrea.GalB.2490.g4057.t1	GNAT	1	Acetyltransf_1
GALPH_Rhodophyta-Galdieria_phlegrea.GalB.2492.g4060.t1	0_no_family_found	0	Helicase_C
GALPH_Rhodophyta-Galdieria_phlegrea.GalB.2508.g4081.t1	0_no_family_found	0	Helicase_C
GALPH_Rhodophyta-Galdieria_phlegrea.GalB.2518.g4094.t1	0_no_family_found	0	DEAD
GALPH_Rhodophyta-Galdieria_phlegrea.GalB.253.g638.t1	0_no_family_found	0	WD40
GALPH_Rhodophyta-Galdieria_phlegrea.GalB.253.g641.t1	SWI/SNF_SNF2	1	SNF2_N;Helicase_C
GALPH_Rhodophyta-Galdieria_phlegrea.GalB.2530.g4108.t1	GNAT	1	Acetyltransf_1
GALPH_Rhodophyta-Galdieria_phlegrea.GalB.2534.g4112.t1	MYB-related	1	Myb_DNA-binding
GALPH_Rhodophyta-Galdieria_phlegrea.GalB.257.g648.t1	Sigma70-like	1	Sigma70_r2;Sigma70_r4;Sigma70_r3
GALPH_Rhodophyta-Galdieria_phlegrea.GalB.257.g649.t1	0_no_family_found	0	WD40
GALPH_Rhodophyta-Galdieria_phlegrea.GalB.2578.g4159.t1	SET	1	SET
GALPH_Rhodophyta-Galdieria_phlegrea.GalB.258.g652.t1	0_no_family_found	0	K-box
GALPH_Rhodophyta-Galdieria_phlegrea.GalB.2580.g4161.t1	0_no_family_found	0	DEAD
GALPH_Rhodophyta-Galdieria_phlegrea.GalB.2617.g4202.t1	0_no_family_found	0	WD40
GALPH_Rhodophyta-Galdieria_phlegrea.GalB.2624.g4210.t1	ARID	1	ARID
GALPH_Rhodophyta-Galdieria_phlegrea.GalB.2640.g4226.t1	SWI/SNF_SNF2	1	SNF2_N;Helicase_C;DEAD
GALPH_Rhodophyta-Galdieria_phlegrea.GalB.2660.g4245.t1	0_no_family_found	0	DEAD
GALPH_Rhodophyta-Galdieria_phlegrea.GalB.271.g677.t1	Jumonji_Other	1	JmjC
GALPH_Rhodophyta-Galdieria_phlegrea.GalB.271.g680.t1	0_no_family_found	0	WD40
GALPH_Rhodophyta-Galdieria_phlegrea.GalB.271.g681.t1	ARID	1	ARID
GALPH_Rhodophyta-Galdieria_phlegrea.GalB.2733.g4325.t1	bZIP	1	bZIP_1;bZIP_2;bZIP_CDD
GALPH_Rhodophyta-Galdieria_phlegrea.GalB.2741.g4335.t1	GNAT	1	Acetyltransf_1
GALPH_Rhodophyta-Galdieria_phlegrea.GalB.2744.g4340.t1	0_no_family_found	0	Helicase_C
GALPH_Rhodophyta-Galdieria_phlegrea.GalB.2747.g4346.t1	MYB-related	1	Myb_DNA-binding
GALPH_Rhodophyta-Galdieria_phlegrea.GalB.2749.g4348.t1	0_no_family_found	0	WD40
GALPH_Rhodophyta-Galdieria_phlegrea.GalB.2776.g4376.t1	0_no_family_found	0	WD40
GALPH_Rhodophyta-Galdieria_phlegrea.GalB.279.g695.t1	0_no_family_found	0	DEAD;Helicase_C
GALPH_Rhodophyta-Galdieria_phlegrea.GalB.279.g696.t1	HSF	1	HSF_DNA-bind
GALPH_Rhodophyta-Galdieria_phlegrea.GalB.2806.g4412.t1	0_no_family_found	0	WD40
GALPH_Rhodophyta-Galdieria_phlegrea.GalB.2813.g4421.t1	C3H	1	zf-CCCH
GALPH_Rhodophyta-Galdieria_phlegrea.GalB.2838.g4445.t1	PHD	1	PHD
GALPH_Rhodophyta-Galdieria_phlegrea.GalB.2853.g4461.t1	Sir2	1	SIR2
GALPH_Rhodophyta-Galdieria_phlegrea.GalB.2858.g4470.t1	0_no_family_found	0	WD40
GALPH_Rhodophyta-Galdieria_phlegrea.GalB.2864.g4477.t1	HSF	1	HSF_DNA-bind
GALPH_Rhodophyta-Galdieria_phlegrea.GalB.287.g720.t1	0_no_family_found	0	WD40
GALPH_Rhodophyta-Galdieria_phlegrea.GalB.2873.g4487.t1	0_no_family_found	0	dsrm;Ribonuclease_3
GALPH_Rhodophyta-Galdieria_phlegrea.GalB.2890.g4504.t1	MYB	1	two_or_more_Myb_DNA-binding;Myb_DNA-binding
GALPH_Rhodophyta-Galdieria_phlegrea.GalB.2902.g4525.t1	C2H2	1	zf-C2H2
GALPH_Rhodophyta-Galdieria_phlegrea.GalB.291.g754.t1	RWP-RK	1	RWP-RK
GALPH_Rhodophyta-Galdieria_phlegrea.GalB.2928.g4551.t1	0_no_family_found	0	Helicase_C;DEAD
GALPH_Rhodophyta-Galdieria_phlegrea.GalB.2947.g4568.t1	Zn_clus	1	Zn_clus
GALPH_Rhodophyta-Galdieria_phlegrea.GalB.2987.g4610.t1	0_no_family_found	0	WD40
GALPH_Rhodophyta-Galdieria_phlegrea.GalB.3.g17.t1	SET	1	SET
GALPH_Rhodophyta-Galdieria_phlegrea.GalB.30.g104.t1	0_no_family_found	0	DEAD;Helicase_C
GALPH_Rhodophyta-Galdieria_phlegrea.GalB.30.g97.t1	0_no_family_found	0	WD40
GALPH_Rhodophyta-Galdieria_phlegrea.GalB.3022.g4644.t1	MYB-related	1	Myb_DNA-binding
GALPH_Rhodophyta-Galdieria_phlegrea.GalB.3052.g4682.t1	0_no_family_found	0	CCT
GALPH_Rhodophyta-Galdieria_phlegrea.GalB.3064.g4697.t1	0_no_family_found	0	WD40
GALPH_Rhodophyta-Galdieria_phlegrea.GalB.3082.g4717.t1	0_no_family_found	0	FYRC
GALPH_Rhodophyta-Galdieria_phlegrea.GalB.3103.g4740.t1	0_no_family_found	0	DEAD
GALPH_Rhodophyta-Galdieria_phlegrea.GalB.314.g795.t1	C3H	1	zf-CCCH
GALPH_Rhodophyta-Galdieria_phlegrea.GalB.3162.g4802.t1	0_no_family_found	0	WD40
GALPH_Rhodophyta-Galdieria_phlegrea.GalB.322.g812.t1	0_no_family_found	0	WD40
GALPH_Rhodophyta-Galdieria_phlegrea.GalB.3249.g4886.t1	bHLH	1	HLH
GALPH_Rhodophyta-Galdieria_phlegrea.GalB.3261.g4905.t1	BSD domain containing	1	BSD
GALPH_Rhodophyta-Galdieria_phlegrea.GalB.3283.g4925.t1	0_no_family_found	0	WD40
GALPH_Rhodophyta-Galdieria_phlegrea.GalB.3339.g4985.t1	C2C2_GATA	1	GATA
GALPH_Rhodophyta-Galdieria_phlegrea.GalB.3357.g5012.t1	0_no_family_found	0	DEAD;Helicase_C
GALPH_Rhodophyta-Galdieria_phlegrea.GalB.3364.g5020.t1	0_no_family_found	0	WD40
GALPH_Rhodophyta-Galdieria_phlegrea.GalB.3371.g5025.t1	0_no_family_found	0	WD40
GALPH_Rhodophyta-Galdieria_phlegrea.GalB.3372.g5026.t1	0_no_family_found	0	WD40
GALPH_Rhodophyta-Galdieria_phlegrea.GalB.3399.g5057.t1	0_no_family_found	0	LIM
GALPH_Rhodophyta-Galdieria_phlegrea.GalB.3402.g5061.t1	GNAT	1	Acetyltransf_1
GALPH_Rhodophyta-Galdieria_phlegrea.GalB.3419.g5083.t1	bHLH	1	HLH
GALPH_Rhodophyta-Galdieria_phlegrea.GalB.3426.g5093.t1	PcG_FIE	1	FIE_clipped_for_HMM;WD40
GALPH_Rhodophyta-Galdieria_phlegrea.GalB.3437.g5107.t1	0_no_family_found	0	Helicase_C
GALPH_Rhodophyta-Galdieria_phlegrea.GalB.3443.g5115.t1	GNAT	1	Acetyltransf_1
GALPH_Rhodophyta-Galdieria_phlegrea.GalB.3443.g5116.t1	bHLH	1	HLH
GALPH_Rhodophyta-Galdieria_phlegrea.GalB.3468.g5139.t1	SWI/SNF_BAF60b	1	SWIB
GALPH_Rhodophyta-Galdieria_phlegrea.GalB.3478.g5150.t1	0_no_family_found	0	Helicase_C
GALPH_Rhodophyta-Galdieria_phlegrea.GalB.3515.g5189.t1	bZIP	1	bZIP_CDD
GALPH_Rhodophyta-Galdieria_phlegrea.GalB.3515.g5190.t1	RWP-RK	1	RWP-RK
GALPH_Rhodophyta-Galdieria_phlegrea.GalB.3520.g5197.t1	0_no_family_found	0	Helicase_C
GALPH_Rhodophyta-Galdieria_phlegrea.GalB.3544.g5224.t1	0_no_family_found	0	START
GALPH_Rhodophyta-Galdieria_phlegrea.GalB.3582.g5256.t1	0_no_family_found	0	WD40
GALPH_Rhodophyta-Galdieria_phlegrea.GalB.3604.g5277.t1	FHA	1	FHA
GALPH_Rhodophyta-Galdieria_phlegrea.GalB.3612.g5284.t1	0_no_family_found	0	WD40
GALPH_Rhodophyta-Galdieria_phlegrea.GalB.3634.g5311.t1	0_no_family_found	0	WD40
GALPH_Rhodophyta-Galdieria_phlegrea.GalB.3653.g5328.t1	0_no_family_found	0	DEAD;Helicase_C
GALPH_Rhodophyta-Galdieria_phlegrea.GalB.3658.g5333.t1	TFb2	1	Tfb2
GALPH_Rhodophyta-Galdieria_phlegrea.GalB.3669.g5343.t1	0_no_family_found	0	IQ
GALPH_Rhodophyta-Galdieria_phlegrea.GalB.3680.g5351.t1	SWI/SNF_SNF2	1	SNF2_N
GALPH_Rhodophyta-Galdieria_phlegrea.GalB.3682.g5353.t1	0_no_family_found	0	WD40
GALPH_Rhodophyta-Galdieria_phlegrea.GalB.372.g903.t1	0_no_family_found	0	WD40
GALPH_Rhodophyta-Galdieria_phlegrea.GalB.3775.g5447.t1	0_no_family_found	0	DEAD;Helicase_C
GALPH_Rhodophyta-Galdieria_phlegrea.GalB.3793.g5467.t1	0_no_family_found	0	WD40
GALPH_Rhodophyta-Galdieria_phlegrea.GalB.3794.g5471.t1	0_no_family_found	0	WD40
GALPH_Rhodophyta-Galdieria_phlegrea.GalB.3803.g5482.t1	0_no_family_found	0	WD40
GALPH_Rhodophyta-Galdieria_phlegrea.GalB.3816.g5498.t1	0_no_family_found	0	DEAD;Helicase_C
GALPH_Rhodophyta-Galdieria_phlegrea.GalB.3843.g5522.t1	0_no_family_found	0	DEAD
GALPH_Rhodophyta-Galdieria_phlegrea.GalB.3885.g5568.t1	MADS	1	SRF-TF
GALPH_Rhodophyta-Galdieria_phlegrea.GalB.3944.g5616.t1	0_no_family_found	0	WD40
GALPH_Rhodophyta-Galdieria_phlegrea.GalB.3945.g5617.t1	0_no_family_found	0	WD40
GALPH_Rhodophyta-Galdieria_phlegrea.GalB.3996.g5657.t1	C3H	1	zf-CCCH
GALPH_Rhodophyta-Galdieria_phlegrea.GalB.4047.g5696.t1	0_no_family_found	0	WD40
GALPH_Rhodophyta-Galdieria_phlegrea.GalB.4059.g5707.t1	bZIP	1	bZIP_2;bZIP_CDD
GALPH_Rhodophyta-Galdieria_phlegrea.GalB.406.g987.t1	SET	1	SET
GALPH_Rhodophyta-Galdieria_phlegrea.GalB.4087.g5731.t1	bZIP	1	bZIP_1;bZIP_CDD;bZIP_2;bZIP_AUREO
GALPH_Rhodophyta-Galdieria_phlegrea.GalB.412.g1006.t1	MYB-related	1	Myb_DNA-binding
GALPH_Rhodophyta-Galdieria_phlegrea.GalB.4120.g5763.t1	Jumonji_Other	1	JmjC
GALPH_Rhodophyta-Galdieria_phlegrea.GalB.4130.g5769.t1	0_no_family_found	0	WD40
GALPH_Rhodophyta-Galdieria_phlegrea.GalB.4150.g5787.t1	0_no_family_found	0	IQ
GALPH_Rhodophyta-Galdieria_phlegrea.GalB.418.g1013.t1	0_no_family_found	0	Helicase_C;DEAD
GALPH_Rhodophyta-Galdieria_phlegrea.GalB.419.g1022.t1	MYB	1	two_or_more_Myb_DNA-binding;Myb_DNA-binding
GALPH_Rhodophyta-Galdieria_phlegrea.GalB.422.g1033.t1	FHA	1	FHA
GALPH_Rhodophyta-Galdieria_phlegrea.GalB.423.g1036.t1	0_no_family_found	0	WD40
GALPH_Rhodophyta-Galdieria_phlegrea.GalB.425.g1044.t1	bZIP	1	bZIP_CDD
GALPH_Rhodophyta-Galdieria_phlegrea.GalB.425.g1045.t1	RWP-RK	1	RWP-RK
GALPH_Rhodophyta-Galdieria_phlegrea.GalB.4261.g5884.t1	GNAT	1	Acetyltransf_1
GALPH_Rhodophyta-Galdieria_phlegrea.GalB.43.g141.t1	0_no_family_found	0	Helicase_C
GALPH_Rhodophyta-Galdieria_phlegrea.GalB.43.g143.t1	TRAF	1	BTB
GALPH_Rhodophyta-Galdieria_phlegrea.GalB.4311.g5931.t1	0_no_family_found	0	WD40
GALPH_Rhodophyta-Galdieria_phlegrea.GalB.4318.g5938.t1	0_no_family_found	0	CCT
GALPH_Rhodophyta-Galdieria_phlegrea.GalB.4319.g5939.t1	C2C2_GATA	1	GATA
GALPH_Rhodophyta-Galdieria_phlegrea.GalB.4344.g5958.t1	0_no_family_found	0	DEAD
GALPH_Rhodophyta-Galdieria_phlegrea.GalB.440.g1067.t1	MYB-related	1	SWIRM;Myb_DNA-binding
GALPH_Rhodophyta-Galdieria_phlegrea.GalB.4431.g6030.t1	SWI/SNF_SNF2	1	SNF2_N;DEAD
GALPH_Rhodophyta-Galdieria_phlegrea.GalB.4450.g6045.t1	0_no_family_found	0	WD40
GALPH_Rhodophyta-Galdieria_phlegrea.GalB.4455.g6048.t1	0_no_family_found	0	Sigma70_r4
GALPH_Rhodophyta-Galdieria_phlegrea.GalB.4491.g6080.t1	0_no_family_found	0	Helicase_C
GALPH_Rhodophyta-Galdieria_phlegrea.GalB.4511.g6100.t1	0_no_family_found	0	DEAD
GALPH_Rhodophyta-Galdieria_phlegrea.GalB.4516.g6104.t1	0_no_family_found	0	WD40
GALPH_Rhodophyta-Galdieria_phlegrea.GalB.458.g1090.t1	Jumonji_Other	1	JmjC
GALPH_Rhodophyta-Galdieria_phlegrea.GalB.4597.g6171.t1	0_no_family_found	0	WD40
GALPH_Rhodophyta-Galdieria_phlegrea.GalB.471.g1111.t1	0_no_family_found	0	Helicase_C
GALPH_Rhodophyta-Galdieria_phlegrea.GalB.4716.g6262.t1	0_no_family_found	0	WD40
GALPH_Rhodophyta-Galdieria_phlegrea.GalB.4744.g6292.t1	TRAF	1	BTB
GALPH_Rhodophyta-Galdieria_phlegrea.GalB.4760.g6302.t1	0_no_family_found	0	FYRN
GALPH_Rhodophyta-Galdieria_phlegrea.GalB.4779.g6319.t1	0_no_family_found	0	DEAD;Helicase_C
GALPH_Rhodophyta-Galdieria_phlegrea.GalB.4830.g6362.t1	MBF1	1	MBF1
GALPH_Rhodophyta-Galdieria_phlegrea.GalB.4833.g6366.t1	0_no_family_found	0	Helicase_C
GALPH_Rhodophyta-Galdieria_phlegrea.GalB.4889.g6405.t1	0_no_family_found	0	WD40
GALPH_Rhodophyta-Galdieria_phlegrea.GalB.4907.g6413.t1	0_no_family_found	0	WD40
GALPH_Rhodophyta-Galdieria_phlegrea.GalB.4944.g6444.t1	MYB-related	1	Myb_DNA-binding
GALPH_Rhodophyta-Galdieria_phlegrea.GalB.4971.g6479.t1	MYB-related	1	Myb_DNA-binding
GALPH_Rhodophyta-Galdieria_phlegrea.GalB.5038.g6525.t1	0_no_family_found	0	WD40
GALPH_Rhodophyta-Galdieria_phlegrea.GalB.512.g1191.t1	SWI/SNF_SNF2	1	SNF2_N;Helicase_C
GALPH_Rhodophyta-Galdieria_phlegrea.GalB.5192.g6633.t1	0_no_family_found	0	WD40
GALPH_Rhodophyta-Galdieria_phlegrea.GalB.5203.g6641.t1	PHD	1	PHD
GALPH_Rhodophyta-Galdieria_phlegrea.GalB.527.g1218.t1	0_no_family_found	0	WD40
GALPH_Rhodophyta-Galdieria_phlegrea.GalB.529.g1227.t1	bZIP	1	bZIP_CDD
GALPH_Rhodophyta-Galdieria_phlegrea.GalB.529.g1228.t1	bZIP	1	bZIP_2;bZIP_CDD
GALPH_Rhodophyta-Galdieria_phlegrea.GalB.53.g167.t1	0_no_family_found	0	WD40
GALPH_Rhodophyta-Galdieria_phlegrea.GalB.5314.g6708.t1	0_no_family_found	0	DEAD
GALPH_Rhodophyta-Galdieria_phlegrea.GalB.5353.g6735.t1	SWI/SNF_BAF60b	1	SWIB
GALPH_Rhodophyta-Galdieria_phlegrea.GalB.5363.g6744.t1	0_no_family_found	0	DEAD
GALPH_Rhodophyta-Galdieria_phlegrea.GalB.537.g1243.t1	0_no_family_found	0	WD40
GALPH_Rhodophyta-Galdieria_phlegrea.GalB.5392.g6762.t1	0_no_family_found	0	Helicase_C
GALPH_Rhodophyta-Galdieria_phlegrea.GalB.544.g1249.t1	GNAT	1	Acetyltransf_1
GALPH_Rhodophyta-Galdieria_phlegrea.GalB.544.g1250.t1	0_no_family_found	0	WD40
GALPH_Rhodophyta-Galdieria_phlegrea.GalB.5454.g6832.t1	0_no_family_found	0	Helicase_C
GALPH_Rhodophyta-Galdieria_phlegrea.GalB.5467.g6890.t1	MYB	1	two_or_more_Myb_DNA-binding;Myb_DNA-binding
GALPH_Rhodophyta-Galdieria_phlegrea.GalB.5482.g6916.t1	0_no_family_found	0	DEAD;Helicase_C
GALPH_Rhodophyta-Galdieria_phlegrea.GalB.552.g1265.t1	C2H2	1	zf-C2H2
GALPH_Rhodophyta-Galdieria_phlegrea.GalB.5537.g6985.t1	0_no_family_found	0	WD40
GALPH_Rhodophyta-Galdieria_phlegrea.GalB.5538.g6986.t1	MYB-related	1	SWIRM;Myb_DNA-binding
GALPH_Rhodophyta-Galdieria_phlegrea.GalB.5617.g7032.t1	0_no_family_found	0	WD40
GALPH_Rhodophyta-Galdieria_phlegrea.GalB.563.g1281.t1	0_no_family_found	0	CCT
GALPH_Rhodophyta-Galdieria_phlegrea.GalB.567.g1285.t1	0_no_family_found	0	IQ
GALPH_Rhodophyta-Galdieria_phlegrea.GalB.5703.g7060.t1	0_no_family_found	0	WD40
GALPH_Rhodophyta-Galdieria_phlegrea.GalB.578.g1306.t1	0_no_family_found	0	WD40
GALPH_Rhodophyta-Galdieria_phlegrea.GalB.590.g1321.t1	Coactivator p15	1	PC4
GALPH_Rhodophyta-Galdieria_phlegrea.GalB.60.g187.t1	bZIP	1	bZIP_CDD
GALPH_Rhodophyta-Galdieria_phlegrea.GalB.605.g1344.t1	0_no_family_found	0	Helicase_C
GALPH_Rhodophyta-Galdieria_phlegrea.GalB.631.g1396.t1	Med6	1	Med6
GALPH_Rhodophyta-Galdieria_phlegrea.GalB.632.g1401.t1	MYB-related	1	Myb_DNA-binding
GALPH_Rhodophyta-Galdieria_phlegrea.GalB.636.g1420.t1	0_no_family_found	0	WD40
GALPH_Rhodophyta-Galdieria_phlegrea.GalB.643.g1432.t1	0_no_family_found	0	WD40
GALPH_Rhodophyta-Galdieria_phlegrea.GalB.647.g1439.t1	0_no_family_found	0	Helicase_C
GALPH_Rhodophyta-Galdieria_phlegrea.GalB.666.g1468.t1	FHA	1	FHA
GALPH_Rhodophyta-Galdieria_phlegrea.GalB.685.g1500.t1	E2F/DP	1	E2F_TDP
GALPH_Rhodophyta-Galdieria_phlegrea.GalB.688.g1503.t1	0_no_family_found	0	WD40
GALPH_Rhodophyta-Galdieria_phlegrea.GalB.691.g1513.t1	bZIP	2	bZIP_CDD;bZIP_2
GALPH_Rhodophyta-Galdieria_phlegrea.GalB.694.g1522.t1	CCAAT_Dr1	1	CCAAT-Dr1_Domain
GALPH_Rhodophyta-Galdieria_phlegrea.GalB.697.g1529.t1	E2F/DP	1	E2F_TDP
GALPH_Rhodophyta-Galdieria_phlegrea.GalB.714.g1563.t1	0_no_family_found	0	DEAD;Helicase_C
GALPH_Rhodophyta-Galdieria_phlegrea.GalB.726.g1585.t1	0_no_family_found	0	PP2C
GALPH_Rhodophyta-Galdieria_phlegrea.GalB.727.g1587.t1	0_no_family_found	0	WD40
GALPH_Rhodophyta-Galdieria_phlegrea.GalB.733.g1594.t1	GNAT	1	Acetyltransf_1
GALPH_Rhodophyta-Galdieria_phlegrea.GalB.738.g1605.t1	0_no_family_found	0	DEAD
GALPH_Rhodophyta-Galdieria_phlegrea.GalB.744.g1612.t1	SET	1	SET
GALPH_Rhodophyta-Galdieria_phlegrea.GalB.748.g1619.t1	0_no_family_found	0	WD40
GALPH_Rhodophyta-Galdieria_phlegrea.GalB.75.g214.t1	SWI/SNF_SNF2	1	SNF2_N
GALPH_Rhodophyta-Galdieria_phlegrea.GalB.760.g1636.t1	GNAT	1	Acetyltransf_1
GALPH_Rhodophyta-Galdieria_phlegrea.GalB.766.g1647.t1	0_no_family_found	0	DEAD
GALPH_Rhodophyta-Galdieria_phlegrea.GalB.767.g1658.t1	0_no_family_found	0	WD40
GALPH_Rhodophyta-Galdieria_phlegrea.GalB.774.g1670.t1	0_no_family_found	0	DEAD
GALPH_Rhodophyta-Galdieria_phlegrea.GalB.789.g1703.t1	0_no_family_found	0	DEAD;Helicase_C
GALPH_Rhodophyta-Galdieria_phlegrea.GalB.800.g1721.t1	MYB-related	1	Myb_DNA-binding
GALPH_Rhodophyta-Galdieria_phlegrea.GalB.801.g1723.t1	0_no_family_found	0	Sigma70_r4
GALPH_Rhodophyta-Galdieria_phlegrea.GalB.829.g1772.t1	HSF	1	HSF_DNA-bind
GALPH_Rhodophyta-Galdieria_phlegrea.GalB.834.g1780.t1	GNAT	1	Acetyltransf_1
GALPH_Rhodophyta-Galdieria_phlegrea.GalB.839.g1786.t1	0_no_family_found	0	Helicase_C
GALPH_Rhodophyta-Galdieria_phlegrea.GalB.842.g1789.t1	0_no_family_found	0	WD40
GALPH_Rhodophyta-Galdieria_phlegrea.GalB.843.g1791.t1	0_no_family_found	0	WD40
GALPH_Rhodophyta-Galdieria_phlegrea.GalB.843.g1792.t1	PcG_MSI	1	CAF1C_H4-bd;WD40
GALPH_Rhodophyta-Galdieria_phlegrea.GalB.849.g1800.t1	CCAAT_HAP5	1	NF-YC
GALPH_Rhodophyta-Galdieria_phlegrea.GalB.853.g1804.t1	GNAT	1	Acetyltransf_1
GALPH_Rhodophyta-Galdieria_phlegrea.GalB.858.g1813.t1	C3H	1	zf-CCCH
GALPH_Rhodophyta-Galdieria_phlegrea.GalB.875.g1833.t1	MYB	1	two_or_more_Myb_DNA-binding;Myb_DNA-binding
GALPH_Rhodophyta-Galdieria_phlegrea.GalB.893.g1865.t1	0_no_family_found	0	WD40
GALPH_Rhodophyta-Galdieria_phlegrea.GalB.899.g1872.t1	MYB-related	1	Myb_DNA-binding
GALPH_Rhodophyta-Galdieria_phlegrea.GalB.93.g255.t1	C2H2	1	zf-C2H2
GALPH_Rhodophyta-Galdieria_phlegrea.GalB.938.g1935.t1	MYB-related	1	Myb_DNA-binding
GALPH_Rhodophyta-Galdieria_phlegrea.GalB.938.g1937.t1	MYB-related	1	Myb_DNA-binding
GALPH_Rhodophyta-Galdieria_phlegrea.GalB.938.g1939.t1	bZIP	1	bZIP_CDD
GALPH_Rhodophyta-Galdieria_phlegrea.GalB.946.g1951.t1	MYB-related	1	Myb_DNA-binding
GALPH_Rhodophyta-Galdieria_phlegrea.GalB.955.g1962.t1	C2H2	1	zf-C2H2
GALPH_Rhodophyta-Galdieria_phlegrea.GalB.96.g261.t1	C3H	1	zf-CCCH
GALPH_Rhodophyta-Galdieria_phlegrea.GalB.E5XZA0R02.trimmed_contig_10192.g8283.t1	E2F/DP	1	E2F_TDP
GALPH_Rhodophyta-Galdieria_phlegrea.GalB.E5XZA0R02.trimmed_contig_10222.g8290.t1	0_no_family_found	0	Helicase_C
GALPH_Rhodophyta-Galdieria_phlegrea.GalB.E5XZA0R02.trimmed_contig_1385.g7136.t1	MYB-related	1	Myb_DNA-binding
GALPH_Rhodophyta-Galdieria_phlegrea.GalB.E5XZA0R02.trimmed_contig_1850.g7168.t1	0_no_family_found	0	WD40
GALPH_Rhodophyta-Galdieria_phlegrea.GalB.E5XZA0R02.trimmed_contig_1925.g7175.t1	Zinc finger, MIZ type	1	zf-MIZ
GALPH_Rhodophyta-Galdieria_phlegrea.GalB.E5XZA0R02.trimmed_contig_2035.g7182.t1	bZIP	1	bZIP_1;bZIP_CDD;bZIP_2;bZIP_AUREO
GALPH_Rhodophyta-Galdieria_phlegrea.GalB.E5XZA0R02.trimmed_contig_2580.g7223.t1	Sir2	1	SIR2
GALPH_Rhodophyta-Galdieria_phlegrea.GalB.E5XZA0R02.trimmed_contig_3018.g7248.t1	MYB-related	1	Myb_DNA-binding
GALPH_Rhodophyta-Galdieria_phlegrea.GalB.E5XZA0R02.trimmed_contig_3033.g7249.t1	0_no_family_found	0	WD40
GALPH_Rhodophyta-Galdieria_phlegrea.GalB.E5XZA0R02.trimmed_contig_3302.g7269.t1	RWP-RK	1	RWP-RK
GALPH_Rhodophyta-Galdieria_phlegrea.GalB.E5XZA0R02.trimmed_contig_3368.g7274.t1	0_no_family_found	0	DEAD
GALPH_Rhodophyta-Galdieria_phlegrea.GalB.E5XZA0R02.trimmed_contig_3911.g7310.t1	SET	1	SET
GALPH_Rhodophyta-Galdieria_phlegrea.GalB.E5XZA0R02.trimmed_contig_3912.g7311.t1	IWS1	1	Med26
GALPH_Rhodophyta-Galdieria_phlegrea.GalB.E5XZA0R02.trimmed_contig_3969.g7316.t1	MYB-related	1	Myb_DNA-binding
GALPH_Rhodophyta-Galdieria_phlegrea.GalB.E5XZA0R02.trimmed_contig_4222.g7340.t1	SWI/SNF_SNF2	1	SNF2_N
GALPH_Rhodophyta-Galdieria_phlegrea.GalB.E5XZA0R02.trimmed_contig_5438.g7443.t1	0_no_family_found	0	WD40
GALPH_Rhodophyta-Galdieria_phlegrea.GalB.E5XZA0R02.trimmed_contig_5565.g7457.t1	0_no_family_found	0	CCT
GALPH_Rhodophyta-Galdieria_phlegrea.GalB.E5XZA0R02.trimmed_contig_569.g7096.t1	0_no_family_found	0	WD40
GALPH_Rhodophyta-Galdieria_phlegrea.GalB.E5XZA0R02.trimmed_contig_6187.g7530.t1	0_no_family_found	0	Helicase_C
GALPH_Rhodophyta-Galdieria_phlegrea.GalB.E5XZA0R02.trimmed_contig_6212.g7533.t1	0_no_family_found	0	Helicase_C
GALPH_Rhodophyta-Galdieria_phlegrea.GalB.E5XZA0R02.trimmed_contig_6494.g7567.t1	0_no_family_found	0	DEAD
GALPH_Rhodophyta-Galdieria_phlegrea.GalB.E5XZA0R02.trimmed_contig_6514.g7570.t1	0_no_family_found	0	WD40
GALPH_Rhodophyta-Galdieria_phlegrea.GalB.E5XZA0R02.trimmed_contig_675.g7103.t1	RWP-RK	1	RWP-RK
GALPH_Rhodophyta-Galdieria_phlegrea.GalB.E5XZA0R02.trimmed_contig_6983.g7626.t1	GIF	1	SSXT
GALPH_Rhodophyta-Galdieria_phlegrea.GalB.E5XZA0R02.trimmed_contig_7291.g7666.t1	0_no_family_found	0	WD40
GALPH_Rhodophyta-Galdieria_phlegrea.GalB.E5XZA0R02.trimmed_contig_7359.g7675.t1	0_no_family_found	0	WD40
GALPH_Rhodophyta-Galdieria_phlegrea.GalB.E5XZA0R02.trimmed_contig_7375.g7678.t1	RWP-RK	1	RWP-RK
GALPH_Rhodophyta-Galdieria_phlegrea.GalB.E5XZA0R02.trimmed_contig_7741.g7746.t1	SWI/SNF_SNF2	1	SNF2_N
GALPH_Rhodophyta-Galdieria_phlegrea.GalB.E5XZA0R02.trimmed_contig_8332.g7845.t1	DDT	1	DDT
GALPH_Rhodophyta-Galdieria_phlegrea.GalB.E5XZA0R02.trimmed_contig_8380.g7857.t1	GNAT	1	Acetyltransf_1
GALPH_Rhodophyta-Galdieria_phlegrea.GalB.E5XZA0R02.trimmed_contig_8474.g7873.t1	0_no_family_found	0	DEAD
GALPH_Rhodophyta-Galdieria_phlegrea.GalB.E5XZA0R02.trimmed_contig_8533.g7885.t1	0_no_family_found	0	DEAD
GALPH_Rhodophyta-Galdieria_phlegrea.GalB.E5XZA0R02.trimmed_contig_8678.g7915.t1	0_no_family_found	0	DEAD
GALPH_Rhodophyta-Galdieria_phlegrea.GalB.E5XZA0R02.trimmed_contig_903.g7116.t1	SET	1	SET
GALPH_Rhodophyta-Galdieria_phlegrea.GalB.E5XZA0R02.trimmed_contig_9290.g8048.t1	0_no_family_found	0	WD40
GALPH_Rhodophyta-Galdieria_phlegrea.GalB.E5XZA0R02.trimmed_contig_9510.g8096.t1	SWI/SNF_SNF2	1	SNF2_N
GALPH_Rhodophyta-Galdieria_phlegrea.GalB.E5XZA0R02.trimmed_contig_9565.g8112.t1	0_no_family_found	0	WD40
GALPH_Rhodophyta-Galdieria_phlegrea.GalB.E5XZA0R02.trimmed_contig_9697.g8145.t1	0_no_family_found	0	Helicase_C
GALPH_Rhodophyta-Galdieria_phlegrea.GalB.E5XZA0R02.trimmed_contig_9933.g8211.t1	0_no_family_found	0	WD40
GALPH_Rhodophyta-Galdieria_phlegrea.GalB.E5XZA0R02.trimmed_contig_9987.g8230.t1	GNAT	1	Acetyltransf_1
GALPH_Rhodophyta-Galdieria_phlegrea.GalB.contig01612.g8325.t1	SWI/SNF_SNF2	1	SNF2_N
GALPH_Rhodophyta-Galdieria_phlegrea.GalB.contig04281.g8358.t1	0_no_family_found	0	WD40
Table S6. Protein sequences of detected TAP families with TAPscan v3 in red algae. Runs with TAPscan v3 were performed for all ten investigated red algae. Shown are all detected sequences, the assigned TAP family, the number of classifications for different TAP families and the detected protein domains. 0_no_family_found indicates, that the sequence was assigned to possible domains but no final a…

## Sheet: Cyanidium caldarium
Sequences	TAP families	Numbers	Domains
CYACA_ctg_100.g110	0_no_family_found	0	PP2C
CYACA_ctg_1005.g393	0_no_family_found	0	Sigma70_r2
CYACA_ctg_1010.g331	DUF547 domain containing	1	DUF547
CYACA_ctg_1014.g325	MYB-related	1	Myb_DNA-binding
CYACA_ctg_1015.g420	0_no_family_found	0	WD40
CYACA_ctg_1019.g503	SWI/SNF_SNF2	1	SNF2_N;Helicase_C
CYACA_ctg_1032.g231	GNAT	1	Acetyltransf_1
CYACA_ctg_1037.g335	0_no_family_found	0	WD40
CYACA_ctg_1068.g437	SET	1	SET
CYACA_ctg_110.g52	MYB-related	1	Myb_DNA-binding
CYACA_ctg_110.g56	0_no_family_found	0	WD40
CYACA_ctg_1114.g459	MYB-related	1	Myb_DNA-binding
CYACA_ctg_1122.g371	0_no_family_found	0	WD40
CYACA_ctg_1125.g381	0_no_family_found	0	DEAD
CYACA_ctg_1133.g252	0_no_family_found	0	WD40
CYACA_ctg_1134.g466	0_no_family_found	0	WD40
CYACA_ctg_1139.g394	SET	1	SET
CYACA_ctg_1143.g410	GARP_G2-like	1	G2-like_Domain
CYACA_ctg_1172.g372	TRAF	1	BTB
CYACA_ctg_1196.g384	C2H2	1	zf-C2H2
CYACA_ctg_1223.g398	SWI/SNF_BAF60b	1	SWIB
CYACA_ctg_1229.g462	0_no_family_found	0	WD40
CYACA_ctg_1255.g481	PLATZ	1	PLATZ
CYACA_ctg_126.g84	RWP-RK	1	RWP-RK
CYACA_ctg_126.g85	SET	1	SET
CYACA_ctg_129.g72	GNAT	1	Acetyltransf_1
CYACA_ctg_1324.g418	GNAT	1	Acetyltransf_1
CYACA_ctg_1325.g438	GNAT	1	Acetyltransf_1
CYACA_ctg_135.g124	bZIP	1	bZIP_2;bZIP_CDD
CYACA_ctg_1419.g297	0_no_family_found	0	WD40
CYACA_ctg_145.g49	SWI/SNF_SNF2	1	SNF2_N
CYACA_ctg_1536.g392	0_no_family_found	0	WD40
CYACA_ctg_1573.g515	MYB-related	1	Myb_DNA-binding
CYACA_ctg_1587.g606	GNAT	1	Acetyltransf_1
CYACA_ctg_1623.g513	0_no_family_found	0	WD40
CYACA_ctg_1644.g337	CCAAT_HAP5	1	NF-YC
CYACA_ctg_166.g106	0_no_family_found	0	Helicase_C
CYACA_ctg_166.g93	RRN3	1	RRN3
CYACA_ctg_167.g102	Sir2	1	SIR2
CYACA_ctg_167.g111	TFb2	1	Tfb2
CYACA_ctg_1679.g378	DUF547 domain containing	1	DUF547
CYACA_ctg_1755.g497	0_no_family_found	0	WD40
CYACA_ctg_1760.g381	SWI/SNF_BAF60b	1	SWIB
CYACA_ctg_1766.g539	SWI/SNF_SNF2	1	SNF2_N
CYACA_ctg_1779.g511	0_no_family_found	0	WD40
CYACA_ctg_1807.g544	Zinc finger, ZPR1	1	zf-ZPR1
CYACA_ctg_1813.g496	MYB-related	1	Myb_DNA-binding
CYACA_ctg_1818.g300	IWS1	1	Med26
CYACA_ctg_1859.g559	MYB-related	1	Myb_DNA-binding
CYACA_ctg_1892.g708	0_no_family_found	0	WD40
CYACA_ctg_1892.g713	0_no_family_found	0	Helicase_C
CYACA_ctg_191.g86	SWI/SNF_SNF2	1	SNF2_N;Helicase_C
CYACA_ctg_1946.g534	0_no_family_found	0	Helicase_C;DEAD
CYACA_ctg_196.g61	0_no_family_found	0	PP2C
CYACA_ctg_2009.g354	C2C2_GATA	1	GATA
CYACA_ctg_2041.g588	0_no_family_found	0	CCT
CYACA_ctg_2042.g532	0_no_family_found	0	WD40
CYACA_ctg_2043.g411	0_no_family_found	0	WD40
CYACA_ctg_2044.g422	0_no_family_found	0	Helicase_C
CYACA_ctg_2044.g423	C3H	1	zf-CCCH
CYACA_ctg_2048.g420	bZIP	1	bZIP_1;bZIP_CDD;bZIP_2
CYACA_ctg_2058.g524	C2C2_GATA	1	GATA
CYACA_ctg_2058.g526	MYB-related	1	Myb_DNA-binding
CYACA_ctg_2065.g477	0_no_family_found	0	Helicase_C
CYACA_ctg_210.g163	HD-other	1	Homeobox
CYACA_ctg_210.g164	HD-other	1	Homeobox
CYACA_ctg_2107.g481	PHD	1	PHD
CYACA_ctg_213.g98	0_no_family_found	0	WD40
CYACA_ctg_214.g139	0_no_family_found	0	WD40
CYACA_ctg_2162.g323	Med6	1	Med6
CYACA_ctg_2229.g493	E2F/DP	1	E2F_TDP
CYACA_ctg_224.g154	C2H2	1	zf-C2H2
CYACA_ctg_225.g84	GNAT	1	Acetyltransf_1
CYACA_ctg_225.g89	0_no_family_found	0	Ribonuclease_3;dsrm
CYACA_ctg_2263.g541	HD-other	1	Homeobox
CYACA_ctg_227.g128	0_no_family_found	0	WD40
CYACA_ctg_2395.g575	E2F/DP	1	E2F_TDP
CYACA_ctg_2416.g578	GNAT	1	Acetyltransf_1
CYACA_ctg_2417.g441	0_no_family_found	0	Helicase_C
CYACA_ctg_2464.g759	bZIP	2	bZIP_CDD;bZIP_1
CYACA_ctg_2464.g760	0_no_family_found	0	WD40
CYACA_ctg_2511.g629	HD-other	1	Homeobox
CYACA_ctg_2583.g518	0_no_family_found	0	DEAD
CYACA_ctg_2636.g583	0_no_family_found	0	WD40
CYACA_ctg_2650.g544	0_no_family_found	0	WD40
CYACA_ctg_2682.g380	E2F/DP	1	E2F_TDP
CYACA_ctg_277.g108	0_no_family_found	0	WD40
CYACA_ctg_277.g116	PcG_MSI	1	CAF1C_H4-bd;WD40
CYACA_ctg_28.g34	C3H	1	zf-CCCH
CYACA_ctg_2837.g782	0_no_family_found	0	DEAD
CYACA_ctg_285.g194	0_no_family_found	0	WD40
CYACA_ctg_288.g144	Sin3	1	PAH
CYACA_ctg_288.g145	Sin3	1	PAH
CYACA_ctg_3019.g407	0_no_family_found	0	DEAD
CYACA_ctg_3059.g596	0_no_family_found	0	WD40
CYACA_ctg_3064.g529	MYB	1	two_or_more_Myb_DNA-binding;Myb_DNA-binding
CYACA_ctg_3093.g385	0_no_family_found	0	DEAD;Helicase_C
CYACA_ctg_311.g219	0_no_family_found	0	WD40
CYACA_ctg_311.g223	0_no_family_found	0	DEAD
CYACA_ctg_311.g224	0_no_family_found	0	Helicase_C
CYACA_ctg_313.g177	C2H2	1	zf-C2H2
CYACA_ctg_328.g247	0_no_family_found	0	FYRC;FYRN
CYACA_ctg_328.g249	0_no_family_found	0	WD40
CYACA_ctg_333.g163	0_no_family_found	0	Sigma70_r2;Sigma70_r4
CYACA_ctg_341.g112	PcG_FIE	1	FIE_clipped_for_HMM;WD40
CYACA_ctg_3474.g591	0_no_family_found	0	WD40
CYACA_ctg_3618.g611	C2C2_GATA	1	GATA
CYACA_ctg_3661.g400	Zinc finger, ZPR1	1	zf-ZPR1
CYACA_ctg_3662.g658	Zinc finger, ZPR1	1	zf-ZPR1
CYACA_ctg_3726.g508	CPP	1	TCR
CYACA_ctg_3732.g638	BSD domain containing	1	BSD
CYACA_ctg_376.g201	Med6	1	Med6
CYACA_ctg_413.g220	bZIP	1	bZIP_1
CYACA_ctg_4204.g516	0_no_family_found	0	DEAD
CYACA_ctg_433.g254	0_no_family_found	0	DEAD
CYACA_ctg_433.g263	MYB-related	1	Myb_DNA-binding
CYACA_ctg_4347.g590	Zinc finger, ZPR1	1	zf-ZPR1
CYACA_ctg_4370.g625	0_no_family_found	0	DEAD
CYACA_ctg_4475.g425	0_no_family_found	0	WD40
CYACA_ctg_451.g224	E2F/DP	1	E2F_TDP
CYACA_ctg_4543.g661	0_no_family_found	0	WD40
CYACA_ctg_477.g144	CCAAT_HAP5	1	NF-YC
CYACA_ctg_487.g126	PHD	1	PHD
CYACA_ctg_4879.g592	PHD	1	PHD
CYACA_ctg_4969.g467	GIF	1	SSXT
CYACA_ctg_4976.g636	MYB-related	1	SWIRM;Myb_DNA-binding
CYACA_ctg_4999.g643	MADS	1	SRF-TF
CYACA_ctg_511.g289	GNAT	1	Acetyltransf_1
CYACA_ctg_534.g303	MYB	1	two_or_more_Myb_DNA-binding;Myb_DNA-binding
CYACA_ctg_551.g292	DDT	1	DDT;WHIM1
CYACA_ctg_5540.g514	0_no_family_found	0	zf-B_box
CYACA_ctg_561.g206	HD-other	1	Homeobox
CYACA_ctg_588.g258	0_no_family_found	0	IQ
CYACA_ctg_588.g272	MYB-related	1	Myb_DNA-binding
CYACA_ctg_588.g274	0_no_family_found	0	WD40
CYACA_ctg_5904.g490	C2C2_GATA	1	GATA
CYACA_ctg_602.g246	C2H2	1	zf-C2H2
CYACA_ctg_606.g195	0_no_family_found	0	Helicase_C
CYACA_ctg_609.g278	PcG_MSI	1	CAF1C_H4-bd;WD40
CYACA_ctg_6107.g692	bZIP	2	bZIP_CDD;bZIP_1;bZIP_2
CYACA_ctg_611.g335	Zinc finger, AN1 and A20 type	1	zf-AN1
CYACA_ctg_6492.g665	PHD	1	PHD
CYACA_ctg_663.g285	0_no_family_found	0	WD40
CYACA_ctg_673.g434	RWP-RK	1	RWP-RK
CYACA_ctg_68.g67	0_no_family_found	0	Helicase_C
CYACA_ctg_687.g219	0_no_family_found	0	WD40
CYACA_ctg_703.g260	GNAT	1	Acetyltransf_1
CYACA_ctg_71.g17	GNAT	1	Acetyltransf_1
CYACA_ctg_714.g297	0_no_family_found	0	PP2C
CYACA_ctg_73.g9	GNAT	1	Acetyltransf_1
CYACA_ctg_735.g361	0_no_family_found	0	WD40
CYACA_ctg_750.g198	0_no_family_found	0	WD40
CYACA_ctg_751.g299	bHLH	1	HLH
CYACA_ctg_754.g445	PHD	1	Helicase_C;PHD
CYACA_ctg_769.g374	MYB-related	1	Myb_DNA-binding
CYACA_ctg_77.g30	Sigma70-like	1	Sigma70_r2;Sigma70_r4;Sigma70_r3
CYACA_ctg_771.g303	0_no_family_found	0	WD40
CYACA_ctg_776.g368	0_no_family_found	0	WD40
CYACA_ctg_777.g360	PHD	1	PHD
CYACA_ctg_777.g362	0_no_family_found	0	CCT
CYACA_ctg_780.g181	0_no_family_found	0	PP2C
CYACA_ctg_807.g427	MYB-related	1	Myb_DNA-binding
CYACA_ctg_846.g180	bHLH	1	HLH
CYACA_ctg_858.g373	0_no_family_found	0	WD40
CYACA_ctg_875.g510	MYB-related	1	Myb_DNA-binding
CYACA_ctg_883.g409	HSF	1	HSF_DNA-bind
CYACA_ctg_923.g402	Jumonji_Other	1	JmjC;zf-C5HC2
CYACA_ctg_94.g62	MYB-related	1	Myb_DNA-binding
CYACA_ctg_940.g404	0_no_family_found	0	PP2C
CYACA_ctg_95.g111	0_no_family_found	0	WD40
CYACA_ctg_955.g363	0_no_family_found	0	Helicase_C
Table S6. Protein sequences of detected TAP families with TAPscan v3 in red algae. Runs with TAPscan v3 were performed for all ten investigated red algae. Shown are all detected sequences, the assigned TAP family, the number of classifications for different TAP families and the detected protein domains. 0_no_family_found indicates, that the sequence was assigned to possible domains but no final a…

## Sheet: Cyanidioschyzon merolae
Sequences	TAP families	Numbers	Domains
CYAME_jgi|CyamerSoos_1|1011|CmerSOOS_G1091.1	Jumonji_Other	1	JmjC
CYAME_jgi|CyamerSoos_1|1030|CmerSOOS_G1125.1	PcG_MSI	1	CAF1C_H4-bd;WD40
CYAME_jgi|CyamerSoos_1|1036|CmerSOOS_G1146.1	GARP_G2-like	1	G2-like_Domain
CYAME_jgi|CyamerSoos_1|1039|CmerSOOS_G1149.1	Jumonji_Other	1	JmjC
CYAME_jgi|CyamerSoos_1|1049|CmerSOOS_G1116.1	0_no_family_found	0	WD40
CYAME_jgi|CyamerSoos_1|1050|CmerSOOS_G1063.1	C2C2_GATA	1	GATA
CYAME_jgi|CyamerSoos_1|1053|CmerSOOS_G1080.1	GNAT	1	Acetyltransf_1
CYAME_jgi|CyamerSoos_1|1090|CmerSOOS_G1199.1	SET	1	SET
CYAME_jgi|CyamerSoos_1|1103|CmerSOOS_G1304.1	0_no_family_found	0	Helicase_C
CYAME_jgi|CyamerSoos_1|1114|CmerSOOS_G1271.1	C2H2	1	zf-C2H2
CYAME_jgi|CyamerSoos_1|1116|CmerSOOS_G1254.1	Zinc finger, MIZ type	1	zf-MIZ
CYAME_jgi|CyamerSoos_1|1132|CmerSOOS_G1264.1	GNAT	1	Acetyltransf_1
CYAME_jgi|CyamerSoos_1|1144|CmerSOOS_G1287.1	0_no_family_found	0	WD40
CYAME_jgi|CyamerSoos_1|1150|CmerSOOS_G1278.1	0_no_family_found	0	PP2C
CYAME_jgi|CyamerSoos_1|115|CmerSOOS_G217.1	C2C2_GATA	1	GATA
CYAME_jgi|CyamerSoos_1|1163|CmerSOOS_G1276.1	0_no_family_found	0	Helicase_C
CYAME_jgi|CyamerSoos_1|1170|CmerSOOS_G1286.1	C3H	1	zf-CCCH
CYAME_jgi|CyamerSoos_1|1197|CmerSOOS_G1201.1	GNAT	1	Acetyltransf_1
CYAME_jgi|CyamerSoos_1|1215|CmerSOOS_G1231.1	0_no_family_found	0	PP2C
CYAME_jgi|CyamerSoos_1|122|CmerSOOS_G229.1	0_no_family_found	0	DEAD;Helicase_C
CYAME_jgi|CyamerSoos_1|1241|CmerSOOS_G1428.1	GNAT	1	Acetyltransf_1
CYAME_jgi|CyamerSoos_1|127|CmerSOOS_G221.1	PHD	1	PHD
CYAME_jgi|CyamerSoos_1|1313|CmerSOOS_G1427.1	PLATZ	1	PLATZ
CYAME_jgi|CyamerSoos_1|1318|CmerSOOS_G1435.1	0_no_family_found	0	WD40
CYAME_jgi|CyamerSoos_1|1358|CmerSOOS_G1388.1	SET	1	SET
CYAME_jgi|CyamerSoos_1|135|CmerSOOS_G219.1	0_no_family_found	0	WD40
CYAME_jgi|CyamerSoos_1|1402|CmerSOOS_G1526.1	GNAT	1	Acetyltransf_1
CYAME_jgi|CyamerSoos_1|1445|CmerSOOS_G1547.1	GNAT	1	Acetyltransf_1
CYAME_jgi|CyamerSoos_1|1475|CmerSOOS_G1476.1	0_no_family_found	0	Helicase_C;DEAD
CYAME_jgi|CyamerSoos_1|1506|CmerSOOS_G1602.1	0_no_family_found	0	DEAD;Helicase_C
CYAME_jgi|CyamerSoos_1|1527|CmerSOOS_G1630.1	0_no_family_found	0	WD40
CYAME_jgi|CyamerSoos_1|153|CmerSOOS_G222.1	0_no_family_found	0	DEAD;Helicase_C
CYAME_jgi|CyamerSoos_1|1540|CmerSOOS_G1527.1	C2C2_GATA	1	GATA
CYAME_jgi|CyamerSoos_1|1581|CmerSOOS_G1698.1	C3H	1	zf-CCCH
CYAME_jgi|CyamerSoos_1|1597|CmerSOOS_G1752.1	0_no_family_found	0	DEAD;Helicase_C
CYAME_jgi|CyamerSoos_1|1608|CmerSOOS_G1675.1	0_no_family_found	0	WD40
CYAME_jgi|CyamerSoos_1|1617|CmerSOOS_G1766.1	0_no_family_found	0	WD40
CYAME_jgi|CyamerSoos_1|1630|CmerSOOS_G1667.1	PcG_MSI	1	CAF1C_H4-bd;WD40
CYAME_jgi|CyamerSoos_1|1646|CmerSOOS_G1676.1	C2H2	1	zf-C2H2
CYAME_jgi|CyamerSoos_1|164|CmerSOOS_G282.1	GNAT	1	Acetyltransf_1
CYAME_jgi|CyamerSoos_1|1664|CmerSOOS_G1790.1	0_no_family_found	0	WD40
CYAME_jgi|CyamerSoos_1|1667|CmerSOOS_G1681.1	SWI/SNF_SNF2	1	SNF2_N;Helicase_C
CYAME_jgi|CyamerSoos_1|1703|CmerSOOS_G1754.1	0_no_family_found	0	PP2C
CYAME_jgi|CyamerSoos_1|1717|CmerSOOS_G1795.1	0_no_family_found	0	WD40
CYAME_jgi|CyamerSoos_1|1742|CmerSOOS_G1990.1	0_no_family_found	0	WD40
CYAME_jgi|CyamerSoos_1|1761|CmerSOOS_G1870.1	RB	1	RB_B
CYAME_jgi|CyamerSoos_1|1777|CmerSOOS_G1919.1	E2F/DP	1	E2F_TDP
CYAME_jgi|CyamerSoos_1|1778|CmerSOOS_G1964.1	E2F/DP	1	E2F_TDP
CYAME_jgi|CyamerSoos_1|181|CmerSOOS_G274.1	SET	1	SET
CYAME_jgi|CyamerSoos_1|1828|CmerSOOS_G1974.1	0_no_family_found	0	DEAD;Helicase_C
CYAME_jgi|CyamerSoos_1|1847|CmerSOOS_G1854.1	0_no_family_found	0	WD40
CYAME_jgi|CyamerSoos_1|1875|CmerSOOS_G1902.1	0_no_family_found	0	WD40
CYAME_jgi|CyamerSoos_1|1877|CmerSOOS_G1829.1	PHD	1	PHD
CYAME_jgi|CyamerSoos_1|1878|CmerSOOS_G1992.1	0_no_family_found	0	DEAD;Helicase_C
CYAME_jgi|CyamerSoos_1|1900|CmerSOOS_G1828.1	0_no_family_found	0	WD40
CYAME_jgi|CyamerSoos_1|1909|CmerSOOS_G1880.1	0_no_family_found	0	WD40
CYAME_jgi|CyamerSoos_1|1918|CmerSOOS_G2005.1	0_no_family_found	0	DEAD;Helicase_C
CYAME_jgi|CyamerSoos_1|1948|CmerSOOS_G2199.1	0_no_family_found	0	WD40
CYAME_jgi|CyamerSoos_1|1988|CmerSOOS_G2165.1	Coactivator p15	1	PC4
CYAME_jgi|CyamerSoos_1|2000|CmerSOOS_G2125.1	0_no_family_found	0	WD40
CYAME_jgi|CyamerSoos_1|2063|CmerSOOS_G2078.1	SWI/SNF_SNF2	1	SNF2_N;Helicase_C
CYAME_jgi|CyamerSoos_1|2092|CmerSOOS_G2154.1	0_no_family_found	0	WD40
CYAME_jgi|CyamerSoos_1|2155|CmerSOOS_G2284.1	TRAF	1	BTB
CYAME_jgi|CyamerSoos_1|2191|CmerSOOS_G2415.1	0_no_family_found	0	WD40
CYAME_jgi|CyamerSoos_1|2233|CmerSOOS_G2389.1	C3H	1	zf-CCCH
CYAME_jgi|CyamerSoos_1|223|CmerSOOS_G324.1	0_no_family_found	0	WD40
CYAME_jgi|CyamerSoos_1|2243|CmerSOOS_G2359.1	0_no_family_found	0	WD40
CYAME_jgi|CyamerSoos_1|2259|CmerSOOS_G2377.1	0_no_family_found	0	PP2C
CYAME_jgi|CyamerSoos_1|2278|CmerSOOS_G2372.1	0_no_family_found	0	DEAD;Helicase_C
CYAME_jgi|CyamerSoos_1|2281|CmerSOOS_G2260.1	C2H2	1	zf-C2H2
CYAME_jgi|CyamerSoos_1|2285|CmerSOOS_G2319.1	CCAAT_HAP5	1	NF-YC
CYAME_jgi|CyamerSoos_1|2308|CmerSOOS_G2326.1	Sigma70-like	1	Sigma70_r2;Sigma70_r4;Sigma70_r3
CYAME_jgi|CyamerSoos_1|2312|CmerSOOS_G2371.1	0_no_family_found	0	WD40
CYAME_jgi|CyamerSoos_1|2320|CmerSOOS_G2247.1	0_no_family_found	0	DEAD;Helicase_C
CYAME_jgi|CyamerSoos_1|2334|CmerSOOS_G2629.1	0_no_family_found	0	DEAD;Helicase_C
CYAME_jgi|CyamerSoos_1|2343|CmerSOOS_G2513.1	SWI/SNF_SNF2	1	SNF2_N;Helicase_C
CYAME_jgi|CyamerSoos_1|2349|CmerSOOS_G2586.1	ARID	1	ARID
CYAME_jgi|CyamerSoos_1|2382|CmerSOOS_G2631.1	RRN3	1	RRN3
CYAME_jgi|CyamerSoos_1|2396|CmerSOOS_G2642.1	SWI/SNF_SNF2	1	SNF2_N;Helicase_C
CYAME_jgi|CyamerSoos_1|242|CmerSOOS_G376.1	FHA	1	FHA
CYAME_jgi|CyamerSoos_1|244|CmerSOOS_G372.1	0_no_family_found	0	PP2C
CYAME_jgi|CyamerSoos_1|2457|CmerSOOS_G2529.1	TFb2	1	Tfb2
CYAME_jgi|CyamerSoos_1|2465|CmerSOOS_G2559.1	GNAT	1	Acetyltransf_1
CYAME_jgi|CyamerSoos_1|2473|CmerSOOS_G2485.1	Sir2	1	SIR2
CYAME_jgi|CyamerSoos_1|2474|CmerSOOS_G2575.1	C2H2	1	zf-C2H2
CYAME_jgi|CyamerSoos_1|2501|CmerSOOS_G2463.1	SWI/SNF_BAF60b	1	SWIB
CYAME_jgi|CyamerSoos_1|2511|CmerSOOS_G2487.1	Sigma70-like	1	Sigma70_r4;Sigma70_r2;Sigma70_r3
CYAME_jgi|CyamerSoos_1|2529|CmerSOOS_G2527.1	0_no_family_found	0	Helicase_C;DEAD
CYAME_jgi|CyamerSoos_1|2541|CmerSOOS_G2554.1	0_no_family_found	0	WD40
CYAME_jgi|CyamerSoos_1|257|CmerSOOS_G374.1	HD-other	1	Homeobox
CYAME_jgi|CyamerSoos_1|2590|CmerSOOS_G2836.1	GNAT	1	Acetyltransf_1
CYAME_jgi|CyamerSoos_1|2599|CmerSOOS_G2700.1	SWI/SNF_SNF2	1	SNF2_N;Helicase_C
CYAME_jgi|CyamerSoos_1|2631|CmerSOOS_G2702.1	0_no_family_found	0	DEAD;Helicase_C
CYAME_jgi|CyamerSoos_1|2683|CmerSOOS_G2857.1	0_no_family_found	0	DEAD
CYAME_jgi|CyamerSoos_1|270|CmerSOOS_G326.1	DUF547 domain containing	1	DUF547
CYAME_jgi|CyamerSoos_1|2727|CmerSOOS_G2720.1	PHD	1	PHD
CYAME_jgi|CyamerSoos_1|2742|CmerSOOS_G2767.1	0_no_family_found	0	DEAD;Helicase_C
CYAME_jgi|CyamerSoos_1|2747|CmerSOOS_G2716.1	0_no_family_found	0	WD40
CYAME_jgi|CyamerSoos_1|2748|CmerSOOS_G2820.1	ARID	1	ARID
CYAME_jgi|CyamerSoos_1|2760|CmerSOOS_G2779.1	0_no_family_found	0	Helicase_C;DEAD
CYAME_jgi|CyamerSoos_1|2771|CmerSOOS_G2751.1	CCAAT_HAP2	1	CBFB_NFYA
CYAME_jgi|CyamerSoos_1|2785|CmerSOOS_G2804.1	C3H	1	zf-CCCH
CYAME_jgi|CyamerSoos_1|2831|CmerSOOS_G3042.1	0_no_family_found	0	WD40
CYAME_jgi|CyamerSoos_1|2871|CmerSOOS_G2930.1	0_no_family_found	0	WD40
CYAME_jgi|CyamerSoos_1|2895|CmerSOOS_G3082.1	0_no_family_found	0	CCT
CYAME_jgi|CyamerSoos_1|2902|CmerSOOS_G3050.1	DUF246 domain containing/O-FucT	1	O-FucT
CYAME_jgi|CyamerSoos_1|2933|CmerSOOS_G3065.1	0_no_family_found	0	Ribonuclease_3
CYAME_jgi|CyamerSoos_1|2942|CmerSOOS_G3052.1	TRAF	1	BTB
CYAME_jgi|CyamerSoos_1|2947|CmerSOOS_G3074.1	0_no_family_found	0	Helicase_C
CYAME_jgi|CyamerSoos_1|2951|CmerSOOS_G3088.1	C2C2_GATA	1	GATA
CYAME_jgi|CyamerSoos_1|2965|CmerSOOS_G3062.1	0_no_family_found	0	WD40
CYAME_jgi|CyamerSoos_1|3016|CmerSOOS_G3060.1	0_no_family_found	0	WD40
CYAME_jgi|CyamerSoos_1|301|CmerSOOS_G365.1	0_no_family_found	0	WD40
CYAME_jgi|CyamerSoos_1|3022|CmerSOOS_G3061.1	0_no_family_found	0	WD40
CYAME_jgi|CyamerSoos_1|3061|CmerSOOS_G3269.1	0_no_family_found	0	Helicase_C
CYAME_jgi|CyamerSoos_1|3081|CmerSOOS_G3343.1	0_no_family_found	0	DEAD;Helicase_C
CYAME_jgi|CyamerSoos_1|3101|CmerSOOS_G3188.1	0_no_family_found	0	WD40
CYAME_jgi|CyamerSoos_1|3118|CmerSOOS_G3186.1	SWI/SNF_SNF2	1	SNF2_N;Helicase_C
CYAME_jgi|CyamerSoos_1|3120|CmerSOOS_G3121.1	DUF547 domain containing	1	DUF547
CYAME_jgi|CyamerSoos_1|3126|CmerSOOS_G3268.1	ARID	1	ARID;SWIRM
CYAME_jgi|CyamerSoos_1|3128|CmerSOOS_G3395.1	0_no_family_found	0	DEAD;Helicase_C
CYAME_jgi|CyamerSoos_1|3183|CmerSOOS_G3280.1	HSF	1	HSF_DNA-bind
CYAME_jgi|CyamerSoos_1|3194|CmerSOOS_G3266.1	Jumonji_Other	1	JmjC
CYAME_jgi|CyamerSoos_1|3236|CmerSOOS_G3328.1	0_no_family_found	0	WD40
CYAME_jgi|CyamerSoos_1|3237|CmerSOOS_G3173.1	GNAT	1	Acetyltransf_1
CYAME_jgi|CyamerSoos_1|3260|CmerSOOS_G3212.1	PHD	1	PHD
CYAME_jgi|CyamerSoos_1|3265|CmerSOOS_G3207.1	LIM	1	two_or_more_LIM;LIM
CYAME_jgi|CyamerSoos_1|3269|CmerSOOS_G3194.1	GNAT	1	Acetyltransf_1
CYAME_jgi|CyamerSoos_1|3280|CmerSOOS_G3283.1	HSF	1	HSF_DNA-bind
CYAME_jgi|CyamerSoos_1|3286|CmerSOOS_G3281.1	0_no_family_found	0	WD40
CYAME_jgi|CyamerSoos_1|3288|CmerSOOS_G3311.1	SWI/SNF_SNF2	1	SNF2_N
CYAME_jgi|CyamerSoos_1|3303|CmerSOOS_G3243.1	0_no_family_found	0	Helicase_C;DEAD
CYAME_jgi|CyamerSoos_1|3305|CmerSOOS_G3297.1	E2F/DP	1	E2F_TDP
CYAME_jgi|CyamerSoos_1|3319|CmerSOOS_G3124.1	0_no_family_found	0	DEAD;Helicase_C
CYAME_jgi|CyamerSoos_1|3340|CmerSOOS_G3412.1	0_no_family_found	0	DEAD;Helicase_C
CYAME_jgi|CyamerSoos_1|3350|CmerSOOS_G3663.1	0_no_family_found	0	WD40
CYAME_jgi|CyamerSoos_1|3364|CmerSOOS_G3683.1	0_no_family_found	0	WD40
CYAME_jgi|CyamerSoos_1|3369|CmerSOOS_G3687.1	C2H2	1	zf-C2H2
CYAME_jgi|CyamerSoos_1|3405|CmerSOOS_G3476.1	0_no_family_found	0	DEAD;Helicase_C
CYAME_jgi|CyamerSoos_1|3444|CmerSOOS_G3612.1	DUF547 domain containing	1	DUF547
CYAME_jgi|CyamerSoos_1|3451|CmerSOOS_G3480.1	0_no_family_found	0	WD40
CYAME_jgi|CyamerSoos_1|3464|CmerSOOS_G3587.1	0_no_family_found	0	WD40
CYAME_jgi|CyamerSoos_1|3481|CmerSOOS_G3679.1	0_no_family_found	0	WD40
CYAME_jgi|CyamerSoos_1|3483|CmerSOOS_G3588.1	SWI/SNF_SNF2	1	SNF2_N;Helicase_C;FYRC;FYRN
CYAME_jgi|CyamerSoos_1|3485|CmerSOOS_G3504.1	Sigma70-like	1	Sigma70_r2;Sigma70_r4;Sigma70_r3
CYAME_jgi|CyamerSoos_1|3526|CmerSOOS_G3549.1	SET	1	SET
CYAME_jgi|CyamerSoos_1|3533|CmerSOOS_G3624.1	0_no_family_found	0	DEAD;Helicase_C
CYAME_jgi|CyamerSoos_1|3542|CmerSOOS_G3399.1	Sin3	1	PAH
CYAME_jgi|CyamerSoos_1|3593|CmerSOOS_G3514.1	0_no_family_found	0	WD40
CYAME_jgi|CyamerSoos_1|3659|CmerSOOS_G3897.1	0_no_family_found	0	WD40
CYAME_jgi|CyamerSoos_1|3661|CmerSOOS_G3701.1	SWI/SNF_SNF2	1	SNF2_N;Helicase_C
CYAME_jgi|CyamerSoos_1|3716|CmerSOOS_G4007.1	HD-other	1	Homeobox
CYAME_jgi|CyamerSoos_1|3721|CmerSOOS_G3749.1	0_no_family_found	0	WD40
CYAME_jgi|CyamerSoos_1|3723|CmerSOOS_G3963.1	Sigma70-like	1	Sigma70_r2;Sigma70_r4;Sigma70_r3
CYAME_jgi|CyamerSoos_1|3728|CmerSOOS_G4008.1	HD-other	1	Homeobox
CYAME_jgi|CyamerSoos_1|3736|CmerSOOS_G3893.1	0_no_family_found	0	WD40
CYAME_jgi|CyamerSoos_1|3746|CmerSOOS_G4005.1	0_no_family_found	0	WD40
CYAME_jgi|CyamerSoos_1|3761|CmerSOOS_G3967.1	GNAT	1	Acetyltransf_1
CYAME_jgi|CyamerSoos_1|3768|CmerSOOS_G3705.1	0_no_family_found	0	WD40
CYAME_jgi|CyamerSoos_1|378|CmerSOOS_G408.1	0_no_family_found	0	LIM
CYAME_jgi|CyamerSoos_1|3805|CmerSOOS_G3822.1	0_no_family_found	0	WD40
CYAME_jgi|CyamerSoos_1|3806|CmerSOOS_G3772.1	MBF1	1	MBF1
CYAME_jgi|CyamerSoos_1|380|CmerSOOS_G418.1	0_no_family_found	0	WD40
CYAME_jgi|CyamerSoos_1|3842|CmerSOOS_G3726.1	Rcd1-like	1	Rcd1
CYAME_jgi|CyamerSoos_1|3866|CmerSOOS_G3820.1	SWI/SNF_SNF2	1	SNF2_N;Helicase_C
CYAME_jgi|CyamerSoos_1|3870|CmerSOOS_G3758.1	0_no_family_found	0	WD40
CYAME_jgi|CyamerSoos_1|3877|CmerSOOS_G3949.1	HD-other	1	Homeobox
CYAME_jgi|CyamerSoos_1|3901|CmerSOOS_G3755.1	DDT	1	WSD;DDT
CYAME_jgi|CyamerSoos_1|3984|CmerSOOS_G4217.1	0_no_family_found	0	DEAD;Helicase_C
CYAME_jgi|CyamerSoos_1|3991|CmerSOOS_G4357.1	SET	1	SET
CYAME_jgi|CyamerSoos_1|4009|CmerSOOS_G4108.1	0_no_family_found	0	DEAD;Helicase_C
CYAME_jgi|CyamerSoos_1|4025|CmerSOOS_G4351.1	SWI/SNF_BAF60b	1	SWIB
CYAME_jgi|CyamerSoos_1|4043|CmerSOOS_G4160.1	0_no_family_found	0	WD40
CYAME_jgi|CyamerSoos_1|407|CmerSOOS_G539.1	0_no_family_found	0	DEAD;Helicase_C
CYAME_jgi|CyamerSoos_1|4102|CmerSOOS_G4353.1	Zinc finger, ZPR1	1	zf-ZPR1
CYAME_jgi|CyamerSoos_1|4108|CmerSOOS_G4378.1	0_no_family_found	0	WD40
CYAME_jgi|CyamerSoos_1|4114|CmerSOOS_G4259.1	Med6	1	Med6
CYAME_jgi|CyamerSoos_1|4126|CmerSOOS_G4197.1	SWI/SNF_SNF2	1	SNF2_N;Helicase_C
CYAME_jgi|CyamerSoos_1|4130|CmerSOOS_G4173.1	GNAT	1	Acetyltransf_1
CYAME_jgi|CyamerSoos_1|4134|CmerSOOS_G4318.1	0_no_family_found	0	zf-B_box
CYAME_jgi|CyamerSoos_1|413|CmerSOOS_G493.1	bZIP	2	bZIP_CDD;bZIP_1;bZIP_2;bZIP_AUREO
CYAME_jgi|CyamerSoos_1|4150|CmerSOOS_G4334.1	bZIP	2	bZIP_CDD;bZIP_1
CYAME_jgi|CyamerSoos_1|4160|CmerSOOS_G4123.1	CCAAT_HAP5	1	NF-YC
CYAME_jgi|CyamerSoos_1|4182|CmerSOOS_G4089.1	Zinc finger, AN1 and A20 type	1	zf-AN1
CYAME_jgi|CyamerSoos_1|4185|CmerSOOS_G4216.1	E2F/DP	1	E2F_TDP
CYAME_jgi|CyamerSoos_1|4193|CmerSOOS_G4162.1	0_no_family_found	0	WD40
CYAME_jgi|CyamerSoos_1|4204|CmerSOOS_G4020.1	Jumonji_Other	2	JmjC;JmjN;ARID;zf-C5HC2
CYAME_jgi|CyamerSoos_1|4211|CmerSOOS_G4221.1	mTERF	1	mTERF
CYAME_jgi|CyamerSoos_1|4232|CmerSOOS_G4225.1	DUF547 domain containing	1	DUF547
CYAME_jgi|CyamerSoos_1|4233|CmerSOOS_G4365.1	IWS1	1	Med26
CYAME_jgi|CyamerSoos_1|4247|CmerSOOS_G4158.1	0_no_family_found	0	Ribonuclease_3;dsrm
CYAME_jgi|CyamerSoos_1|4252|CmerSOOS_G4127.1	GNAT	1	Acetyltransf_1
CYAME_jgi|CyamerSoos_1|428|CmerSOOS_G552.1	GIF	1	SSXT
CYAME_jgi|CyamerSoos_1|4302|CmerSOOS_G4343.1	SET	1	SET
CYAME_jgi|CyamerSoos_1|4312|CmerSOOS_G4166.1	0_no_family_found	0	DEAD;Helicase_C
CYAME_jgi|CyamerSoos_1|4334|CmerSOOS_G16.1	0_no_family_found	0	WD40
CYAME_jgi|CyamerSoos_1|4381|CmerSOOS_G65.1	0_no_family_found	0	WD40
CYAME_jgi|CyamerSoos_1|4403|CmerSOOS_G83.1	bZIP	1	bZIP_1;bZIP_CDD;bZIP_2
CYAME_jgi|CyamerSoos_1|466|CmerSOOS_G498.1	0_no_family_found	0	DEAD
CYAME_jgi|CyamerSoos_1|492|CmerSOOS_G577.1	C2C2_GATA	1	GATA
CYAME_jgi|CyamerSoos_1|516|CmerSOOS_G601.1	E2F/DP	1	E2F_TDP
CYAME_jgi|CyamerSoos_1|522|CmerSOOS_G564.1	HSF	1	HSF_DNA-bind
CYAME_jgi|CyamerSoos_1|524|CmerSOOS_G597.1	Sir2	1	SIR2
CYAME_jgi|CyamerSoos_1|525|CmerSOOS_G569.1	E2F/DP	1	E2F_TDP
CYAME_jgi|CyamerSoos_1|536|CmerSOOS_G579.1	0_no_family_found	0	WD40
CYAME_jgi|CyamerSoos_1|558|CmerSOOS_G665.1	0_no_family_found	0	DEAD;Helicase_C
CYAME_jgi|CyamerSoos_1|568|CmerSOOS_G663.1	E2F/DP	1	E2F_TDP
CYAME_jgi|CyamerSoos_1|576|CmerSOOS_G713.1	0_no_family_found	0	WD40
CYAME_jgi|CyamerSoos_1|585|CmerSOOS_G723.1	0_no_family_found	0	DEAD;Helicase_C
CYAME_jgi|CyamerSoos_1|596|CmerSOOS_G656.1	0_no_family_found	0	DEAD;Helicase_C
CYAME_jgi|CyamerSoos_1|598|CmerSOOS_G688.1	0_no_family_found	0	DEAD;Helicase_C
CYAME_jgi|CyamerSoos_1|612|CmerSOOS_G670.1	Sir2	1	SIR2
CYAME_jgi|CyamerSoos_1|625|CmerSOOS_G652.1	0_no_family_found	0	WD40
CYAME_jgi|CyamerSoos_1|649|CmerSOOS_G636.1	SWI/SNF_SWI3	1	SWIRM
CYAME_jgi|CyamerSoos_1|654|CmerSOOS_G828.1	0_no_family_found	0	WD40
CYAME_jgi|CyamerSoos_1|664|CmerSOOS_G759.1	0_no_family_found	0	WD40
CYAME_jgi|CyamerSoos_1|678|CmerSOOS_G798.1	MADS	1	SRF-TF
CYAME_jgi|CyamerSoos_1|679|CmerSOOS_G812.1	0_no_family_found	0	DEAD;Helicase_C
CYAME_jgi|CyamerSoos_1|691|CmerSOOS_G781.1	0_no_family_found	0	DEAD;Helicase_C
CYAME_jgi|CyamerSoos_1|702|CmerSOOS_G800.1	0_no_family_found	0	DEAD
CYAME_jgi|CyamerSoos_1|707|CmerSOOS_G764.1	CPP	1	TCR
CYAME_jgi|CyamerSoos_1|759|CmerSOOS_G875.1	0_no_family_found	0	Helicase_C;DEAD
CYAME_jgi|CyamerSoos_1|764|CmerSOOS_G840.1	0_no_family_found	0	Helicase_C
CYAME_jgi|CyamerSoos_1|780|CmerSOOS_G855.1	SWI/SNF_SNF2	1	SNF2_N;Helicase_C;DEAD
CYAME_jgi|CyamerSoos_1|783|CmerSOOS_G868.1	0_no_family_found	0	WD40
CYAME_jgi|CyamerSoos_1|795|CmerSOOS_G919.1	0_no_family_found	0	Helicase_C
CYAME_jgi|CyamerSoos_1|847|CmerSOOS_G930.1	CCAAT_HAP5	1	NF-YC
CYAME_jgi|CyamerSoos_1|85|CmerSOOS_G124.1	0_no_family_found	0	Response_reg
CYAME_jgi|CyamerSoos_1|869|CmerSOOS_G960.1	0_no_family_found	0	WD40
CYAME_jgi|CyamerSoos_1|878|CmerSOOS_G1018.1	0_no_family_found	0	Helicase_C
CYAME_jgi|CyamerSoos_1|898|CmerSOOS_G943.1	FHA	1	FHA
CYAME_jgi|CyamerSoos_1|901|CmerSOOS_G958.1	SOH1	1	Med31
CYAME_jgi|CyamerSoos_1|907|CmerSOOS_G1032.1	0_no_family_found	0	WD40
CYAME_jgi|CyamerSoos_1|911|CmerSOOS_G985.1	SWI/SNF_SNF2	1	SNF2_N
CYAME_jgi|CyamerSoos_1|91|CmerSOOS_G162.1	0_no_family_found	0	Response_reg
CYAME_jgi|CyamerSoos_1|932|CmerSOOS_G1023.1	CPP	1	TCR
CYAME_jgi|CyamerSoos_1|938|CmerSOOS_G989.1	0_no_family_found	0	Helicase_C;DEAD
CYAME_jgi|CyamerSoos_1|979|CmerSOOS_G1133.1	GNAT	1	Acetyltransf_1
Table S6. Protein sequences of detected TAP families with TAPscan v3 in red algae. Runs with TAPscan v3 were performed for all ten investigated red algae. Shown are all detected sequences, the assigned TAP family, the number of classifications for different TAP families and the detected protein domains. 0_no_family_found indicates, that the sequence was assigned to possible domains but no final a…

## Sheet: Galdieria sulphuraria
Sequences	TAP families	Numbers	Domains
GALSU_XP_005702456.1	0_no_family_found	0	WD40
GALSU_XP_005702457.1	0_no_family_found	0	WD40
GALSU_XP_005702472.1	RWP-RK	1	RWP-RK
GALSU_XP_005702485.1	RWP-RK	1	RWP-RK
GALSU_XP_005702540.1	0_no_family_found	0	WD40
GALSU_XP_005702541.1	0_no_family_found	0	WD40
GALSU_XP_005702542.1	MYB-related	1	Myb_DNA-binding
GALSU_XP_005702570.1	bZIP	1	bZIP_CDD
GALSU_XP_005702585.1	PHD	1	PHD
GALSU_XP_005702618.1	GNAT	1	Acetyltransf_1
GALSU_XP_005702720.1	C3H	1	zf-CCCH
GALSU_XP_005702777.1	0_no_family_found	0	WD40
GALSU_XP_005702778.1	0_no_family_found	0	WD40
GALSU_XP_005702820.1	CCAAT_HAP5	1	NF-YC
GALSU_XP_005702858.1	Jumonji_Other	1	JmjC
GALSU_XP_005702886.1	0_no_family_found	0	IQ
GALSU_XP_005702888.1	GNAT	1	Acetyltransf_1
GALSU_XP_005702897.1	0_no_family_found	0	Ribonuclease_3;dsrm
GALSU_XP_005702916.1	0_no_family_found	0	PP2C
GALSU_XP_005702919.1	SWI/SNF_SNF2	1	SNF2_N;Helicase_C
GALSU_XP_005702959.1	ARID	1	ARID
GALSU_XP_005702962.1	Rcd1-like	1	Rcd1
GALSU_XP_005702966.1	IWS1	1	Med26
GALSU_XP_005702975.1	GNAT	1	Acetyltransf_1
GALSU_XP_005702978.1	MYB-related	1	Myb_DNA-binding
GALSU_XP_005703009.1	0_no_family_found	0	DEAD;Helicase_C
GALSU_XP_005703012.1	0_no_family_found	0	WD40
GALSU_XP_005703076.1	0_no_family_found	0	CCT
GALSU_XP_005703079.1	0_no_family_found	0	DEAD;Helicase_C
GALSU_XP_005703105.1	CCAAT_HAP3	1	NF-YB
GALSU_XP_005703136.1	0_no_family_found	0	dsrm
GALSU_XP_005703140.1	TRAF	1	BTB
GALSU_XP_005703150.1	0_no_family_found	0	WD40
GALSU_XP_005703176.1	CCAAT_Dr1	1	CCAAT-Dr1_Domain
GALSU_XP_005703196.1	GNAT	1	Acetyltransf_1
GALSU_XP_005703243.1	DUF246 domain containing/O-FucT	1	O-FucT
GALSU_XP_005703269.1	MYB	1	two_or_more_Myb_DNA-binding;Myb_DNA-binding
GALSU_XP_005703274.1	MYB-related	1	Myb_DNA-binding
GALSU_XP_005703281.1	DDT	1	WSD;DDT
GALSU_XP_005703283.1	0_no_family_found	0	K-box
GALSU_XP_005703285.1	0_no_family_found	0	DEAD;Helicase_C
GALSU_XP_005703286.1	C3H	1	zf-CCCH
GALSU_XP_005703308.1	0_no_family_found	0	WD40
GALSU_XP_005703314.1	E2F/DP	1	E2F_TDP
GALSU_XP_005703335.1	CPP	1	TCR
GALSU_XP_005703337.1	SWI/SNF_SNF2	1	SNF2_N;Helicase_C
GALSU_XP_005703361.1	0_no_family_found	0	WD40
GALSU_XP_005703373.1	MYB-related	1	Myb_DNA-binding
GALSU_XP_005703374.1	0_no_family_found	0	CCT
GALSU_XP_005703388.1	0_no_family_found	0	WD40
GALSU_XP_005703395.1	0_no_family_found	0	WD40
GALSU_XP_005703415.1	bZIP	1	bZIP_CDD
GALSU_XP_005703423.1	0_no_family_found	0	WD40
GALSU_XP_005703431.1	CPP	1	TCR
GALSU_XP_005703434.1	0_no_family_found	0	WD40
GALSU_XP_005703435.1	0_no_family_found	0	WD40
GALSU_XP_005703464.1	MYB-related	1	Myb_DNA-binding
GALSU_XP_005703484.1	0_no_family_found	0	DEAD;Helicase_C
GALSU_XP_005703500.1	0_no_family_found	0	WD40
GALSU_XP_005703502.1	Sigma70-like	1	Sigma70_r2;Sigma70_r4;Sigma70_r3
GALSU_XP_005703516.1	0_no_family_found	0	WD40
GALSU_XP_005703523.1	C2C2_GATA	1	GATA
GALSU_XP_005703571.1	E2F/DP	1	E2F_TDP
GALSU_XP_005703579.1	PcG_FIE	1	FIE_clipped_for_HMM;WD40
GALSU_XP_005703581.1	0_no_family_found	0	WD40
GALSU_XP_005703613.1	MYB-related	1	Myb_DNA-binding
GALSU_XP_005703628.1	Sir2	1	SIR2
GALSU_XP_005703642.1	SET	1	SET
GALSU_XP_005703643.1	0_no_family_found	0	WD40
GALSU_XP_005703644.1	0_no_family_found	0	WD40
GALSU_XP_005703680.1	C2C2_GATA	1	GATA
GALSU_XP_005703740.1	SWI/SNF_SNF2	1	SNF2_N;Helicase_C
GALSU_XP_005703768.1	CCAAT_HAP5	1	NF-YC
GALSU_XP_005703793.1	bZIP	1	bZIP_CDD
GALSU_XP_005703795.1	HSF	1	HSF_DNA-bind
GALSU_XP_005703816.1	0_no_family_found	0	WD40
GALSU_XP_005703823.1	0_no_family_found	0	WD40
GALSU_XP_005703848.1	0_no_family_found	0	WD40
GALSU_XP_005703849.1	0_no_family_found	0	WD40
GALSU_XP_005703852.1	GNAT	1	Acetyltransf_1
GALSU_XP_005703855.1	Zinc finger, AN1 and A20 type	1	zf-AN1
GALSU_XP_005703867.1	0_no_family_found	0	WD40
GALSU_XP_005703884.1	C3H	1	zf-CCCH
GALSU_XP_005703918.1	0_no_family_found	0	WD40
GALSU_XP_005703938.1	SWI/SNF_SNF2	1	SNF2_N;Helicase_C;DEAD
GALSU_XP_005703998.1	0_no_family_found	0	WD40
GALSU_XP_005704017.1	SWI/SNF_BAF60b	1	SWIB
GALSU_XP_005704054.1	0_no_family_found	0	WD40
GALSU_XP_005704055.1	0_no_family_found	0	WD40
GALSU_XP_005704065.1	DUF547 domain containing	1	DUF547
GALSU_XP_005704122.1	0_no_family_found	0	WD40
GALSU_XP_005704124.1	0_no_family_found	0	WHIM1
GALSU_XP_005704127.1	MYB	1	two_or_more_Myb_DNA-binding;Myb_DNA-binding
GALSU_XP_005704128.1	MYB	1	two_or_more_Myb_DNA-binding;Myb_DNA-binding
GALSU_XP_005704156.1	MYB-related	1	Myb_DNA-binding
GALSU_XP_005704177.1	Sir2	1	SIR2
GALSU_XP_005704182.1	0_no_family_found	0	WD40
GALSU_XP_005704183.1	PcG_MSI	1	CAF1C_H4-bd;WD40
GALSU_XP_005704214.1	Coactivator p15	1	PC4
GALSU_XP_005704305.1	0_no_family_found	0	WD40
GALSU_XP_005704313.1	MYB-related	1	Myb_DNA-binding
GALSU_XP_005704330.1	SET	1	SET
GALSU_XP_005704331.1	SET	1	SET
GALSU_XP_005704351.1	GARP_G2-like	1	G2-like_Domain
GALSU_XP_005704363.1	0_no_family_found	0	WD40
GALSU_XP_005704403.1	0_no_family_found	0	Helicase_C
GALSU_XP_005704407.1	0_no_family_found	0	DEAD;Helicase_C
GALSU_XP_005704423.1	DUF547 domain containing	1	DUF547
GALSU_XP_005704424.1	DUF547 domain containing	1	DUF547
GALSU_XP_005704426.1	BSD domain containing	1	BSD
GALSU_XP_005704437.1	0_no_family_found	0	DEAD;Helicase_C
GALSU_XP_005704438.1	0_no_family_found	0	DEAD;Helicase_C
GALSU_XP_005704450.1	C3H	1	zf-CCCH
GALSU_XP_005704451.1	0_no_family_found	0	WD40
GALSU_XP_005704452.1	0_no_family_found	0	WD40
GALSU_XP_005704453.1	MYB	1	two_or_more_Myb_DNA-binding;Myb_DNA-binding
GALSU_XP_005704459.1	Jumonji_Other	2	JmjC;JmjN;ARID;zf-C5HC2
GALSU_XP_005704483.1	0_no_family_found	0	WD40
GALSU_XP_005704506.1	MYB-related	1	Myb_DNA-binding
GALSU_XP_005704517.1	RWP-RK	1	RWP-RK
GALSU_XP_005704518.1	0_no_family_found	0	DEAD;Helicase_C
GALSU_XP_005704522.1	RRN3	1	RRN3
GALSU_XP_005704528.1	0_no_family_found	0	CCT
GALSU_XP_005704535.1	0_no_family_found	0	DEAD;Helicase_C
GALSU_XP_005704549.1	RWP-RK	1	RWP-RK
GALSU_XP_005704592.1	0_no_family_found	0	Helicase_C
GALSU_XP_005704649.1	DUF547 domain containing	1	DUF547
GALSU_XP_005704673.1	MYB-related	1	Myb_DNA-binding
GALSU_XP_005704682.1	Sigma70-like	1	Sigma70_r2;Sigma70_r4;Sigma70_r3
GALSU_XP_005704683.1	0_no_family_found	0	WD40
GALSU_XP_005704700.1	bZIP	1	bZIP_1;bZIP_CDD;bZIP_2
GALSU_XP_005704719.1	BSD domain containing	1	BSD
GALSU_XP_005704720.1	BSD domain containing	1	BSD
GALSU_XP_005704728.1	GNAT	1	Acetyltransf_1
GALSU_XP_005704753.1	0_no_family_found	0	DEAD;Helicase_C
GALSU_XP_005704768.1	0_no_family_found	0	DEAD;Helicase_C
GALSU_XP_005704777.1	E2F/DP	1	E2F_TDP
GALSU_XP_005704803.1	bZIP	1	bZIP_1;bZIP_CDD;bZIP_2
GALSU_XP_005704804.1	bZIP	1	bZIP_1;bZIP_CDD;bZIP_2;bZIP_AUREO
GALSU_XP_005704829.1	E2F/DP	1	E2F_TDP
GALSU_XP_005704830.1	E2F/DP	1	E2F_TDP
GALSU_XP_005704838.1	0_no_family_found	0	DEAD;Helicase_C
GALSU_XP_005704839.1	HSF	1	HSF_DNA-bind
GALSU_XP_005704851.1	0_no_family_found	0	DEAD;Helicase_C
GALSU_XP_005704879.1	IWS1	1	Med26
GALSU_XP_005704916.1	0_no_family_found	0	WD40
GALSU_XP_005704940.1	0_no_family_found	0	WD40
GALSU_XP_005704957.1	FHA	1	FHA
GALSU_XP_005704966.1	MYB-related	1	Myb_DNA-binding
GALSU_XP_005704989.1	0_no_family_found	0	Response_reg
GALSU_XP_005704993.1	0_no_family_found	0	Response_reg
GALSU_XP_005705067.1	0_no_family_found	0	WD40
GALSU_XP_005705070.1	MYB-related	1	Myb_DNA-binding
GALSU_XP_005705071.1	MYB-related	1	Myb_DNA-binding
GALSU_XP_005705076.1	GNAT	1	Acetyltransf_1
GALSU_XP_005705090.1	0_no_family_found	0	DEAD;Helicase_C
GALSU_XP_005705091.1	0_no_family_found	0	Helicase_C
GALSU_XP_005705098.1	RWP-RK	1	RWP-RK
GALSU_XP_005705103.1	bZIP	1	bZIP_CDD
GALSU_XP_005705104.1	C2C2_GATA	1	GATA
GALSU_XP_005705109.1	0_no_family_found	0	DEAD;Helicase_C
GALSU_XP_005705155.1	SWI/SNF_SNF2	1	SNF2_N;Helicase_C
GALSU_XP_005705180.1	bZIP	2	bZIP_CDD;bZIP_1;bZIP_2
GALSU_XP_005705215.1	bZIP	2	bZIP_CDD;bZIP_2
GALSU_XP_005705216.1	0_no_family_found	0	WD40
GALSU_XP_005705243.1	GNAT	1	Acetyltransf_1
GALSU_XP_005705250.1	0_no_family_found	0	WD40
GALSU_XP_005705259.1	MYB	1	two_or_more_Myb_DNA-binding;Myb_DNA-binding
GALSU_XP_005705260.1	MYB	1	two_or_more_Myb_DNA-binding;Myb_DNA-binding
GALSU_XP_005705261.1	0_no_family_found	0	CCT
GALSU_XP_005705285.1	0_no_family_found	0	Helicase_C;DEAD
GALSU_XP_005705286.1	bZIP	1	bZIP_1;bZIP_CDD;bZIP_2
GALSU_XP_005705290.1	0_no_family_found	0	DEAD;Helicase_C
GALSU_XP_005705339.1	C3H	1	zf-CCCH
GALSU_XP_005705347.1	Sin3	1	PAH
GALSU_XP_005705388.1	SET	1	SET
GALSU_XP_005705416.1	0_no_family_found	0	WD40
GALSU_XP_005705425.1	0_no_family_found	0	WD40
GALSU_XP_005705429.1	MYB-related	1	Myb_DNA-binding
GALSU_XP_005705470.1	0_no_family_found	0	WD40
GALSU_XP_005705471.1	GNAT	1	Acetyltransf_1
GALSU_XP_005705477.1	BSD domain containing	1	BSD
GALSU_XP_005705487.1	0_no_family_found	0	Sigma70_r2;Sigma70_r4
GALSU_XP_005705497.1	0_no_family_found	0	WD40
GALSU_XP_005705532.1	0_no_family_found	0	WD40
GALSU_XP_005705533.1	GNAT	1	Acetyltransf_1
GALSU_XP_005705545.1	C3H	1	zf-CCCH
GALSU_XP_005705555.1	0_no_family_found	0	START
GALSU_XP_005705556.1	0_no_family_found	0	START
GALSU_XP_005705605.1	0_no_family_found	0	WD40
GALSU_XP_005705606.1	C3H	1	zf-CCCH
GALSU_XP_005705627.1	0_no_family_found	0	WD40
GALSU_XP_005705687.1	C2C2_GATA	1	GATA
GALSU_XP_005705708.1	GNAT	1	Acetyltransf_1;HLH
GALSU_XP_005705719.1	0_no_family_found	0	DEAD;Helicase_C
GALSU_XP_005705725.1	0_no_family_found	0	WD40
GALSU_XP_005705726.1	0_no_family_found	0	WD40
GALSU_XP_005705733.1	0_no_family_found	0	Helicase_C;DEAD
GALSU_XP_005705743.1	0_no_family_found	0	DEAD;Helicase_C
GALSU_XP_005705750.1	0_no_family_found	0	WD40
GALSU_XP_005705751.1	0_no_family_found	0	WD40
GALSU_XP_005705767.1	0_no_family_found	0	WD40
GALSU_XP_005705813.1	MYB	1	two_or_more_Myb_DNA-binding;Myb_DNA-binding
GALSU_XP_005705827.1	0_no_family_found	0	DEAD;Helicase_C
GALSU_XP_005705840.1	0_no_family_found	0	WD40
GALSU_XP_005705872.1	0_no_family_found	0	PP2C
GALSU_XP_005705874.1	MYB-related	1	Myb_DNA-binding
GALSU_XP_005705899.1	FHA	1	FHA
GALSU_XP_005705900.1	FHA	1	FHA
GALSU_XP_005705913.1	0_no_family_found	0	WD40
GALSU_XP_005705941.1	0_no_family_found	0	DEAD;Helicase_C
GALSU_XP_005705943.1	MYB	1	two_or_more_Myb_DNA-binding;Myb_DNA-binding
GALSU_XP_005705973.1	SET	1	SET
GALSU_XP_005705998.1	CPP	1	TCR
GALSU_XP_005706091.1	PHD	1	PHD
GALSU_XP_005706123.1	GNAT	1	Acetyltransf_1
GALSU_XP_005706132.1	C2C2_GATA	1	GATA
GALSU_XP_005706143.1	C3H	1	zf-CCCH
GALSU_XP_005706157.1	Med6	1	Med6
GALSU_XP_005706171.1	Sigma70-like	1	Sigma70_r2;Sigma70_r4;Sigma70_r3
GALSU_XP_005706174.1	0_no_family_found	0	LIM
GALSU_XP_005706194.1	SWI/SNF_SNF2	1	SNF2_N;FYRC;Helicase_C;FYRN
GALSU_XP_005706199.1	bZIP	2	bZIP_CDD;bZIP_2
GALSU_XP_005706210.1	PHD	1	PHD
GALSU_XP_005706211.1	PHD	1	PHD
GALSU_XP_005706250.1	HSF	1	HSF_DNA-bind
GALSU_XP_005706251.1	0_no_family_found	0	DEAD;Helicase_C
GALSU_XP_005706270.1	RWP-RK	1	RWP-RK
GALSU_XP_005706282.1	0_no_family_found	0	WD40
GALSU_XP_005706283.1	PcG_MSI	1	CAF1C_H4-bd;WD40
GALSU_XP_005706288.1	0_no_family_found	0	WD40
GALSU_XP_005706289.1	GNAT	1	Acetyltransf_1
GALSU_XP_005706297.1	0_no_family_found	0	WD40
GALSU_XP_005706301.1	Sir2	1	SIR2
GALSU_XP_005706306.1	0_no_family_found	0	PP2C
GALSU_XP_005706321.1	SET	1	SET;FYRC;FYRN
GALSU_XP_005706328.1	SWI/SNF_SNF2	1	SNF2_N;Helicase_C
GALSU_XP_005706352.1	0_no_family_found	0	WD40
GALSU_XP_005706415.1	0_no_family_found	0	WD40
GALSU_XP_005706416.1	Med7	1	Med7
GALSU_XP_005706447.1	0_no_family_found	0	WD40
GALSU_XP_005706464.1	0_no_family_found	0	WD40
GALSU_XP_005706465.1	0_no_family_found	0	WD40
GALSU_XP_005706472.1	HSF	1	HSF_DNA-bind
GALSU_XP_005706521.1	0_no_family_found	0	DEAD;Helicase_C
GALSU_XP_005706526.1	0_no_family_found	0	WD40
GALSU_XP_005706534.1	bZIP	1	bZIP_1;bZIP_CDD;bZIP_2;bZIP_AUREO
GALSU_XP_005706550.1	ARID	1	ARID
GALSU_XP_005706578.1	0_no_family_found	0	WD40
GALSU_XP_005706584.1	0_no_family_found	0	WD40
GALSU_XP_005706590.1	bZIP	1	bZIP_2;bZIP_CDD
GALSU_XP_005706594.1	SWI/SNF_SNF2	1	SNF2_N
GALSU_XP_005706613.1	Zinc finger, ZPR1	1	zf-ZPR1
GALSU_XP_005706627.1	PcG_VEFS	1	VEFS-Box
GALSU_XP_005706635.1	0_no_family_found	0	WD40
GALSU_XP_005706652.1	0_no_family_found	0	WD40
GALSU_XP_005706653.1	0_no_family_found	0	WD40
GALSU_XP_005706662.1	0_no_family_found	0	DEAD;Helicase_C
GALSU_XP_005706701.1	SOH1	1	Med31
GALSU_XP_005706702.1	SOH1	1	Med31
GALSU_XP_005706710.1	C2H2	1	zf-C2H2
GALSU_XP_005706737.1	MYB-related	1	Myb_DNA-binding
GALSU_XP_005706738.1	MYB	1	two_or_more_Myb_DNA-binding;Myb_DNA-binding
GALSU_XP_005706745.1	GNAT	1	Acetyltransf_1
GALSU_XP_005706747.1	bZIP	1	bZIP_CDD
GALSU_XP_005706752.1	ARID	1	ARID
GALSU_XP_005706760.1	bZIP	1	bZIP_CDD
GALSU_XP_005706764.1	MYB	1	two_or_more_Myb_DNA-binding;Myb_DNA-binding
GALSU_XP_005706765.1	MYB	1	two_or_more_Myb_DNA-binding;Myb_DNA-binding
GALSU_XP_005706817.1	MYB-related	1	Myb_DNA-binding
GALSU_XP_005706861.1	0_no_family_found	0	Helicase_C;DEAD
GALSU_XP_005706900.1	RWP-RK	1	RWP-RK
GALSU_XP_005706908.1	GNAT	1	Acetyltransf_1
GALSU_XP_005706986.1	C2H2	1	zf-C2H2
GALSU_XP_005706987.1	C2H2	1	zf-C2H2
GALSU_XP_005707004.1	0_no_family_found	0	WD40
GALSU_XP_005707025.1	MYB	1	two_or_more_Myb_DNA-binding;Myb_DNA-binding
GALSU_XP_005707045.1	0_no_family_found	0	DEAD;Helicase_C
GALSU_XP_005707054.1	FHA	2	FHA;zf-C2H2
GALSU_XP_005707057.1	0_no_family_found	0	Helicase_C;DEAD
GALSU_XP_005707093.1	RB	1	RB_B
GALSU_XP_005707123.1	Sir2	1	SIR2
GALSU_XP_005707155.1	HD-other	1	Homeobox
GALSU_XP_005707160.1	0_no_family_found	0	WD40
GALSU_XP_005707170.1	0_no_family_found	0	DEAD;Helicase_C
GALSU_XP_005707210.1	RWP-RK	1	RWP-RK
GALSU_XP_005707211.1	SET	1	SET
GALSU_XP_005707219.1	MYB-related	1	Myb_DNA-binding
GALSU_XP_005707225.1	0_no_family_found	0	DEAD
GALSU_XP_005707270.1	SWI/SNF_SNF2	1	Helicase_C;SNF2_N
GALSU_XP_005707336.1	0_no_family_found	0	WD40
GALSU_XP_005707349.1	0_no_family_found	0	WD40
GALSU_XP_005707351.1	bZIP	1	bZIP_CDD
GALSU_XP_005707364.1	0_no_family_found	0	SH2
GALSU_XP_005707365.1	MYB-related	1	Myb_DNA-binding
GALSU_XP_005707388.1	C3H	1	zf-CCCH
GALSU_XP_005707389.1	C3H	1	zf-CCCH
GALSU_XP_005707419.1	0_no_family_found	0	WD40
GALSU_XP_005707443.1	0_no_family_found	0	WD40
GALSU_XP_005707445.1	HSF	1	HSF_DNA-bind
GALSU_XP_005707475.1	0_no_family_found	0	Helicase_C;DEAD
GALSU_XP_005707496.1	0_no_family_found	0	Sigma70_r2;Sigma70_r4
GALSU_XP_005707508.1	0_no_family_found	0	DEAD;Helicase_C
GALSU_XP_005707542.1	0_no_family_found	0	WD40
GALSU_XP_005707570.1	bZIP	2	bZIP_CDD;bZIP_2
GALSU_XP_005707571.1	bZIP	2	bZIP_CDD;bZIP_2
GALSU_XP_005707609.1	0_no_family_found	0	PP2C
GALSU_XP_005707613.1	0_no_family_found	0	dsrm
GALSU_XP_005707614.1	MYB	1	two_or_more_Myb_DNA-binding;Myb_DNA-binding
GALSU_XP_005707632.1	0_no_family_found	0	DEAD;Helicase_C
GALSU_XP_005707646.1	0_no_family_found	0	DEAD;Helicase_C
GALSU_XP_005707691.1	0_no_family_found	0	PP2C
GALSU_XP_005707715.1	GNAT	1	Acetyltransf_1
GALSU_XP_005707716.1	GNAT	1	Acetyltransf_1
GALSU_XP_005707724.1	0_no_family_found	0	WD40
GALSU_XP_005707725.1	0_no_family_found	0	WD40
GALSU_XP_005707747.1	0_no_family_found	0	WD40
GALSU_XP_005707748.1	ARID	1	ARID
GALSU_XP_005707769.1	0_no_family_found	0	WD40
GALSU_XP_005707782.1	bZIP	1	bZIP_CDD
GALSU_XP_005707797.1	CCAAT_HAP5	1	NF-YC
GALSU_XP_005707810.1	0_no_family_found	0	WD40
GALSU_XP_005707812.1	0_no_family_found	0	WD40
GALSU_XP_005707820.1	0_no_family_found	0	DEAD;Helicase_C
GALSU_XP_005707821.1	0_no_family_found	0	DEAD;Helicase_C
GALSU_XP_005707833.1	C3H	1	zf-CCCH
GALSU_XP_005707854.1	HSF	1	HSF_DNA-bind
GALSU_XP_005707881.1	0_no_family_found	0	Helicase_C
GALSU_XP_005707892.1	MYB-related	1	SWIRM;Myb_DNA-binding
GALSU_XP_005707901.1	TFb2	1	Tfb2
GALSU_XP_005707922.1	PHD	1	PHD
GALSU_XP_005707953.1	MADS	1	SRF-TF
GALSU_XP_005707966.1	0_no_family_found	0	WD40
GALSU_XP_005707970.1	0_no_family_found	0	WD40
GALSU_XP_005708036.1	0_no_family_found	0	WD40
GALSU_XP_005708037.1	0_no_family_found	0	DEAD;Helicase_C
GALSU_XP_005708049.1	0_no_family_found	0	CCT
GALSU_XP_005708057.1	Zinc finger, AN1 and A20 type	1	zf-AN1
GALSU_XP_005708067.1	MBF1	1	MBF1
GALSU_XP_005708090.1	SWI/SNF_SNF2	1	SNF2_N;Helicase_C
GALSU_XP_005708093.1	MYB-related	1	Myb_DNA-binding
GALSU_XP_005708099.1	bZIP	2	bZIP_CDD;bZIP_2
GALSU_XP_005708119.1	0_no_family_found	0	LIM
GALSU_XP_005708128.1	0_no_family_found	0	WD40
GALSU_XP_005708144.1	bZIP	1	bZIP_CDD
GALSU_XP_005708170.1	GNAT	1	Acetyltransf_1
GALSU_XP_005708187.1	SWI/SNF_SNF2	1	SNF2_N;Helicase_C
GALSU_XP_005708191.1	0_no_family_found	0	WD40
GALSU_XP_005708194.1	0_no_family_found	0	WD40
GALSU_XP_005708213.1	FHA	1	FHA
GALSU_XP_005708224.1	0_no_family_found	0	DEAD;Helicase_C
GALSU_XP_005708231.1	Zn_clus	1	Zn_clus
GALSU_XP_005708253.1	bZIP	2	bZIP_CDD;bZIP_2
GALSU_XP_005708254.1	RWP-RK	1	RWP-RK
GALSU_XP_005708277.1	ARID	1	ARID;SWIRM
GALSU_XP_005708288.1	TRAF	1	BTB
GALSU_XP_005708289.1	TRAF	1	BTB
GALSU_XP_005708297.1	C2H2	1	zf-C2H2
GALSU_XP_005708307.1	0_no_family_found	0	WD40
GALSU_XP_005708342.1	0_no_family_found	0	WD40
GALSU_XP_005708349.1	0_no_family_found	0	WD40
GALSU_XP_005708380.1	MYB-related	1	Myb_DNA-binding
GALSU_XP_005708396.1	0_no_family_found	0	WD40
GALSU_XP_005708414.1	CCAAT_HAP2	1	CBFB_NFYA
GALSU_XP_005708415.1	0_no_family_found	0	WD40
GALSU_XP_005708456.1	GNAT	1	Acetyltransf_1
GALSU_XP_005708483.1	bZIP	1	bZIP_CDD
GALSU_XP_005708484.1	bZIP	1	bZIP_2;bZIP_CDD
GALSU_XP_005708505.1	0_no_family_found	0	WD40
GALSU_XP_005708522.1	0_no_family_found	0	DEAD;Helicase_C
GALSU_XP_005708531.1	MYB	1	two_or_more_Myb_DNA-binding;Myb_DNA-binding
GALSU_XP_005708568.1	MYB-related	1	Myb_DNA-binding
GALSU_XP_005708586.1	CCAAT_HAP5	1	NF-YC
GALSU_XP_005708587.1	CCAAT_HAP5	1	NF-YC
GALSU_XP_005708610.1	MYB-related	1	Myb_DNA-binding
GALSU_XP_005708626.1	0_no_family_found	0	Helicase_C;DEAD
GALSU_XP_005708635.1	C2C2_GATA	1	GATA
GALSU_XP_005708649.1	0_no_family_found	0	WD40
GALSU_XP_005708661.1	0_no_family_found	0	WD40
GALSU_XP_005708681.1	0_no_family_found	0	WD40
GALSU_XP_005708683.1	GNAT	1	Acetyltransf_1
GALSU_XP_005708710.1	0_no_family_found	0	WD40
GALSU_XP_005708714.1	HD-other	1	Homeobox
GALSU_XP_005708744.1	C3H	1	zf-CCCH
GALSU_XP_005708765.1	SWI/SNF_SNF2	1	SNF2_N;Helicase_C
GALSU_XP_005708776.1	0_no_family_found	0	PP2C
GALSU_XP_005708777.1	MYB-related	1	Myb_DNA-binding
GALSU_XP_005708788.1	0_no_family_found	0	WD40
GALSU_XP_005708796.1	SET	1	SET
GALSU_XP_005708801.1	TRAF	1	BTB
GALSU_XP_005708805.1	0_no_family_found	0	Helicase_C;DEAD
GALSU_XP_005708812.1	E2F/DP	1	E2F_TDP
GALSU_XP_005708824.1	0_no_family_found	0	WD40
GALSU_XP_005708826.1	0_no_family_found	0	DEAD;Helicase_C
GALSU_XP_005708833.1	0_no_family_found	0	WD40
GALSU_XP_005708850.1	0_no_family_found	0	DEAD;Helicase_C
GALSU_XP_005708852.1	Zinc finger, AN1 and A20 type	1	zf-AN1
GALSU_XP_005708854.1	bZIP	1	bZIP_1;bZIP_2;bZIP_CDD
GALSU_XP_005708863.1	0_no_family_found	0	DEAD;Helicase_C
GALSU_XP_005708899.1	C2C2_GATA	1	GATA
GALSU_XP_005708935.1	E2F/DP	1	E2F_TDP
GALSU_XP_005708947.1	TRAF	1	BTB
GALSU_XP_005708952.1	TRAF	1	BTB
GALSU_XP_005708958.1	SWI/SNF_SNF2	1	SNF2_N;Helicase_C;DEAD
GALSU_XP_005708963.1	Zn_clus	1	Zn_clus
GALSU_XP_005708964.1	Zn_clus	1	Zn_clus
GALSU_XP_005708977.1	GNAT	1	Acetyltransf_1
GALSU_XP_005708978.1	GNAT	1	Acetyltransf_1
GALSU_XP_005708987.1	C2C2_GATA	1	GATA
GALSU_XP_005708999.1	E2F/DP	1	E2F_TDP
GALSU_XP_005709040.1	0_no_family_found	0	WD40
GALSU_XP_005709047.1	RWP-RK	1	RWP-RK
GALSU_XP_005709082.1	FHA	1	FHA
GALSU_XP_005709099.1	0_no_family_found	0	CCT
GALSU_XP_005709110.1	0_no_family_found	0	WD40
GALSU_XP_005709116.1	GIF	1	SSXT;Myb_DNA-binding
GALSU_XP_005709120.1	0_no_family_found	0	WD40
GALSU_XP_005709131.1	0_no_family_found	0	WD40
GALSU_XP_005709165.1	SWI/SNF_BAF60b	1	SWIB
GALSU_XP_005709201.1	0_no_family_found	0	WD40
GALSU_XP_005709222.1	bHLH	1	HLH
GALSU_XP_005709224.1	0_no_family_found	0	IQ
GALSU_XP_005709239.1	C2H2	1	zf-C2H2
GALSU_XP_005709259.1	SET	1	SET
GALSU_XP_005709260.1	SET	1	SET
GALSU_XP_005709268.1	0_no_family_found	0	Helicase_C
GALSU_XP_005709269.1	0_no_family_found	0	K-box
GALSU_XP_005709271.1	TRAF	1	BTB
GALSU_XP_005709272.1	TRAF	1	BTB
GALSU_XP_005709292.1	MYB	1	two_or_more_Myb_DNA-binding;Myb_DNA-binding
GALSU_XP_005709294.1	0_no_family_found	0	WD40
GALSU_XP_005709327.1	LIM	1	two_or_more_LIM;LIM
GALSU_XP_005709329.1	FHA	1	FYRC;FYRN;FHA
GALSU_XP_005709343.1	C2H2	1	zf-C2H2
GALSU_XP_005709349.1	0_no_family_found	0	Helicase_C
GALSU_XP_005709404.1	bHLH	1	HLH
Table S6. Protein sequences of detected TAP families with TAPscan v3 in red algae. Runs with TAPscan v3 were performed for all ten investigated red algae. Shown are all detected sequences, the assigned TAP family, the number of classifications for different TAP families and the detected protein domains. 0_no_family_found indicates, that the sequence was assigned to possible domains but no final a…

## Sheet: Calliarthron tuberculosum
Sequences	TAP families	Numbers	Domains
CALTU_IDg10045t1	0_no_family_found	0	Piwi
CALTU_IDg10258t1	bZIP	1	bZIP_2;bZIP_CDD
CALTU_IDg10268t1	0_no_family_found	0	Helicase_C;DEAD
CALTU_IDg10288t1	SWI/SNF_SNF2	1	SNF2_N
CALTU_IDg10296t1	0_no_family_found	0	Piwi
CALTU_IDg10395t1	0_no_family_found	0	WD40
CALTU_IDg10440t1	Jumonji_Other	1	JmjC
CALTU_IDg10480t1	0_no_family_found	0	WSD
CALTU_IDg10487t1	C2H2	1	zf-C2H2
CALTU_IDg10492t1	0_no_family_found	0	WD40
CALTU_IDg10552t1	0_no_family_found	0	WD40
CALTU_IDg10557t1	GNAT	1	Acetyltransf_1
CALTU_IDg10584t1	bZIP	1	bZIP_CDD
CALTU_IDg10706t1	C2H2	1	zf-C2H2
CALTU_IDg10712t1	SWI/SNF_SNF2	1	SNF2_N
CALTU_IDg10758t1	SWI/SNF_SNF2	1	SNF2_N
CALTU_IDg10776t1	bZIP	2	bZIP_CDD;bZIP_2
CALTU_IDg10787t1	HD-other	1	Homeobox
CALTU_IDg10804t1	0_no_family_found	0	WD40
CALTU_IDg10946t1	0_no_family_found	0	Helicase_C
CALTU_IDg10947t1	0_no_family_found	0	WD40
CALTU_IDg10988t1	TFb2	1	Tfb2
CALTU_IDg11002t1	C3H	1	zf-CCCH
CALTU_IDg11095t1	Med7	1	Med7
CALTU_IDg11443t1	0_no_family_found	0	Helicase_C
CALTU_IDg11452t1	0_no_family_found	0	Helicase_C
CALTU_IDg11497t1	0_no_family_found	0	WD40
CALTU_IDg11517t1	E2F/DP	1	E2F_TDP
CALTU_IDg11614t1	MYB	1	two_or_more_Myb_DNA-binding;Myb_DNA-binding
CALTU_IDg11667t1	C3H	1	zf-CCCH
CALTU_IDg11796t1	C2H2	1	zf-C2H2
CALTU_IDg11820t1	GNAT	1	Acetyltransf_1
CALTU_IDg11920t1	C2H2	1	zf-C2H2
CALTU_IDg11930t1	0_no_family_found	0	WD40
CALTU_IDg12014t1	GNAT	1	Acetyltransf_1
CALTU_IDg12031t1	0_no_family_found	0	DEAD
CALTU_IDg12034t1	0_no_family_found	0	WD40
CALTU_IDg12068t1	0_no_family_found	0	Helicase_C
CALTU_IDg12149t1	TRAF	1	BTB
CALTU_IDg12152t1	0_no_family_found	0	WD40
CALTU_IDg12445t1	C2H2	1	zf-C2H2
CALTU_IDg12471t1	GNAT	1	Acetyltransf_1
CALTU_IDg12530t1	SWI/SNF_SNF2	1	SNF2_N
CALTU_IDg12587t1	TRAF	1	BTB
CALTU_IDg12615t1	0_no_family_found	0	WD40
CALTU_IDg12759t1	0_no_family_found	0	WD40
CALTU_IDg12838t1	0_no_family_found	0	Helicase_C
CALTU_IDg12845t1	0_no_family_found	0	WD40
CALTU_IDg12914t1	0_no_family_found	0	WD40
CALTU_IDg12947t1	FHA	1	FHA
CALTU_IDg12967t1	0_no_family_found	0	DEAD
CALTU_IDg12968t1	0_no_family_found	0	Helicase_C
CALTU_IDg13046t1	Sin3	1	PAH
CALTU_IDg13047t1	bZIP	1	bZIP_CDD
CALTU_IDg13151t1	MYB	1	two_or_more_Myb_DNA-binding;Myb_DNA-binding
CALTU_IDg13159t1	0_no_family_found	0	WD40
CALTU_IDg13229t1	0_no_family_found	0	WD40
CALTU_IDg13243t1	bZIP	1	bZIP_CDD
CALTU_IDg13354t1	MYB-related	1	Myb_DNA-binding
CALTU_IDg13357t1	MYB-related	1	Myb_DNA-binding
CALTU_IDg13371t1	0_no_family_found	0	DEAD
CALTU_IDg13451t1	MYB-related	1	Myb_DNA-binding
CALTU_IDg13470t1	0_no_family_found	0	DEAD
CALTU_IDg1347t1	C2H2	1	zf-C2H2
CALTU_IDg13513t1	GARP_G2-like	1	G2-like_Domain
CALTU_IDg13587t1	RWP-RK	1	RWP-RK
CALTU_IDg13636t1	C2H2	1	zf-C2H2
CALTU_IDg13792t1	C2H2	1	zf-C2H2
CALTU_IDg13932t1	0_no_family_found	0	PAZ
CALTU_IDg14010t1	Sir2	1	SIR2
CALTU_IDg14091t1	0_no_family_found	0	Ribonuclease_3
CALTU_IDg14126t1	SET	1	SET
CALTU_IDg14209t1	C2H2	1	zf-C2H2
CALTU_IDg14212t1	0_no_family_found	0	WD40
CALTU_IDg14276t1	0_no_family_found	0	CCT
CALTU_IDg14302t1	0_no_family_found	0	WD40
CALTU_IDg14385t1	0_no_family_found	0	DEAD
CALTU_IDg14462t1	C2H2	1	zf-C2H2
CALTU_IDg14488t1	HD-other	1	Homeobox
CALTU_IDg14506t1	SWI/SNF_BAF60b	1	SWIB
CALTU_IDg14519t1	C2H2	1	zf-C2H2
CALTU_IDg14592t1	0_no_family_found	0	DEAD
CALTU_IDg14594t1	0_no_family_found	0	Helicase_C;DEAD
CALTU_IDg14757t1	C2H2	1	zf-C2H2
CALTU_IDg14823t1	0_no_family_found	0	PP2C
CALTU_IDg14867t1	C2H2	1	zf-C2H2
CALTU_IDg14903t1	DUF246 domain containing/O-FucT	1	O-FucT
CALTU_IDg15016t1	0_no_family_found	0	Helicase_C;DEAD
CALTU_IDg15057t1	0_no_family_found	0	PP2C
CALTU_IDg15074t1	0_no_family_found	0	PP2C
CALTU_IDg1509t1	bZIP	1	bZIP_CDD
CALTU_IDg15328t1	CPP	1	TCR
CALTU_IDg15386t1	0_no_family_found	0	WD40
CALTU_IDg15445t1	0_no_family_found	0	WD40
CALTU_IDg15725t1	0_no_family_found	0	DEAD
CALTU_IDg15765t1	C2H2	1	zf-C2H2
CALTU_IDg15777t1	0_no_family_found	0	DEAD
CALTU_IDg15871t1	DUF547 domain containing	1	DUF547
CALTU_IDg15910t1	SET	1	SET
CALTU_IDg15936t1	0_no_family_found	0	WD40
CALTU_IDg16028t1	bZIP	2	bZIP_CDD;bZIP_1;bZIP_2
CALTU_IDg16049t1	SOH1	1	Med31
CALTU_IDg16112t1	0_no_family_found	0	Helicase_C
CALTU_IDg16113t1	C2H2	1	zf-C2H2
CALTU_IDg16151t1	0_no_family_found	0	Helicase_C
CALTU_IDg16190t1	RB	1	RB_B
CALTU_IDg16221t1	C2H2	1	zf-C2H2
CALTU_IDg16224t1	0_no_family_found	0	DEAD
CALTU_IDg16274t1	C2H2	1	zf-C2H2
CALTU_IDg16275t1	C2H2	1	zf-C2H2
CALTU_IDg16297t1	0_no_family_found	0	WD40
CALTU_IDg16338t1	0_no_family_found	0	DEAD
CALTU_IDg16355t1	CPP	1	TCR
CALTU_IDg16425t1	0_no_family_found	0	WD40
CALTU_IDg16460t1	0_no_family_found	0	Helicase_C
CALTU_IDg16555t1	C2H2	1	zf-C2H2
CALTU_IDg16573t1	0_no_family_found	0	DEAD
CALTU_IDg16773t1	C2H2	1	zf-C2H2
CALTU_IDg16778t1	E2F/DP	1	E2F_TDP
CALTU_IDg16864t1	0_no_family_found	0	WD40
CALTU_IDg16912t1	0_no_family_found	0	WD40
CALTU_IDg1698t1	0_no_family_found	0	WD40
CALTU_IDg17000t1	bZIP	1	bZIP_CDD
CALTU_IDg17145t1	0_no_family_found	0	WD40
CALTU_IDg17154t1	GNAT	1	Acetyltransf_1
CALTU_IDg17297t1	0_no_family_found	0	LIM
CALTU_IDg17325t1	C2H2	1	zf-C2H2
CALTU_IDg17346t1	0_no_family_found	0	WD40
CALTU_IDg17351t1	TRAF	1	BTB
CALTU_IDg17466t1	RWP-RK	1	RWP-RK
CALTU_IDg1748t1	C2H2	1	zf-C2H2
CALTU_IDg17535t1	0_no_family_found	0	WD40
CALTU_IDg17606t1	0_no_family_found	0	WD40
CALTU_IDg17619t1	0_no_family_found	0	Helicase_C
CALTU_IDg17675t1	0_no_family_found	0	Helicase_C
CALTU_IDg17676t1	MYB	1	two_or_more_Myb_DNA-binding;Myb_DNA-binding
CALTU_IDg17698t1	GNAT	1	Acetyltransf_1
CALTU_IDg17718t1	C2H2	1	zf-C2H2
CALTU_IDg17733t1	0_no_family_found	0	Helicase_C;DEAD
CALTU_IDg17870t1	MYB-related	1	Myb_DNA-binding
CALTU_IDg17921t1	GARP_G2-like	1	G2-like_Domain
CALTU_IDg18001t1	C2H2	1	zf-C2H2
CALTU_IDg18144t1	SWI/SNF_BAF60b	1	SWIB
CALTU_IDg18178t1	MYB-related	1	Myb_DNA-binding
CALTU_IDg18327t1	MYB	1	two_or_more_Myb_DNA-binding;Myb_DNA-binding
CALTU_IDg18472t1	0_no_family_found	0	DEAD
CALTU_IDg18533t1	SWI/SNF_SNF2	1	SNF2_N
CALTU_IDg18723t1	C2C2_YABBY	1	YABBY
CALTU_IDg18875t1	0_no_family_found	0	Helicase_C
CALTU_IDg19103t1	CCAAT_HAP5	1	NF-YC
CALTU_IDg1910t1	C2H2	1	zf-C2H2
CALTU_IDg19141t1	SWI/SNF_SNF2	1	SNF2_N
CALTU_IDg19153t1	0_no_family_found	0	WD40
CALTU_IDg19257t1	0_no_family_found	0	WD40
CALTU_IDg19287t1	mTERF	1	mTERF
CALTU_IDg19314t1	MYB	1	two_or_more_Myb_DNA-binding;Myb_DNA-binding
CALTU_IDg19358t1	MYB-related	1	Myb_DNA-binding
CALTU_IDg1940t1	bZIP	2	bZIP_CDD;bZIP_1;bZIP_2
CALTU_IDg19533t1	bZIP	2	bZIP_CDD;bZIP_2;bZIP_AUREO
CALTU_IDg19536t1	C2H2	1	zf-C2H2
CALTU_IDg19540t1	bZIP	1	bZIP_2
CALTU_IDg19607t1	0_no_family_found	0	DEAD
CALTU_IDg19610t1	bZIP	2	bZIP_CDD;bZIP_1
CALTU_IDg19613t1	Sin3	1	PAH
CALTU_IDg19716t1	Jumonji_Other	1	JmjC
CALTU_IDg19723t1	MYB	1	two_or_more_Myb_DNA-binding;Myb_DNA-binding
CALTU_IDg19727t1	0_no_family_found	0	WD40
CALTU_IDg19732t1	0_no_family_found	0	WD40
CALTU_IDg19909t1	C2H2	1	zf-C2H2
CALTU_IDg19930t1	GNAT	1	Acetyltransf_1
CALTU_IDg19999t1	bZIP	1	bZIP_1;bZIP_CDD;bZIP_2;bZIP_AUREO
CALTU_IDg20056t1	bZIP	1	bZIP_CDD
CALTU_IDg20373t1	0_no_family_found	0	Ribonuclease_3
CALTU_IDg20428t1	0_no_family_found	0	Helicase_C
CALTU_IDg2043t1	C2H2	1	zf-C2H2
CALTU_IDg20496t1	0_no_family_found	0	WD40
CALTU_IDg20560t1	C2H2	1	zf-C2H2
CALTU_IDg20655t1	SWI/SNF_SNF2	1	SNF2_N
CALTU_IDg20704t1	SET	1	SET
CALTU_IDg20860t1	0_no_family_found	0	WD40
CALTU_IDg20866t1	0_no_family_found	0	DEAD
CALTU_IDg21083t1	0_no_family_found	0	WD40
CALTU_IDg21113t1	0_no_family_found	0	WD40
CALTU_IDg21130t1	C2H2	1	zf-C2H2
CALTU_IDg21167t1	0_no_family_found	0	PAZ
CALTU_IDg21258t1	0_no_family_found	0	WD40
CALTU_IDg21563t1	0_no_family_found	0	WD40
CALTU_IDg21725t1	C2H2	1	zf-C2H2
CALTU_IDg22012t1	C2H2	1	zf-C2H2
CALTU_IDg22071t1	bZIP	1	bZIP_1;bZIP_CDD
CALTU_IDg22087t1	0_no_family_found	0	Helicase_C
CALTU_IDg22184t1	C2H2	1	zf-C2H2
CALTU_IDg22322t1	C2H2	1	zf-C2H2
CALTU_IDg22380t1	0_no_family_found	0	Helicase_C
CALTU_IDg22527t1	0_no_family_found	0	WD40
CALTU_IDg2262t1	HD-other	1	Homeobox
CALTU_IDg2263t1	C2H2	1	zf-C2H2
CALTU_IDg22652t1	C2H2	1	zf-C2H2
CALTU_IDg22686t1	C2H2	1	zf-C2H2
CALTU_IDg2284t1	C2H2	1	zf-C2H2
CALTU_IDg22941t1	C2H2	1	zf-C2H2
CALTU_IDg23343t1	GNAT	1	Acetyltransf_1
CALTU_IDg2359t1	C3H	1	zf-CCCH
CALTU_IDg23600t1	0_no_family_found	0	WD40
CALTU_IDg23669t1	0_no_family_found	0	WD40
CALTU_IDg23711t1	0_no_family_found	0	WD40
CALTU_IDg23789t1	0_no_family_found	0	WD40
CALTU_IDg23812t1	C2H2	1	zf-C2H2
CALTU_IDg23823t1	C2H2	1	zf-C2H2
CALTU_IDg23895t1	0_no_family_found	0	Response_reg
CALTU_IDg23935t1	bZIP	1	bZIP_CDD
CALTU_IDg2576t1	0_no_family_found	0	WD40
CALTU_IDg2597t1	bZIP	1	bZIP_2;bZIP_CDD
CALTU_IDg2629t1	C2H2	1	zf-C2H2
CALTU_IDg270t1	0_no_family_found	0	Response_reg
CALTU_IDg2711t1	bZIP	1	bZIP_CDD
CALTU_IDg2762t1	C2H2	1	zf-C2H2
CALTU_IDg3247t1	bZIP	1	bZIP_CDD
CALTU_IDg3335t1	MYB	1	two_or_more_Myb_DNA-binding;Myb_DNA-binding
CALTU_IDg3460t1	C2H2	1	zf-C2H2
CALTU_IDg3863t1	C2H2	1	zf-C2H2
CALTU_IDg3879t1	DUF246 domain containing/O-FucT	1	O-FucT
CALTU_IDg4439t1	GNAT	1	Acetyltransf_1
CALTU_IDg4476t1	GNAT	1	Acetyltransf_1
CALTU_IDg4744t1	0_no_family_found	0	WD40
CALTU_IDg5164t1	0_no_family_found	0	Helicase_C
CALTU_IDg5186t1	C2H2	1	zf-C2H2
CALTU_IDg5362t1	bZIP	1	bZIP_1;bZIP_CDD;bZIP_2
CALTU_IDg5481t1	0_no_family_found	0	WD40
CALTU_IDg5567t1	0_no_family_found	0	WD40
CALTU_IDg5650t1	C2H2	1	zf-C2H2
CALTU_IDg5933t1	0_no_family_found	0	WD40
CALTU_IDg5935t1	0_no_family_found	0	WD40
CALTU_IDg6019t1	C2H2	1	zf-C2H2
CALTU_IDg6107t1	C2H2	1	zf-C2H2
CALTU_IDg6466t1	0_no_family_found	0	WD40
CALTU_IDg6545t1	MYB	1	two_or_more_Myb_DNA-binding;Myb_DNA-binding
CALTU_IDg6581t1	0_no_family_found	0	WD40
CALTU_IDg6647t1	0_no_family_found	0	Helicase_C
CALTU_IDg6676t1	0_no_family_found	0	WD40
CALTU_IDg7145t1	0_no_family_found	0	DEAD;Helicase_C
CALTU_IDg7313t1	0_no_family_found	0	DEAD;Helicase_C
CALTU_IDg7544t1	0_no_family_found	0	DEAD
CALTU_IDg7626t1	SET	1	SET
CALTU_IDg7672t1	HD-other	1	Homeobox
CALTU_IDg7673t1	PHD	1	PHD
CALTU_IDg7895t1	SET	1	SET
CALTU_IDg7918t1	0_no_family_found	0	WD40
CALTU_IDg7939t1	C2H2	1	zf-C2H2
CALTU_IDg7988t1	C2H2	1	zf-C2H2
CALTU_IDg8029t1	0_no_family_found	0	WD40
CALTU_IDg8030t1	SWI/SNF_SNF2	1	SNF2_N
CALTU_IDg8080t1	C2H2	1	zf-C2H2
CALTU_IDg8210t1	0_no_family_found	0	Helicase_C
CALTU_IDg8252t1	0_no_family_found	0	WD40
CALTU_IDg8270t1	C2H2	1	zf-C2H2
CALTU_IDg8365t1	TRAF	1	BTB
CALTU_IDg8374t1	MYB-related	1	Myb_DNA-binding
CALTU_IDg8437t1	Rcd1-like	1	Rcd1
CALTU_IDg8447t1	C2H2	1	zf-C2H2
CALTU_IDg8578t1	GNAT	1	Acetyltransf_1
CALTU_IDg8601t1	C2H2	1	zf-C2H2
CALTU_IDg8635t1	0_no_family_found	0	WD40
CALTU_IDg869t1	bZIP	1	bZIP_CDD
CALTU_IDg8769t1	BSD domain containing	1	BSD
CALTU_IDg8947t1	C2H2	1	zf-C2H2
CALTU_IDg8967t1	0_no_family_found	0	WD40
CALTU_IDg8984t1	0_no_family_found	0	FYRC;FYRN
CALTU_IDg9007t1	0_no_family_found	0	DEAD
CALTU_IDg9096t1	0_no_family_found	0	Helicase_C
CALTU_IDg9097t1	0_no_family_found	0	Ribonuclease_3
CALTU_IDg9143t1	0_no_family_found	0	Helicase_C
CALTU_IDg9208t1	C2H2	1	zf-C2H2
CALTU_IDg9235t1	0_no_family_found	0	DEAD;Helicase_C
CALTU_IDg9361t1	CCAAT_HAP5	1	NF-YC
CALTU_IDg9365t1	C2H2	1	zf-C2H2
CALTU_IDg9401t1	DUF547 domain containing	1	DUF547
CALTU_IDg9427t1	C2H2	1	zf-C2H2
CALTU_IDg9439t1	0_no_family_found	0	WD40
CALTU_IDg9562t1	RWP-RK	1	RWP-RK
CALTU_IDg9646t1	0_no_family_found	0	DEAD
CALTU_IDg9693t1	TRAF	1	BTB
CALTU_IDg9700t1	C2H2	1	zf-C2H2
CALTU_IDg9832t1	MYB-related	1	Myb_DNA-binding
CALTU_IDg997t1	C2H2	1	zf-C2H2
Table S6. Protein sequences of detected TAP families with TAPscan v3 in red algae. Runs with TAPscan v3 were performed for all ten investigated red algae. Shown are all detected sequences, the assigned TAP family, the number of classifications for different TAP families and the detected protein domains. 0_no_family_found indicates, that the sequence was assigned to possible domains but no final a…

## Sheet: Chondrus crispus
Sequences	TAP families	Numbers	Domains
CHOCR_CDF32067.1	0_no_family_found	0	WD40
CHOCR_CDF32085.1	SWI/SNF_SNF2	1	SNF2_N;Helicase_C
CHOCR_CDF32113.1	DUF547 domain containing	1	DUF547
CHOCR_CDF32125.1	0_no_family_found	0	WD40
CHOCR_CDF32132.1	C2H2	1	zf-C2H2
CHOCR_CDF32151.1	MYB-related	1	SWIRM;Myb_DNA-binding
CHOCR_CDF32159.1	SWI/SNF_SNF2	1	SNF2_N;Helicase_C
CHOCR_CDF32169.1	0_no_family_found	0	DEAD;Helicase_C
CHOCR_CDF32176.1	0_no_family_found	0	zf-B_box
CHOCR_CDF32181.1	0_no_family_found	0	WD40
CHOCR_CDF32244.1	C2C2_GATA	1	GATA
CHOCR_CDF32247.1	GNAT	1	Acetyltransf_1
CHOCR_CDF32268.1	0_no_family_found	0	DEAD;Helicase_C
CHOCR_CDF32272.1	C2H2	1	zf-C2H2
CHOCR_CDF32283.1	0_no_family_found	0	WD40
CHOCR_CDF32339.1	C3H	1	zf-CCCH
CHOCR_CDF32348.1	0_no_family_found	0	Helicase_C
CHOCR_CDF32361.1	0_no_family_found	0	CCT
CHOCR_CDF32385.1	0_no_family_found	0	WD40
CHOCR_CDF32389.1	0_no_family_found	0	DEAD;Helicase_C
CHOCR_CDF32404.1	C2H2	1	zf-C2H2
CHOCR_CDF32411.1	C2H2	1	zf-C2H2
CHOCR_CDF32420.1	MYB-related	1	Myb_DNA-binding
CHOCR_CDF32423.1	C2H2	1	zf-C2H2
CHOCR_CDF32471.1	C2H2	1	zf-C2H2
CHOCR_CDF32475.1	0_no_family_found	0	WD40
CHOCR_CDF32495.1	0_no_family_found	0	DEAD;Helicase_C
CHOCR_CDF32501.1	0_no_family_found	0	Helicase_C
CHOCR_CDF32513.1	C2H2	1	zf-C2H2
CHOCR_CDF32540.1	0_no_family_found	0	WD40
CHOCR_CDF32567.1	0_no_family_found	0	WD40
CHOCR_CDF32580.1	0_no_family_found	0	WD40
CHOCR_CDF32594.1	0_no_family_found	0	WD40
CHOCR_CDF32626.1	0_no_family_found	0	Helicase_C;DEAD
CHOCR_CDF32641.1	GNAT	1	Acetyltransf_1
CHOCR_CDF32668.1	MYB	1	two_or_more_Myb_DNA-binding;Myb_DNA-binding
CHOCR_CDF32687.1	0_no_family_found	0	Helicase_C;DEAD
CHOCR_CDF32724.1	0_no_family_found	0	WD40
CHOCR_CDF32747.1	C2C2_GATA	1	GATA
CHOCR_CDF32752.1	0_no_family_found	0	WD40
CHOCR_CDF32779.1	0_no_family_found	0	WD40
CHOCR_CDF32814.1	0_no_family_found	0	CCT
CHOCR_CDF32854.1	Jumonji_Other	1	JmjC
CHOCR_CDF32864.1	MYB	1	two_or_more_Myb_DNA-binding;Myb_DNA-binding
CHOCR_CDF32886.1	PcG_MSI	1	CAF1C_H4-bd;WD40
CHOCR_CDF32905.1	0_no_family_found	0	WD40
CHOCR_CDF32942.1	bZIP	1	bZIP_CDD
CHOCR_CDF33046.1	mTERF	1	mTERF
CHOCR_CDF33047.1	MYB-related	1	SWIRM;Myb_DNA-binding
CHOCR_CDF33088.1	0_no_family_found	0	WD40
CHOCR_CDF33107.1	0_no_family_found	0	WD40
CHOCR_CDF33122.1	0_no_family_found	0	PP2C
CHOCR_CDF33129.1	SET	1	SET
CHOCR_CDF33186.1	0_no_family_found	0	Helicase_C;DEAD
CHOCR_CDF33215.1	bZIP	1	bZIP_CDD
CHOCR_CDF33229.1	Sin3	1	PAH
CHOCR_CDF33237.1	MYB-related	1	Myb_DNA-binding
CHOCR_CDF33241.1	GNAT	1	Acetyltransf_1
CHOCR_CDF33256.1	bZIP	1	bZIP_CDD
CHOCR_CDF33274.1	0_no_family_found	0	WD40
CHOCR_CDF33277.1	C2H2	1	zf-C2H2
CHOCR_CDF33283.1	0_no_family_found	0	DEAD;Helicase_C
CHOCR_CDF33320.1	0_no_family_found	0	WD40
CHOCR_CDF33327.1	0_no_family_found	0	WD40
CHOCR_CDF33339.1	0_no_family_found	0	WD40
CHOCR_CDF33431.1	0_no_family_found	0	Helicase_C;DEAD
CHOCR_CDF33458.1	MYB-related	1	Myb_DNA-binding
CHOCR_CDF33484.1	0_no_family_found	0	WD40
CHOCR_CDF33487.1	GNAT	1	Acetyltransf_1
CHOCR_CDF33519.1	0_no_family_found	0	DEAD
CHOCR_CDF33520.1	TRAF	1	BTB
CHOCR_CDF33590.1	PHD	1	PHD
CHOCR_CDF33672.1	0_no_family_found	0	WD40
CHOCR_CDF33698.1	0_no_family_found	0	WD40
CHOCR_CDF33734.1	C2H2	1	zf-C2H2
CHOCR_CDF33786.1	SWI/SNF_SNF2	1	SNF2_N;Helicase_C
CHOCR_CDF33789.1	DUF547 domain containing	1	DUF547
CHOCR_CDF33809.1	0_no_family_found	0	DEAD;Helicase_C
CHOCR_CDF33843.1	0_no_family_found	0	DEAD;Helicase_C
CHOCR_CDF33909.1	0_no_family_found	0	WD40
CHOCR_CDF33920.1	0_no_family_found	0	DEAD
CHOCR_CDF33980.1	0_no_family_found	0	WD40
CHOCR_CDF33984.1	0_no_family_found	0	WD40
CHOCR_CDF33986.1	0_no_family_found	0	WD40
CHOCR_CDF34051.1	C2H2	1	zf-C2H2
CHOCR_CDF34065.1	0_no_family_found	0	DEAD;Helicase_C
CHOCR_CDF34110.1	HSF	1	HSF_DNA-bind
CHOCR_CDF34133.1	0_no_family_found	0	WD40
CHOCR_CDF34185.1	Zinc finger, MIZ type	1	zf-MIZ
CHOCR_CDF34190.1	0_no_family_found	0	WD40
CHOCR_CDF34194.1	MBF1	1	MBF1
CHOCR_CDF34197.1	0_no_family_found	0	WD40
CHOCR_CDF34199.1	0_no_family_found	0	CCT
CHOCR_CDF34202.1	0_no_family_found	0	DEAD;Helicase_C
CHOCR_CDF34217.1	0_no_family_found	0	WD40
CHOCR_CDF34219.1	GNAT	1	Acetyltransf_1
CHOCR_CDF34273.1	C2H2	1	zf-C2H2
CHOCR_CDF34279.1	SWI/SNF_SNF2	1	SNF2_N;Helicase_C
CHOCR_CDF34301.1	0_no_family_found	0	DEAD;Helicase_C
CHOCR_CDF34304.1	0_no_family_found	0	Helicase_C;DEAD
CHOCR_CDF34306.1	0_no_family_found	0	Helicase_C
CHOCR_CDF34312.1	bZIP	1	bZIP_CDD
CHOCR_CDF34339.1	0_no_family_found	0	WD40
CHOCR_CDF34340.1	0_no_family_found	0	DEAD;Helicase_C
CHOCR_CDF34367.1	0_no_family_found	0	DEAD;Helicase_C
CHOCR_CDF34393.1	0_no_family_found	0	Helicase_C
CHOCR_CDF34427.1	C2H2	1	zf-C2H2
CHOCR_CDF34434.1	FHA	1	FHA
CHOCR_CDF34495.1	DUF547 domain containing	1	DUF547
CHOCR_CDF34540.1	GNAT	1	Acetyltransf_1
CHOCR_CDF34548.1	0_no_family_found	0	Ribonuclease_3;Helicase_C;DEAD;PAZ
CHOCR_CDF34606.1	0_no_family_found	0	Helicase_C
CHOCR_CDF34671.1	C3H	1	zf-CCCH
CHOCR_CDF34700.1	0_no_family_found	0	Helicase_C
CHOCR_CDF34706.1	0_no_family_found	0	WD40
CHOCR_CDF34709.1	C2H2	1	zf-C2H2
CHOCR_CDF34710.1	E2F/DP	1	E2F_TDP
CHOCR_CDF34712.1	0_no_family_found	0	WD40
CHOCR_CDF34723.1	0_no_family_found	0	DEAD;Helicase_C
CHOCR_CDF34729.1	0_no_family_found	0	DEAD;Helicase_C
CHOCR_CDF34732.1	0_no_family_found	0	WD40
CHOCR_CDF34741.1	PcG_FIE	1	FIE_clipped_for_HMM;WD40
CHOCR_CDF34778.1	0_no_family_found	0	WD40
CHOCR_CDF34783.1	HD-other	1	Homeobox
CHOCR_CDF34789.1	PcG_MSI	1	CAF1C_H4-bd;WD40
CHOCR_CDF34804.1	0_no_family_found	0	Helicase_C
CHOCR_CDF34806.1	0_no_family_found	0	WD40
CHOCR_CDF34807.1	0_no_family_found	0	WD40
CHOCR_CDF34811.1	0_no_family_found	0	WD40
CHOCR_CDF34865.1	0_no_family_found	0	Helicase_C;DEAD
CHOCR_CDF34895.1	SET	1	SET
CHOCR_CDF34916.1	C2H2	1	zf-C2H2
CHOCR_CDF34921.1	0_no_family_found	0	Helicase_C;DEAD
CHOCR_CDF34949.1	SWI/SNF_SNF2	1	SNF2_N;Helicase_C
CHOCR_CDF34968.1	C2H2	1	zf-C2H2
CHOCR_CDF34980.1	bZIP	1	bZIP_CDD
CHOCR_CDF34983.1	bZIP	1	bZIP_CDD
CHOCR_CDF34985.1	bZIP	1	bZIP_CDD
CHOCR_CDF34986.1	bZIP	1	bZIP_CDD
CHOCR_CDF35025.1	SWI/SNF_SNF2	1	SNF2_N;Helicase_C
CHOCR_CDF35028.1	Sir2	1	SIR2
CHOCR_CDF35144.1	0_no_family_found	0	WD40
CHOCR_CDF35162.1	bZIP	1	bZIP_CDD
CHOCR_CDF35180.1	SWI/SNF_SNF2	1	SNF2_N;Helicase_C
CHOCR_CDF35276.1	0_no_family_found	0	WD40
CHOCR_CDF35308.1	0_no_family_found	0	WD40
CHOCR_CDF35343.1	0_no_family_found	0	Helicase_C;DEAD
CHOCR_CDF35377.1	SWI/SNF_SNF2	1	SNF2_N;Helicase_C
CHOCR_CDF35466.1	SWI/SNF_BAF60b	1	SWIB
CHOCR_CDF35476.1	SWI/SNF_SNF2	1	SNF2_N;Helicase_C
CHOCR_CDF35507.1	0_no_family_found	0	WD40
CHOCR_CDF35510.1	GNAT	1	Acetyltransf_1
CHOCR_CDF35523.1	0_no_family_found	0	WD40
CHOCR_CDF35535.1	TRAF	1	BTB
CHOCR_CDF35574.1	C2H2	1	zf-C2H2
CHOCR_CDF35592.1	SWI/SNF_SNF2	1	SNF2_N;Helicase_C
CHOCR_CDF35626.1	0_no_family_found	0	WD40
CHOCR_CDF35648.1	0_no_family_found	0	WD40
CHOCR_CDF35654.1	0_no_family_found	0	DEAD;Helicase_C
CHOCR_CDF35726.1	0_no_family_found	0	WD40
CHOCR_CDF35765.1	Sir2	1	SIR2
CHOCR_CDF35777.1	0_no_family_found	0	WD40
CHOCR_CDF35790.1	C2H2	1	zf-C2H2
CHOCR_CDF35822.1	0_no_family_found	0	DEAD;Helicase_C
CHOCR_CDF35838.1	MYB-related	1	Myb_DNA-binding
CHOCR_CDF35867.1	0_no_family_found	0	WD40
CHOCR_CDF35889.1	CPP	1	TCR
CHOCR_CDF35914.1	0_no_family_found	0	DEAD;Helicase_C
CHOCR_CDF35943.1	Sigma70-like	1	Sigma70_r2;Sigma70_r4;Sigma70_r3
CHOCR_CDF35999.1	GNAT	1	Acetyltransf_1
CHOCR_CDF36036.1	SWI/SNF_SNF2	1	SNF2_N;Helicase_C;DEAD
CHOCR_CDF36096.1	0_no_family_found	0	WD40
CHOCR_CDF36125.1	bZIP	1	bZIP_CDD
CHOCR_CDF36128.1	bZIP	1	bZIP_CDD
CHOCR_CDF36131.1	0_no_family_found	0	Helicase_C;DEAD
CHOCR_CDF36167.1	TRAF	1	BTB
CHOCR_CDF36173.1	bZIP	1	bZIP_1;bZIP_CDD
CHOCR_CDF36220.1	0_no_family_found	0	CCT
CHOCR_CDF36227.1	C2H2	1	zf-C2H2
CHOCR_CDF36249.1	0_no_family_found	0	Helicase_C
CHOCR_CDF36259.1	0_no_family_found	0	WD40
CHOCR_CDF36289.1	MYB-related	1	Myb_DNA-binding
CHOCR_CDF36378.1	0_no_family_found	0	WD40
CHOCR_CDF36391.1	PHD	1	PHD
CHOCR_CDF36406.1	0_no_family_found	0	Helicase_C;DEAD
CHOCR_CDF36407.1	bZIP	1	bZIP_1;bZIP_CDD;bZIP_2
CHOCR_CDF36444.1	C3H	1	zf-CCCH
CHOCR_CDF36473.1	0_no_family_found	0	WD40
CHOCR_CDF36518.1	0_no_family_found	0	Helicase_C
CHOCR_CDF36531.1	0_no_family_found	0	WD40
CHOCR_CDF36548.1	C2C2_GATA	1	GATA
CHOCR_CDF36555.1	0_no_family_found	0	WD40
CHOCR_CDF36562.1	E2F/DP	1	E2F_TDP
CHOCR_CDF36564.1	0_no_family_found	0	WD40
CHOCR_CDF36570.1	Argonaute	1	Piwi;PAZ
CHOCR_CDF36581.1	0_no_family_found	0	WD40
CHOCR_CDF36593.1	0_no_family_found	0	DEAD;Helicase_C
CHOCR_CDF36603.1	Sin3	1	PAH
CHOCR_CDF36606.1	0_no_family_found	0	WD40
CHOCR_CDF36609.1	0_no_family_found	0	WD40
CHOCR_CDF36618.1	0_no_family_found	0	Helicase_C;DEAD
CHOCR_CDF36646.1	0_no_family_found	0	Helicase_C;DEAD
CHOCR_CDF36654.1	SET	1	SET
CHOCR_CDF36674.1	bZIP	2	bZIP_2;bZIP_CDD;bZIP_1
CHOCR_CDF36677.1	0_no_family_found	0	WD40
CHOCR_CDF36697.1	0_no_family_found	0	Helicase_C;DEAD
CHOCR_CDF36702.1	E2F/DP	1	E2F_TDP
CHOCR_CDF36716.1	0_no_family_found	0	WD40
CHOCR_CDF36790.1	MYB-related	1	Myb_DNA-binding
CHOCR_CDF36807.1	0_no_family_found	0	WD40
CHOCR_CDF36828.1	0_no_family_found	0	WD40
CHOCR_CDF36864.1	C2H2	1	zf-C2H2
CHOCR_CDF36876.1	0_no_family_found	0	DEAD;Helicase_C
CHOCR_CDF36888.1	MYB-related	1	Myb_DNA-binding
CHOCR_CDF36889.1	PHD	1	SET;FYRN;FYRC;PHD
CHOCR_CDF36913.1	SET	1	SET
CHOCR_CDF36999.1	0_no_family_found	0	Ribonuclease_3
CHOCR_CDF37048.1	SWI/SNF_BAF60b	1	SWIB
CHOCR_CDF37128.1	0_no_family_found	0	DEAD;Helicase_C
CHOCR_CDF37138.1	0_no_family_found	0	WD40
CHOCR_CDF37157.1	C2H2	1	zf-C2H2
CHOCR_CDF37177.1	0_no_family_found	0	DEAD;Helicase_C
CHOCR_CDF37186.1	PHD	1	PHD
CHOCR_CDF37209.1	Jumonji_Other	1	JmjC
CHOCR_CDF37267.1	0_no_family_found	0	DEAD
CHOCR_CDF37277.1	0_no_family_found	0	WD40
CHOCR_CDF37364.1	GNAT	1	Acetyltransf_1
CHOCR_CDF37411.1	CPP	1	TCR
CHOCR_CDF37427.1	Argonaute	1	Piwi;PAZ
CHOCR_CDF37456.1	bHLH	1	HLH
CHOCR_CDF37477.1	0_no_family_found	0	WD40
CHOCR_CDF37491.1	0_no_family_found	0	WD40
CHOCR_CDF37505.1	0_no_family_found	0	WD40
CHOCR_CDF37526.1	0_no_family_found	0	WD40
CHOCR_CDF37530.1	bZIP	1	bZIP_1;bZIP_CDD;bZIP_2
CHOCR_CDF37585.1	C2H2	1	zf-C2H2
CHOCR_CDF37586.1	C2H2	1	zf-C2H2
CHOCR_CDF37591.1	0_no_family_found	0	Helicase_C;DEAD
CHOCR_CDF37632.1	0_no_family_found	0	WD40
CHOCR_CDF37667.1	0_no_family_found	0	WD40
CHOCR_CDF37702.1	0_no_family_found	0	WD40
CHOCR_CDF37724.1	bZIP	1	bZIP_2;bZIP_CDD
CHOCR_CDF37726.1	IWS1	1	Med26
CHOCR_CDF37765.1	C2H2	1	zf-C2H2
CHOCR_CDF37776.1	Sigma70-like	1	Sigma70_r2;Sigma70_r4;Sigma70_r3
CHOCR_CDF37792.1	GNAT	1	Acetyltransf_1
CHOCR_CDF37793.1	GNAT	1	Acetyltransf_1
CHOCR_CDF37798.1	0_no_family_found	0	CCT
CHOCR_CDF37799.1	0_no_family_found	0	WD40
CHOCR_CDF37842.1	0_no_family_found	0	WD40
CHOCR_CDF37851.1	0_no_family_found	0	DEAD;Helicase_C
CHOCR_CDF37889.1	MYB-related	1	Myb_DNA-binding
CHOCR_CDF37898.1	C2H2	1	zf-C2H2
CHOCR_CDF37926.1	bZIP	2	bZIP_CDD;bZIP_2
CHOCR_CDF37928.1	bZIP	1	bZIP_CDD
CHOCR_CDF37947.1	RWP-RK	1	RWP-RK
CHOCR_CDF37964.1	0_no_family_found	0	WD40
CHOCR_CDF37970.1	0_no_family_found	0	WD40
CHOCR_CDF37985.1	GNAT	1	Acetyltransf_1
CHOCR_CDF37997.1	MYB-related	1	Myb_DNA-binding
CHOCR_CDF37998.1	FHA	1	FHA
CHOCR_CDF38017.1	0_no_family_found	0	WD40
CHOCR_CDF38040.1	0_no_family_found	0	WD40
CHOCR_CDF38046.1	0_no_family_found	0	WD40
CHOCR_CDF38048.1	0_no_family_found	0	WD40
CHOCR_CDF38064.1	RB	1	RB_B
CHOCR_CDF38089.1	C2H2	1	zf-C2H2
CHOCR_CDF38099.1	0_no_family_found	0	WD40
CHOCR_CDF38131.1	SWI/SNF_BAF60b	1	SWIB
CHOCR_CDF38140.1	SWI/SNF_SNF2	1	Helicase_C;SNF2_N
CHOCR_CDF38147.1	0_no_family_found	0	DEAD;Helicase_C
CHOCR_CDF38148.1	CCAAT_HAP5	1	NF-YC
CHOCR_CDF38154.1	0_no_family_found	0	WD40
CHOCR_CDF38177.1	bHLH	1	HLH
CHOCR_CDF38179.1	0_no_family_found	0	DEAD
CHOCR_CDF38231.1	MYB	1	two_or_more_Myb_DNA-binding;Myb_DNA-binding
CHOCR_CDF38234.1	bZIP	2	bZIP_CDD;bZIP_2
CHOCR_CDF38248.1	C2H2	1	zf-C2H2
CHOCR_CDF38272.1	SET	1	SET
CHOCR_CDF38354.1	0_no_family_found	0	WD40
CHOCR_CDF38371.1	0_no_family_found	0	CCT
CHOCR_CDF38372.1	0_no_family_found	0	WD40
CHOCR_CDF38378.1	SWI/SNF_SNF2	1	SNF2_N
CHOCR_CDF38473.1	0_no_family_found	0	WD40
CHOCR_CDF38515.1	FHA	1	FHA
CHOCR_CDF38530.1	0_no_family_found	0	Helicase_C;DEAD
CHOCR_CDF38550.1	0_no_family_found	0	WD40
CHOCR_CDF38619.1	0_no_family_found	0	WD40
CHOCR_CDF38668.1	MYB	1	two_or_more_Myb_DNA-binding;Myb_DNA-binding
CHOCR_CDF38694.1	0_no_family_found	0	WD40
CHOCR_CDF38723.1	TRAF	1	BTB
CHOCR_CDF38757.1	0_no_family_found	0	DEAD;Helicase_C
CHOCR_CDF38850.1	0_no_family_found	0	WD40
CHOCR_CDF38858.1	C2H2	1	zf-C2H2
CHOCR_CDF38876.1	0_no_family_found	0	WD40
CHOCR_CDF38902.1	0_no_family_found	0	WD40
CHOCR_CDF38917.1	0_no_family_found	0	WD40
CHOCR_CDF38923.1	SWI/SNF_SNF2	1	SNF2_N;Helicase_C
CHOCR_CDF38945.1	Argonaute	1	Piwi;PAZ
CHOCR_CDF38963.1	0_no_family_found	0	WD40
CHOCR_CDF38974.1	0_no_family_found	0	WD40
CHOCR_CDF38978.1	0_no_family_found	0	WD40
CHOCR_CDF39015.1	C2H2	1	zf-C2H2
CHOCR_CDF39023.1	C2H2	1	zf-C2H2
CHOCR_CDF39093.1	0_no_family_found	0	WD40
CHOCR_CDF39099.1	bZIP	1	bZIP_CDD
CHOCR_CDF39107.1	0_no_family_found	0	DEAD;Helicase_C
CHOCR_CDF39108.1	TRAF	1	BTB
CHOCR_CDF39109.1	0_no_family_found	0	Helicase_C;DEAD
CHOCR_CDF39114.1	SWI/SNF_SNF2	1	Helicase_C;SNF2_N
CHOCR_CDF39132.1	0_no_family_found	0	WD40
CHOCR_CDF39138.1	0_no_family_found	0	CCT
CHOCR_CDF39140.1	0_no_family_found	0	WD40
CHOCR_CDF39149.1	SWI/SNF_SNF2	1	SNF2_N;Helicase_C;DEAD
CHOCR_CDF39173.1	C2C2_GATA	1	GATA
CHOCR_CDF39174.1	SWI/SNF_SNF2	1	SNF2_N;Helicase_C
CHOCR_CDF39181.1	0_no_family_found	0	Helicase_C;DEAD
CHOCR_CDF39184.1	ARF	1	Auxin_resp;WD40
CHOCR_CDF39202.1	bHLH	1	HLH
CHOCR_CDF39214.1	0_no_family_found	0	PP2C
CHOCR_CDF39231.1	bZIP	1	bZIP_1;bZIP_CDD
CHOCR_CDF39244.1	Sir2	1	SIR2
CHOCR_CDF39284.1	0_no_family_found	0	Helicase_C
CHOCR_CDF39309.1	C2H2	1	zf-C2H2
CHOCR_CDF39326.1	DDT	1	WSD;DDT
CHOCR_CDF39333.1	SET	1	SET
CHOCR_CDF39437.1	MYB-related	1	Myb_DNA-binding
CHOCR_CDF39449.1	0_no_family_found	0	Helicase_C
CHOCR_CDF39462.1	GNAT	1	Acetyltransf_1
CHOCR_CDF39494.1	0_no_family_found	0	PP2C
CHOCR_CDF39500.1	Rcd1-like	1	Rcd1
CHOCR_CDF39513.1	MYB-related	1	Myb_DNA-binding
CHOCR_CDF39527.1	0_no_family_found	0	DEAD;Helicase_C
CHOCR_CDF39530.1	0_no_family_found	0	WD40
CHOCR_CDF39554.1	GARP_G2-like	1	G2-like_Domain
CHOCR_CDF39563.1	0_no_family_found	0	DEAD;Helicase_C
CHOCR_CDF39570.1	C2H2	1	zf-C2H2
CHOCR_CDF39582.1	MYB-related	1	Myb_DNA-binding
CHOCR_CDF39592.1	0_no_family_found	0	Helicase_C
CHOCR_CDF39665.1	0_no_family_found	0	WD40
CHOCR_CDF39669.1	MYB-related	1	Myb_DNA-binding
CHOCR_CDF39678.1	0_no_family_found	0	WD40
CHOCR_CDF39684.1	GNAT	1	Acetyltransf_1
CHOCR_CDF39721.1	0_no_family_found	0	WD40
CHOCR_CDF39745.1	0_no_family_found	0	DEAD;Helicase_C
CHOCR_CDF39761.1	0_no_family_found	0	DEAD;Helicase_C
CHOCR_CDF39797.1	0_no_family_found	0	Sigma70_r2;Sigma70_r4
CHOCR_CDF39798.1	0_no_family_found	0	WD40
CHOCR_CDF39810.1	0_no_family_found	0	WD40
CHOCR_CDF39811.1	0_no_family_found	0	WD40
CHOCR_CDF39812.1	0_no_family_found	0	WD40
CHOCR_CDF39818.1	SET	1	SET
CHOCR_CDF39820.1	GNAT	1	Acetyltransf_1
CHOCR_CDF39835.1	0_no_family_found	0	DEAD;Helicase_C
CHOCR_CDF39852.1	0_no_family_found	0	Helicase_C;DEAD
CHOCR_CDF39882.1	CCAAT_HAP5	1	NF-YC
CHOCR_CDF39883.1	SWI/SNF_SNF2	1	SNF2_N;Helicase_C
CHOCR_CDF39916.1	C3H	1	zf-CCCH
CHOCR_CDF39922.1	MYB-related	1	Myb_DNA-binding
CHOCR_CDF39930.1	SET	1	SET
CHOCR_CDF39955.1	0_no_family_found	0	DEAD;Helicase_C
CHOCR_CDF39977.1	0_no_family_found	0	WD40
CHOCR_CDF40006.1	C2H2	1	zf-C2H2
CHOCR_CDF40008.1	0_no_family_found	0	WD40
CHOCR_CDF40019.1	0_no_family_found	0	WD40
CHOCR_CDF40037.1	0_no_family_found	0	Helicase_C;DEAD
CHOCR_CDF40038.1	Sin3	1	PAH
CHOCR_CDF40049.1	0_no_family_found	0	WD40
CHOCR_CDF40112.1	C2H2	1	zf-C2H2
CHOCR_CDF40131.1	0_no_family_found	0	WD40
CHOCR_CDF40147.1	0_no_family_found	0	DEAD;Helicase_C
CHOCR_CDF40161.1	C2C2_GATA	1	GATA
CHOCR_CDF40162.1	0_no_family_found	0	WD40
CHOCR_CDF40189.1	0_no_family_found	0	DEAD;Helicase_C
CHOCR_CDF40191.1	0_no_family_found	0	WD40
CHOCR_CDF40200.1	0_no_family_found	0	WD40
CHOCR_CDF40222.1	bZIP	2	bZIP_CDD;bZIP_2
CHOCR_CDF40266.1	C2H2	1	zf-C2H2
CHOCR_CDF40268.1	PHD	1	PHD
CHOCR_CDF40299.1	0_no_family_found	0	WD40
CHOCR_CDF40304.1	SET	1	SET
CHOCR_CDF40332.1	0_no_family_found	0	WD40
CHOCR_CDF40333.1	0_no_family_found	0	WD40
CHOCR_CDF40336.1	Sir2	1	SIR2
CHOCR_CDF40373.1	0_no_family_found	0	WD40
CHOCR_CDF40378.1	0_no_family_found	0	WD40
CHOCR_CDF40391.1	0_no_family_found	0	WD40
CHOCR_CDF40414.1	PcG_VEFS	1	VEFS-Box
CHOCR_CDF40425.1	0_no_family_found	0	Helicase_C;DEAD
CHOCR_CDF40441.1	0_no_family_found	0	WD40
CHOCR_CDF40448.1	0_no_family_found	0	WD40
CHOCR_CDF40458.1	0_no_family_found	0	DEAD
CHOCR_CDF40468.1	TFb2	1	Tfb2
CHOCR_CDF40473.1	0_no_family_found	0	WD40
CHOCR_CDF40485.1	C2H2	1	zf-C2H2
CHOCR_CDF40582.1	0_no_family_found	0	WD40
CHOCR_CDF40611.1	C2H2	1	zf-C2H2
CHOCR_CDF40628.1	0_no_family_found	0	DEAD;Helicase_C
CHOCR_CDF40675.1	C2H2	1	zf-C2H2
CHOCR_CDF40704.1	0_no_family_found	0	WD40
CHOCR_CDF40713.1	C2C2_CO-like	1	CCT;zf-B_box
CHOCR_CDF40722.1	0_no_family_found	0	Sigma70_r2;Sigma70_r4
CHOCR_CDF40725.1	SET	1	SET
CHOCR_CDF40728.1	SET	1	SET
CHOCR_CDF40732.1	SET	1	SET
CHOCR_CDF40751.1	GNAT	1	Acetyltransf_1
CHOCR_CDF40793.1	0_no_family_found	0	WD40
CHOCR_CDF40811.1	BSD domain containing	1	BSD
CHOCR_CDF40818.1	bHLH	1	HLH
CHOCR_CDF40849.1	0_no_family_found	0	WD40
CHOCR_CDF40879.1	PLATZ	1	PLATZ
CHOCR_CDF40934.1	PcG_VEFS	1	VEFS-Box
CHOCR_CDF40965.1	0_no_family_found	0	DEAD;Helicase_C
CHOCR_CDF40982.1	0_no_family_found	0	WD40
CHOCR_CDF41012.1	0_no_family_found	0	Sigma70_r2;Sigma70_r3
CHOCR_CDF41023.1	0_no_family_found	0	DEAD;Helicase_C
CHOCR_CDF41029.1	0_no_family_found	0	PP2C
CHOCR_CDF41035.1	0_no_family_found	0	WD40
CHOCR_CDF41109.1	SWI/SNF_SNF2	1	SNF2_N;Helicase_C
CHOCR_CDF41110.1	LIM	1	two_or_more_LIM;LIM
CHOCR_CDF41111.1	0_no_family_found	0	PP2C
CHOCR_CDF41115.1	0_no_family_found	0	WD40
CHOCR_CDF41197.1	SET	1	SET
CHOCR_CDF41219.1	C2H2	1	zf-C2H2
CHOCR_CDF41268.1	DUF547 domain containing	1	DUF547
CHOCR_CDF41309.1	SWI/SNF_SNF2	1	SNF2_N;Helicase_C
CHOCR_CDF41318.1	GNAT	1	Acetyltransf_1
CHOCR_CDF41330.1	0_no_family_found	0	WD40
CHOCR_CDF41346.1	0_no_family_found	0	DEAD;Helicase_C
CHOCR_CDF41347.1	0_no_family_found	0	CCT
CHOCR_CDF41376.1	0_no_family_found	0	WD40
CHOCR_CDF41429.1	MYB-related	1	Myb_DNA-binding
CHOCR_CDF77420.1	0_no_family_found	0	WD40
CHOCR_CDF77435.1	Jumonji_Other	1	JmjC
CHOCR_CDF77437.1	MYB	1	two_or_more_Myb_DNA-binding;Myb_DNA-binding
CHOCR_CDF77466.1	MYB-related	1	Myb_DNA-binding
CHOCR_CDF77474.1	MYB	1	two_or_more_Myb_DNA-binding;Myb_DNA-binding
CHOCR_CDF77479.1	SWI/SNF_SNF2	1	SNF2_N;Helicase_C
CHOCR_CDF77523.1	0_no_family_found	0	DEAD;Helicase_C
CHOCR_CDF77525.1	0_no_family_found	0	WD40
CHOCR_CDF77526.1	0_no_family_found	0	WD40
CHOCR_CDF77528.1	0_no_family_found	0	Helicase_C
CHOCR_CDF77576.1	0_no_family_found	0	WD40
CHOCR_YP_007627293.1	GNAT	1	Acetyltransf_1
CHOCR_YP_007627321.1	0_no_family_found	0	Response_reg
CHOCR_YP_007627328.1	bHLH	1	HLH
CHOCR_YP_007627336.1	0_no_family_found	0	Response_reg
CHOCR_YP_007627480.1	0_no_family_found	0	DEAD
Table S6. Protein sequences of detected TAP families with TAPscan v3 in red algae. Runs with TAPscan v3 were performed for all ten investigated red algae. Shown are all detected sequences, the assigned TAP family, the number of classifications for different TAP families and the detected protein domains. 0_no_family_found indicates, that the sequence was assigned to possible domains but no final a…

## Sheet: Gracilariopsis chorda
Sequences	TAP families	Numbers	Domains
GRACH_PXF39443.1	0_no_family_found	0	DEAD;Helicase_C
GRACH_PXF39486.1	0_no_family_found	0	Helicase_C
GRACH_PXF39587.1	0_no_family_found	0	WD40
GRACH_PXF39618.1	0_no_family_found	0	WD40
GRACH_PXF39669.1	0_no_family_found	0	WD40
GRACH_PXF39689.1	0_no_family_found	0	zf-B_box
GRACH_PXF39750.1	HD-other	1	Homeobox
GRACH_PXF39798.1	0_no_family_found	0	WD40
GRACH_PXF39808.1	0_no_family_found	0	WD40
GRACH_PXF39871.1	SET	1	SET
GRACH_PXF39939.1	C2H2	1	zf-C2H2
GRACH_PXF39942.1	MYB-related	1	SWIRM;Myb_DNA-binding
GRACH_PXF39943.1	0_no_family_found	0	Helicase_C;DEAD
GRACH_PXF39966.1	SWI/SNF_SNF2	1	SNF2_N
GRACH_PXF39967.1	0_no_family_found	0	Helicase_C
GRACH_PXF39981.1	C2H2	1	zf-C2H2
GRACH_PXF40008.1	0_no_family_found	0	DEAD;Helicase_C
GRACH_PXF40019.1	C2H2	1	zf-C2H2
GRACH_PXF40080.1	0_no_family_found	0	WD40
GRACH_PXF40100.1	bZIP	2	bZIP_CDD;bZIP_1
GRACH_PXF40101.1	bZIP	1	bZIP_CDD
GRACH_PXF40102.1	bZIP	1	bZIP_CDD
GRACH_PXF40103.1	bZIP	1	bZIP_CDD
GRACH_PXF40107.1	SET	1	SET
GRACH_PXF40122.1	0_no_family_found	0	WD40
GRACH_PXF40139.1	SWI/SNF_SWI3	1	SWIRM
GRACH_PXF40222.1	C2H2	1	zf-C2H2
GRACH_PXF40226.1	0_no_family_found	0	WD40
GRACH_PXF40230.1	bZIP	2	bZIP_CDD;bZIP_2;bZIP_1;bZIP_AUREO
GRACH_PXF40240.1	0_no_family_found	0	DEAD;Helicase_C
GRACH_PXF40282.1	0_no_family_found	0	WD40
GRACH_PXF40311.1	MBF1	1	MBF1
GRACH_PXF40331.1	C2H2	1	zf-C2H2
GRACH_PXF40334.1	SWI/SNF_SNF2	1	SNF2_N;Helicase_C
GRACH_PXF40364.1	0_no_family_found	0	CCT
GRACH_PXF40368.1	0_no_family_found	0	WD40
GRACH_PXF40429.1	0_no_family_found	0	WD40
GRACH_PXF40452.1	0_no_family_found	0	WD40
GRACH_PXF40480.1	0_no_family_found	0	WD40
GRACH_PXF40492.1	SWI/SNF_BAF60b	1	SWIB
GRACH_PXF40495.1	GNAT	1	Acetyltransf_1
GRACH_PXF40502.1	0_no_family_found	0	DEAD;Helicase_C
GRACH_PXF40510.1	bZIP	1	bZIP_CDD
GRACH_PXF40532.1	C2H2	1	zf-C2H2
GRACH_PXF40561.1	0_no_family_found	0	Helicase_C
GRACH_PXF40570.1	HD-other	1	Homeobox
GRACH_PXF40578.1	C2H2	1	zf-C2H2
GRACH_PXF40609.1	bZIP	1	bZIP_CDD
GRACH_PXF40637.1	C2C2_GATA	1	GATA
GRACH_PXF40638.1	C2C2_GATA	1	GATA
GRACH_PXF40644.1	0_no_family_found	0	Helicase_C
GRACH_PXF40734.1	MYB-related	1	Myb_DNA-binding
GRACH_PXF40745.1	0_no_family_found	0	WD40
GRACH_PXF40759.1	bZIP	1	bZIP_2;bZIP_CDD
GRACH_PXF40760.1	IWS1	1	Med26
GRACH_PXF40765.1	MYB-related	1	Myb_DNA-binding
GRACH_PXF40782.1	Sir2	1	SIR2
GRACH_PXF40789.1	C2H2	1	zf-C2H2
GRACH_PXF40813.1	FHA	1	FHA
GRACH_PXF40852.1	MYB-related	1	Myb_DNA-binding
GRACH_PXF40865.1	C2H2	1	zf-C2H2
GRACH_PXF40894.1	0_no_family_found	0	K-box
GRACH_PXF40940.1	GNAT	1	Acetyltransf_1
GRACH_PXF40956.1	MYB	1	two_or_more_Myb_DNA-binding;Myb_DNA-binding
GRACH_PXF40961.1	0_no_family_found	0	Ribonuclease_3
GRACH_PXF40971.1	C2H2	1	zf-C2H2
GRACH_PXF40983.1	C2H2	1	zf-C2H2
GRACH_PXF41068.1	bZIP	1	bZIP_1;bZIP_CDD;bZIP_2
GRACH_PXF41069.1	0_no_family_found	0	Helicase_C;DEAD
GRACH_PXF41076.1	0_no_family_found	0	WD40
GRACH_PXF41086.1	Zinc finger, MIZ type	1	zf-MIZ
GRACH_PXF41095.1	PcG_MSI	1	CAF1C_H4-bd;WD40
GRACH_PXF41201.1	0_no_family_found	0	WD40
GRACH_PXF41218.1	DUF547 domain containing	1	DUF547
GRACH_PXF41249.1	CCAAT_HAP5	1	NF-YC
GRACH_PXF41292.1	0_no_family_found	0	WD40
GRACH_PXF41296.1	0_no_family_found	0	Helicase_C
GRACH_PXF41322.1	C2H2	1	zf-C2H2
GRACH_PXF41356.1	0_no_family_found	0	DEAD
GRACH_PXF41374.1	0_no_family_found	0	DEAD;Helicase_C
GRACH_PXF41381.1	0_no_family_found	0	WD40
GRACH_PXF41415.1	0_no_family_found	0	WD40
GRACH_PXF41416.1	bZIP	2	bZIP_CDD;bZIP_1;bZIP_2
GRACH_PXF41419.1	0_no_family_found	0	WD40
GRACH_PXF41425.1	0_no_family_found	0	WD40
GRACH_PXF41431.1	0_no_family_found	0	WD40
GRACH_PXF41456.1	0_no_family_found	0	WD40
GRACH_PXF41464.1	0_no_family_found	0	DEAD;Helicase_C
GRACH_PXF41473.1	C2H2	1	zf-C2H2
GRACH_PXF41477.1	C2H2	1	zf-C2H2
GRACH_PXF41504.1	C2H2	1	zf-C2H2
GRACH_PXF41514.1	0_no_family_found	0	Ribonuclease_3
GRACH_PXF41579.1	C2H2	1	zf-C2H2
GRACH_PXF41604.1	C2H2	1	zf-C2H2
GRACH_PXF41611.1	DUF547 domain containing	1	DUF547
GRACH_PXF41679.1	0_no_family_found	0	DEAD;Helicase_C
GRACH_PXF41680.1	C2H2	1	zf-C2H2
GRACH_PXF41682.1	TRAF	1	BTB
GRACH_PXF41711.1	0_no_family_found	0	WD40
GRACH_PXF41716.1	C2H2	1	zf-C2H2
GRACH_PXF41719.1	MYB	1	two_or_more_Myb_DNA-binding;Myb_DNA-binding
GRACH_PXF41729.1	C2H2	1	zf-C2H2
GRACH_PXF41730.1	Med7	1	Med7
GRACH_PXF41801.1	0_no_family_found	0	WD40
GRACH_PXF41808.1	SWI/SNF_SNF2	1	SNF2_N
GRACH_PXF41819.1	bZIP	1	bZIP_1;bZIP_CDD;bZIP_2
GRACH_PXF41827.1	MYB-related	1	Myb_DNA-binding
GRACH_PXF41831.1	E2F/DP	1	E2F_TDP
GRACH_PXF41867.1	C2H2	1	zf-C2H2
GRACH_PXF41872.1	C2H2	1	zf-C2H2
GRACH_PXF41930.1	bHLH	1	HLH
GRACH_PXF41969.1	RB	1	RB_B
GRACH_PXF41982.1	C2H2	1	zf-C2H2
GRACH_PXF41988.1	Sigma70-like	1	Sigma70_r2;Sigma70_r4;Sigma70_r3
GRACH_PXF42006.1	GNAT	1	Acetyltransf_1
GRACH_PXF42029.1	bZIP	1	bZIP_CDD
GRACH_PXF42079.1	bZIP	2	bZIP_CDD;bZIP_1
GRACH_PXF42080.1	BSD domain containing	1	BSD
GRACH_PXF42083.1	Sir2	1	SIR2
GRACH_PXF42110.1	bZIP	1	bZIP_1;bZIP_CDD;bZIP_AUREO;bZIP_2
GRACH_PXF42138.1	C2H2	1	zf-C2H2
GRACH_PXF42154.1	SET	1	SET
GRACH_PXF42157.1	TRAF	1	BTB
GRACH_PXF42170.1	RWP-RK	1	RWP-RK
GRACH_PXF42184.1	SET	1	SET
GRACH_PXF42196.1	ARID	1	ARID
GRACH_PXF42212.1	C2H2	1	zf-C2H2
GRACH_PXF42256.1	TRAF	1	BTB
GRACH_PXF42265.1	DUF547 domain containing	1	DUF547
GRACH_PXF42271.1	C2H2	1	zf-C2H2
GRACH_PXF42287.1	0_no_family_found	0	WD40
GRACH_PXF42314.1	0_no_family_found	0	WD40
GRACH_PXF42316.1	0_no_family_found	0	DEAD;Helicase_C
GRACH_PXF42343.1	C2H2	1	zf-C2H2
GRACH_PXF42364.1	GNAT	1	Acetyltransf_1
GRACH_PXF42374.1	0_no_family_found	0	WD40
GRACH_PXF42390.1	SWI/SNF_SNF2	1	SNF2_N
GRACH_PXF42425.1	0_no_family_found	0	Helicase_C
GRACH_PXF42440.1	0_no_family_found	0	WD40
GRACH_PXF42455.1	0_no_family_found	0	Piwi
GRACH_PXF42457.1	0_no_family_found	0	WD40
GRACH_PXF42476.1	GNAT	1	Acetyltransf_1
GRACH_PXF42489.1	C2H2	1	zf-C2H2
GRACH_PXF42545.1	MADS	1	SRF-TF
GRACH_PXF42554.1	0_no_family_found	0	WD40
GRACH_PXF42563.1	SWI/SNF_SNF2	1	DEAD;Helicase_C;SNF2_N
GRACH_PXF42585.1	C2H2	1	zf-C2H2
GRACH_PXF42604.1	GNAT	1	Acetyltransf_1
GRACH_PXF42633.1	MYB-related	1	Myb_DNA-binding
GRACH_PXF42693.1	0_no_family_found	0	WD40
GRACH_PXF42698.1	0_no_family_found	0	WD40
GRACH_PXF42703.1	0_no_family_found	0	WD40
GRACH_PXF42755.1	0_no_family_found	0	WD40
GRACH_PXF42782.1	0_no_family_found	0	START
GRACH_PXF42795.1	0_no_family_found	0	WD40
GRACH_PXF42817.1	C2H2	1	zf-C2H2
GRACH_PXF42850.1	0_no_family_found	0	Helicase_C
GRACH_PXF42851.1	0_no_family_found	0	DEAD
GRACH_PXF42867.1	C2H2	1	zf-C2H2
GRACH_PXF42892.1	Med6	1	Med6
GRACH_PXF42896.1	C2H2	1	zf-C2H2
GRACH_PXF42897.1	C2H2	1	zf-C2H2
GRACH_PXF42920.1	MYB	1	two_or_more_Myb_DNA-binding;Myb_DNA-binding
GRACH_PXF42923.1	Sin3	1	PAH
GRACH_PXF42925.1	0_no_family_found	0	DEAD;Helicase_C
GRACH_PXF42936.1	C2H2	1	zf-C2H2
GRACH_PXF42947.1	0_no_family_found	0	WD40
GRACH_PXF42984.1	SWI/SNF_SNF2	1	SNF2_N;Helicase_C
GRACH_PXF42992.1	0_no_family_found	0	PP2C
GRACH_PXF43039.1	0_no_family_found	0	Helicase_C;DEAD
GRACH_PXF43041.1	0_no_family_found	0	Helicase_C
GRACH_PXF43042.1	0_no_family_found	0	DEAD
GRACH_PXF43072.1	C2H2	1	zf-C2H2
GRACH_PXF43092.1	PcG_MSI	1	CAF1C_H4-bd;WD40
GRACH_PXF43094.1	MYB-related	1	Myb_DNA-binding
GRACH_PXF43110.1	C2H2	1	zf-C2H2
GRACH_PXF43122.1	C2H2	1	zf-C2H2
GRACH_PXF43127.1	C2H2	1	zf-C2H2
GRACH_PXF43138.1	GNAT	1	Acetyltransf_1
GRACH_PXF43151.1	SET	1	SET
GRACH_PXF43199.1	PHD	1	PHD
GRACH_PXF43276.1	C2H2	1	zf-C2H2
GRACH_PXF43282.1	0_no_family_found	0	DEAD;Helicase_C
GRACH_PXF43294.1	0_no_family_found	0	PP2C
GRACH_PXF43335.1	bHLH	1	HLH
GRACH_PXF43368.1	C2H2	1	zf-C2H2
GRACH_PXF43370.1	Zinc finger, AN1 and A20 type	1	zf-AN1
GRACH_PXF43388.1	C2H2	1	zf-C2H2
GRACH_PXF43443.1	C2C2_GATA	1	GATA
GRACH_PXF43545.1	C3H	1	zf-CCCH
GRACH_PXF43552.1	SWI/SNF_SNF2	1	SNF2_N;Helicase_C
GRACH_PXF43560.1	MYB-related	1	SWIRM;Myb_DNA-binding
GRACH_PXF43594.1	MYB	1	two_or_more_Myb_DNA-binding;Myb_DNA-binding
GRACH_PXF43619.1	0_no_family_found	0	DEAD
GRACH_PXF43668.1	CCAAT_Dr1	1	CCAAT-Dr1_Domain
GRACH_PXF43675.1	0_no_family_found	0	WD40
GRACH_PXF43687.1	C3H	1	zf-CCCH
GRACH_PXF43691.1	0_no_family_found	0	WD40
GRACH_PXF43692.1	SET	1	SET;FYRN;FYRC;
GRACH_PXF43693.1	MYB-related	1	Myb_DNA-binding
GRACH_PXF43711.1	0_no_family_found	0	DEAD;Helicase_C
GRACH_PXF43741.1	0_no_family_found	0	WD40
GRACH_PXF43775.1	C2H2	1	zf-C2H2
GRACH_PXF43795.1	0_no_family_found	0	DEAD;Helicase_C
GRACH_PXF43807.1	0_no_family_found	0	DEAD;Helicase_C
GRACH_PXF43808.1	0_no_family_found	0	CCT
GRACH_PXF43815.1	0_no_family_found	0	Sigma70_r4;Sigma70_r2
GRACH_PXF43830.1	C2H2	1	zf-C2H2
GRACH_PXF43842.1	0_no_family_found	0	DEAD;Helicase_C
GRACH_PXF43867.1	Zinc finger, MIZ type	1	zf-MIZ
GRACH_PXF43877.1	MYB-related	1	Myb_DNA-binding
GRACH_PXF43901.1	0_no_family_found	0	DEAD;Helicase_C
GRACH_PXF43904.1	HD-other	1	Homeobox
GRACH_PXF43934.1	C2H2	1	zf-C2H2
GRACH_PXF43963.1	0_no_family_found	0	Helicase_C
GRACH_PXF43975.1	0_no_family_found	0	Helicase_C;DEAD
GRACH_PXF43978.1	0_no_family_found	0	DEAD;Helicase_C
GRACH_PXF44002.1	DUF246 domain containing/O-FucT	1	O-FucT
GRACH_PXF44063.1	bZIP	2	bZIP_CDD;bZIP_1
GRACH_PXF44064.1	bZIP	2	bZIP_CDD;bZIP_2
GRACH_PXF44077.1	C2H2	1	zf-C2H2
GRACH_PXF44133.1	C2H2	1	zf-C2H2
GRACH_PXF44152.1	0_no_family_found	0	DEAD;Helicase_C
GRACH_PXF44200.1	0_no_family_found	0	WD40
GRACH_PXF44220.1	bZIP	2	bZIP_CDD;bZIP_1;bZIP_2
GRACH_PXF44228.1	0_no_family_found	0	WD40
GRACH_PXF44247.1	0_no_family_found	0	WD40
GRACH_PXF44292.1	0_no_family_found	0	DEAD
GRACH_PXF44377.1	0_no_family_found	0	WD40
GRACH_PXF44392.1	GNAT	1	Acetyltransf_1
GRACH_PXF44424.1	bHLH	1	HLH
GRACH_PXF44426.1	MYB-related	1	Myb_DNA-binding
GRACH_PXF44454.1	GNAT	1	Acetyltransf_1
GRACH_PXF44475.1	0_no_family_found	0	WD40
GRACH_PXF44480.1	0_no_family_found	0	PP2C
GRACH_PXF44500.1	0_no_family_found	0	Helicase_C;DEAD
GRACH_PXF44560.1	0_no_family_found	0	DEAD;Helicase_C
GRACH_PXF44572.1	GNAT	1	Acetyltransf_1
GRACH_PXF44581.1	DUF246 domain containing/O-FucT	1	O-FucT
GRACH_PXF44589.1	GNAT	1	Acetyltransf_1
GRACH_PXF44595.1	0_no_family_found	0	WD40
GRACH_PXF44604.1	C2H2	1	zf-C2H2
GRACH_PXF44605.1	C2H2	1	zf-C2H2
GRACH_PXF44619.1	FHA	1	FHA
GRACH_PXF44629.1	0_no_family_found	0	WD40
GRACH_PXF44636.1	0_no_family_found	0	WD40
GRACH_PXF44678.1	DDT	1	DDT;WSD
GRACH_PXF44686.1	C2H2	1	zf-C2H2
GRACH_PXF44690.1	MYB-related	1	Myb_DNA-binding
GRACH_PXF44691.1	MYB-related	1	Myb_DNA-binding
GRACH_PXF44711.1	TFb2	1	Tfb2
GRACH_PXF44717.1	0_no_family_found	0	WD40
GRACH_PXF44723.1	0_no_family_found	0	PP2C
GRACH_PXF44731.1	TRAF	1	BTB
GRACH_PXF44751.1	0_no_family_found	0	DEAD;Helicase_C
GRACH_PXF44819.1	0_no_family_found	0	DEAD;Helicase_C
GRACH_PXF44835.1	0_no_family_found	0	WD40
GRACH_PXF44865.1	PHD	1	PHD
GRACH_PXF44875.1	C2H2	1	zf-C2H2
GRACH_PXF44896.1	C2H2	1	zf-C2H2
GRACH_PXF44953.1	0_no_family_found	0	PAZ
GRACH_PXF44954.1	0_no_family_found	0	Piwi
GRACH_PXF45022.1	0_no_family_found	0	WD40
GRACH_PXF45024.1	0_no_family_found	0	WD40
GRACH_PXF45025.1	0_no_family_found	0	WD40
GRACH_PXF45032.1	0_no_family_found	0	WD40
GRACH_PXF45037.1	0_no_family_found	0	WD40
GRACH_PXF45050.1	C2H2	1	zf-C2H2
GRACH_PXF45096.1	bZIP	1	bZIP_CDD
GRACH_PXF45132.1	0_no_family_found	0	WD40
GRACH_PXF45154.1	SWI/SNF_SNF2	1	SNF2_N;Helicase_C
GRACH_PXF45155.1	SWI/SNF_SNF2	1	SNF2_N
GRACH_PXF45158.1	0_no_family_found	0	Helicase_C;DEAD
GRACH_PXF45172.1	0_no_family_found	0	DEAD;Helicase_C
GRACH_PXF45227.1	bZIP	2	bZIP_CDD;bZIP_1;bZIP_2
GRACH_PXF45241.1	0_no_family_found	0	Helicase_C
GRACH_PXF45272.1	SET	1	SET
GRACH_PXF45295.1	GNAT	1	Acetyltransf_1
GRACH_PXF45307.1	PcG_MSI	1	CAF1C_H4-bd;WD40
GRACH_PXF45316.1	C2H2	1	zf-C2H2
GRACH_PXF45328.1	C2H2	1	zf-C2H2
GRACH_PXF45330.1	C2H2	1	zf-C2H2
GRACH_PXF45331.1	C2H2	1	zf-C2H2
GRACH_PXF45354.1	MADS	1	SRF-TF
GRACH_PXF45363.1	GNAT	1	Acetyltransf_1
GRACH_PXF45429.1	GNAT	1	Acetyltransf_1
GRACH_PXF45432.1	0_no_family_found	0	Helicase_C
GRACH_PXF45433.1	bZIP	1	bZIP_1;bZIP_CDD
GRACH_PXF45436.1	SET	1	SET
GRACH_PXF45473.1	MYB-related	1	Myb_DNA-binding
GRACH_PXF45531.1	bZIP	1	bZIP_1;bZIP_CDD;bZIP_2
GRACH_PXF45577.1	Jumonji_Other	1	JmjC
GRACH_PXF45599.1	0_no_family_found	0	WD40
GRACH_PXF45604.1	bHLH	1	HLH
GRACH_PXF45609.1	MYB	1	two_or_more_Myb_DNA-binding;Myb_DNA-binding
GRACH_PXF45627.1	GARP_G2-like	1	G2-like_Domain
GRACH_PXF45639.1	bZIP	2	bZIP_CDD;bZIP_1
GRACH_PXF45641.1	RWP-RK	1	RWP-RK
GRACH_PXF45650.1	bZIP	1	bZIP_CDD
GRACH_PXF45670.1	0_no_family_found	0	Helicase_C
GRACH_PXF45695.1	MYB-related	1	Myb_DNA-binding
GRACH_PXF45706.1	bZIP	2	bZIP_CDD;bZIP_2
GRACH_PXF45720.1	0_no_family_found	0	WD40
GRACH_PXF45727.1	0_no_family_found	0	WD40
GRACH_PXF45810.1	0_no_family_found	0	PP2C
GRACH_PXF45840.1	HSF	1	HSF_DNA-bind
GRACH_PXF45848.1	bZIP	2	bZIP_CDD;bZIP_1;bZIP_2
GRACH_PXF45851.1	GNAT	1	Acetyltransf_1
GRACH_PXF45887.1	CCAAT_HAP2	1	CBFB_NFYA
GRACH_PXF45891.1	0_no_family_found	0	Helicase_C
GRACH_PXF45892.1	0_no_family_found	0	DEAD
GRACH_PXF45901.1	SWI/SNF_SNF2	1	SNF2_N;Helicase_C
GRACH_PXF45919.1	bHLH	1	HLH
GRACH_PXF45994.1	0_no_family_found	0	DEAD;Helicase_C
GRACH_PXF46008.1	0_no_family_found	0	DEAD;Helicase_C
GRACH_PXF46010.1	PcG_VEFS	1	VEFS-Box
GRACH_PXF46011.1	0_no_family_found	0	WD40
GRACH_PXF46031.1	0_no_family_found	0	Helicase_C
GRACH_PXF46051.1	SET	1	SET
GRACH_PXF46053.1	C2H2	1	zf-C2H2
GRACH_PXF46257.1	MYB-related	1	Myb_DNA-binding
GRACH_PXF46259.1	SWI/SNF_SNF2	1	SNF2_N;Helicase_C
GRACH_PXF46266.1	0_no_family_found	0	WD40
GRACH_PXF46272.1	GNAT	1	Acetyltransf_1
GRACH_PXF46279.1	0_no_family_found	0	WD40
GRACH_PXF46302.1	0_no_family_found	0	CCT
GRACH_PXF46310.1	0_no_family_found	0	CCT
GRACH_PXF46330.1	bZIP	1	bZIP_CDD
GRACH_PXF46341.1	C2H2	1	zf-C2H2
GRACH_PXF46365.1	0_no_family_found	0	CCT
GRACH_PXF46378.1	0_no_family_found	0	WD40
GRACH_PXF46462.1	0_no_family_found	0	Helicase_C
GRACH_PXF46463.1	0_no_family_found	0	DEAD
GRACH_PXF46488.1	0_no_family_found	0	WD40
GRACH_PXF46494.1	SWI/SNF_SNF2	1	SNF2_N;Helicase_C
GRACH_PXF46513.1	GNAT	1	Acetyltransf_1
GRACH_PXF46544.1	0_no_family_found	0	WD40
GRACH_PXF46547.1	MYB-related	1	Myb_DNA-binding
GRACH_PXF46557.1	GNAT	1	Acetyltransf_1
GRACH_PXF46563.1	Sigma70-like	1	Sigma70_r2;Sigma70_r4;Sigma70_r3
GRACH_PXF46606.1	0_no_family_found	0	WD40
GRACH_PXF46642.1	0_no_family_found	0	DEAD;Helicase_C
GRACH_PXF46673.1	E2F/DP	1	E2F_TDP
GRACH_PXF46674.1	0_no_family_found	0	CCT
GRACH_PXF46680.1	0_no_family_found	0	WD40
GRACH_PXF46708.1	0_no_family_found	0	Sigma70_r2;Sigma70_r4
GRACH_PXF46726.1	0_no_family_found	0	WD40
GRACH_PXF46744.1	SWI/SNF_SNF2	1	SNF2_N;Helicase_C
GRACH_PXF46755.1	GNAT	1	Acetyltransf_1
GRACH_PXF46787.1	0_no_family_found	0	WD40
GRACH_PXF46806.1	bZIP	1	bZIP_1;bZIP_CDD;bZIP_2
GRACH_PXF46812.1	C3H	1	zf-CCCH
GRACH_PXF46824.1	SWI/SNF_SNF2	1	SNF2_N;Helicase_C
GRACH_PXF46827.1	C2H2	1	zf-C2H2
GRACH_PXF46847.1	GNAT	1	Acetyltransf_1
GRACH_PXF46874.1	0_no_family_found	0	WD40
GRACH_PXF46882.1	C2H2	1	zf-C2H2
GRACH_PXF46932.1	0_no_family_found	0	WD40
GRACH_PXF46939.1	0_no_family_found	0	WD40
GRACH_PXF46979.1	PcG_VEFS	1	VEFS-Box
GRACH_PXF47020.1	C2H2	1	zf-C2H2
GRACH_PXF47036.1	bZIP	1	bZIP_CDD
GRACH_PXF47037.1	bZIP	1	bZIP_CDD
GRACH_PXF47038.1	bZIP	1	bZIP_CDD
GRACH_PXF47073.1	ARID	1	ARID
GRACH_PXF47095.1	SWI/SNF_SNF2	1	SNF2_N;Helicase_C
GRACH_PXF47113.1	0_no_family_found	0	PP2C
GRACH_PXF47123.1	0_no_family_found	0	WD40
GRACH_PXF47139.1	0_no_family_found	0	WD40
GRACH_PXF47158.1	0_no_family_found	0	DEAD
GRACH_PXF47185.1	GNAT	1	Acetyltransf_1
GRACH_PXF47191.1	SWI/SNF_SNF2	1	SNF2_N;Helicase_C
GRACH_PXF47214.1	CCAAT_HAP3	1	NF-YB
GRACH_PXF47219.1	0_no_family_found	0	WD40
GRACH_PXF47221.1	SWI/SNF_SNF2	1	SNF2_N;Helicase_C
GRACH_PXF47230.1	MYB	1	two_or_more_Myb_DNA-binding;Myb_DNA-binding
GRACH_PXF47283.1	C2H2	1	zf-C2H2
GRACH_PXF47286.1	PHD	1	PHD
GRACH_PXF47289.1	bZIP	1	bZIP_CDD
GRACH_PXF47295.1	FHA	1	FHA
GRACH_PXF47307.1	0_no_family_found	0	WD40
GRACH_PXF47308.1	0_no_family_found	0	WD40
GRACH_PXF47316.1	PHD	1	PHD
GRACH_PXF47325.1	0_no_family_found	0	WD40
GRACH_PXF47332.1	TRAF	1	BTB
GRACH_PXF47334.1	bZIP	1	bZIP_CDD
GRACH_PXF47356.1	CPP	1	TCR
GRACH_PXF47371.1	0_no_family_found	0	Helicase_C;DEAD
GRACH_PXF47413.1	0_no_family_found	0	WD40
GRACH_PXF47422.1	0_no_family_found	0	DEAD;Helicase_C
GRACH_PXF47426.1	0_no_family_found	0	Helicase_C;DEAD
GRACH_PXF47428.1	SET	1	SET
GRACH_PXF47450.1	DUF246 domain containing/O-FucT	1	O-FucT
GRACH_PXF47475.1	C2H2	1	zf-C2H2
GRACH_PXF47488.1	MYB-related	1	Myb_DNA-binding
GRACH_PXF47491.1	SET	1	SET
GRACH_PXF47501.1	bZIP	1	bZIP_1;bZIP_CDD
GRACH_PXF47507.1	MYB	1	two_or_more_Myb_DNA-binding;Myb_DNA-binding
GRACH_PXF47565.1	0_no_family_found	0	DEAD;Helicase_C
GRACH_PXF47566.1	SOH1	1	Med31
GRACH_PXF47583.1	0_no_family_found	0	DEAD;Helicase_C
GRACH_PXF47599.1	C2C2_GATA	1	GATA
GRACH_PXF47601.1	0_no_family_found	0	WD40
GRACH_PXF47602.1	bZIP	1	bZIP_CDD
GRACH_PXF47604.1	bZIP	1	bZIP_CDD
GRACH_PXF47613.1	0_no_family_found	0	WD40
GRACH_PXF47627.1	GNAT	1	Acetyltransf_1
GRACH_PXF47667.1	0_no_family_found	0	WD40
GRACH_PXF47700.1	CCAAT_HAP5	1	NF-YC
GRACH_PXF47701.1	0_no_family_found	0	DEAD;Helicase_C
GRACH_PXF47702.1	C2C2_GATA	1	GATA
GRACH_PXF47703.1	C2C2_GATA	1	GATA
GRACH_PXF47706.1	C2H2	1	zf-C2H2
GRACH_PXF47713.1	C2H2	1	zf-C2H2
GRACH_PXF47717.1	0_no_family_found	0	Ribonuclease_3
GRACH_PXF47736.1	C2H2	1	zf-C2H2
GRACH_PXF47740.1	ARID	1	ARID
GRACH_PXF47745.1	bHLH	1	HLH
GRACH_PXF47770.1	0_no_family_found	0	WD40
GRACH_PXF47797.1	0_no_family_found	0	WD40
GRACH_PXF47846.1	C2H2	1	zf-C2H2
GRACH_PXF47849.1	C2H2	1	zf-C2H2
GRACH_PXF47850.1	C2H2	1	zf-C2H2
GRACH_PXF47932.1	0_no_family_found	0	DEAD;Helicase_C
GRACH_PXF47940.1	0_no_family_found	0	WD40
GRACH_PXF47945.1	C2H2	1	zf-C2H2
GRACH_PXF47965.1	0_no_family_found	0	WD40
GRACH_PXF48004.1	MYB-related	1	Myb_DNA-binding
GRACH_PXF48024.1	0_no_family_found	0	PP2C
GRACH_PXF48032.1	0_no_family_found	0	PP2C
GRACH_PXF48033.1	0_no_family_found	0	DEAD;Helicase_C
GRACH_PXF48037.1	GNAT	1	Acetyltransf_1
GRACH_PXF48051.1	Rcd1-like	1	Rcd1
GRACH_PXF48060.1	0_no_family_found	0	DEAD;Helicase_C
GRACH_PXF48075.1	E2F/DP	1	E2F_TDP
GRACH_PXF48111.1	0_no_family_found	0	DEAD;Helicase_C
GRACH_PXF48112.1	TRAF	1	BTB
GRACH_PXF48116.1	0_no_family_found	0	DEAD
GRACH_PXF48124.1	0_no_family_found	0	WD40
GRACH_PXF48154.1	HMG	1	HMG_box
GRACH_PXF48155.1	C2H2	1	zf-C2H2
GRACH_PXF48166.1	0_no_family_found	0	WD40
GRACH_PXF48172.1	E2F/DP	1	E2F_TDP
GRACH_PXF48173.1	0_no_family_found	0	WD40
GRACH_PXF48185.1	bZIP	2	bZIP_CDD;bZIP_1
GRACH_PXF48192.1	0_no_family_found	0	DEAD;Helicase_C
GRACH_PXF48194.1	0_no_family_found	0	WD40
GRACH_PXF48209.1	PcG_FIE	1	FIE_clipped_for_HMM;WD40
GRACH_PXF48227.1	0_no_family_found	0	DEAD;Helicase_C
GRACH_PXF48229.1	bZIP	1	bZIP_1;bZIP_CDD
GRACH_PXF48252.1	MYB	1	two_or_more_Myb_DNA-binding;Myb_DNA-binding
GRACH_PXF48264.1	C2H2	1	zf-C2H2
GRACH_PXF48280.1	0_no_family_found	0	PP2C
GRACH_PXF48330.1	HD-other	1	Homeobox
GRACH_PXF48348.1	0_no_family_found	0	WD40
GRACH_PXF48359.1	0_no_family_found	0	DEAD;Helicase_C
GRACH_PXF48361.1	0_no_family_found	0	WD40
GRACH_PXF48375.1	SWI/SNF_SNF2	1	SNF2_N;Helicase_C
GRACH_PXF48406.1	0_no_family_found	0	Helicase_C;DEAD
GRACH_PXF48430.1	0_no_family_found	0	WD40
GRACH_PXF48466.1	C2H2	1	zf-C2H2
GRACH_PXF48482.1	0_no_family_found	0	DEAD;Helicase_C
GRACH_PXF48484.1	0_no_family_found	0	PP2C
GRACH_PXF48489.1	Sir2	1	SIR2
GRACH_PXF48498.1	C2H2	1	zf-C2H2
GRACH_PXF48507.1	bHLH	1	HLH
GRACH_PXF48513.1	C2H2	1	zf-C2H2
GRACH_PXF48515.1	0_no_family_found	0	WD40
GRACH_PXF48551.1	0_no_family_found	0	DEAD;Helicase_C
GRACH_PXF48558.1	SET	1	SET
GRACH_PXF48615.1	MADS	1	SRF-TF
GRACH_PXF48637.1	BSD domain containing	1	BSD
GRACH_PXF48644.1	bHLH	1	HLH
GRACH_PXF48659.1	Sigma70-like	1	Sigma70_r2;Sigma70_r4;Sigma70_r3
GRACH_PXF48660.1	bHLH	1	HLH
GRACH_PXF48682.1	MYB-related	1	Myb_DNA-binding
GRACH_PXF48698.1	C2H2	1	zf-C2H2
GRACH_PXF48715.1	MYB-related	1	Myb_DNA-binding
GRACH_PXF48720.1	bZIP	2	bZIP_CDD;bZIP_2
GRACH_PXF48722.1	C2H2	1	zf-C2H2
GRACH_PXF48733.1	0_no_family_found	0	DEAD;Helicase_C
GRACH_PXF48740.1	SWI/SNF_BAF60b	1	SWIB
GRACH_PXF48745.1	GNAT	1	Acetyltransf_1
GRACH_PXF48751.1	0_no_family_found	0	Ribonuclease_3;Helicase_C;DEAD
GRACH_PXF48773.1	C2H2	1	zf-C2H2
GRACH_PXF48796.1	MYB-related	1	Myb_DNA-binding
GRACH_PXF48826.1	SET	1	SET
GRACH_PXF48867.1	0_no_family_found	0	WD40
GRACH_PXF48879.1	0_no_family_found	0	WD40
GRACH_PXF48885.1	0_no_family_found	0	PP2C
GRACH_PXF48886.1	LIM	1	two_or_more_LIM;LIM
GRACH_PXF48888.1	SWI/SNF_SNF2	1	SNF2_N;Helicase_C
GRACH_PXF48892.1	C2H2	1	zf-C2H2
GRACH_PXF48893.1	bHLH	1	HLH
GRACH_PXF48907.1	bZIP	1	bZIP_1;bZIP_CDD
GRACH_PXF48926.1	0_no_family_found	0	PP2C
GRACH_PXF48927.1	FHA	1	FHA
GRACH_PXF48936.1	bZIP	1	bZIP_CDD
GRACH_PXF48937.1	bHLH	1	HLH
GRACH_PXF49007.1	SWI/SNF_SNF2	1	SNF2_N;Helicase_C
GRACH_PXF49054.1	SWI/SNF_SNF2	1	SNF2_N;Helicase_C
GRACH_PXF49060.1	SWI/SNF_BAF60b	1	SWIB
GRACH_PXF49068.1	C2H2	1	zf-C2H2
GRACH_PXF49075.1	MYB-related	1	Myb_DNA-binding
GRACH_PXF49087.1	DUF547 domain containing	1	DUF547
GRACH_PXF49097.1	0_no_family_found	0	zf-B_box
GRACH_PXF49107.1	C2H2	1	zf-C2H2
GRACH_PXF49115.1	0_no_family_found	0	DEAD;Helicase_C
GRACH_PXF49130.1	C2C2_GATA	1	GATA
GRACH_PXF49137.1	Jumonji_Other	1	JmjC
GRACH_PXF49152.1	0_no_family_found	0	WD40
GRACH_PXF49204.1	GNAT	1	Acetyltransf_1
GRACH_PXF49294.1	C2H2	1	zf-C2H2
GRACH_PXF49318.1	MYB-related	1	Myb_DNA-binding
GRACH_PXF49359.1	0_no_family_found	0	WD40
GRACH_PXF49379.1	HD-other	1	Homeobox
GRACH_PXF49408.1	0_no_family_found	0	CCT
GRACH_PXF49490.1	0_no_family_found	0	Helicase_C;DEAD
GRACH_PXF49493.1	0_no_family_found	0	WD40
GRACH_PXF49515.1	0_no_family_found	0	WD40
GRACH_PXF49516.1	HD-other	1	Homeobox
GRACH_PXF49550.1	mTERF	1	mTERF
GRACH_PXF49551.1	ARID	1	ARID
GRACH_PXF49556.1	0_no_family_found	0	Helicase_C
GRACH_PXF49590.1	MADS	1	SRF-TF
GRACH_PXF49599.1	0_no_family_found	0	WD40
GRACH_PXF49627.1	C2H2	1	zf-C2H2
GRACH_PXF49634.1	bZIP	1	bZIP_2;bZIP_CDD
GRACH_PXF49655.1	bZIP	1	bZIP_1;bZIP_2;bZIP_CDD
GRACH_PXF49657.1	Sin3	1	PAH
GRACH_PXF49673.1	bZIP	2	bZIP_CDD;bZIP_2
GRACH_PXF49688.1	MYB-related	1	Myb_DNA-binding
GRACH_PXF49732.1	0_no_family_found	0	WD40
GRACH_PXF49751.1	C2H2	1	zf-C2H2
GRACH_PXF49765.1	C2C2_CO-like	1	CCT;zf-B_box
GRACH_PXF49769.1	0_no_family_found	0	WD40
GRACH_PXF49794.1	0_no_family_found	0	PP2C
GRACH_PXF49807.1	0_no_family_found	0	DEAD;Helicase_C
GRACH_PXF49831.1	bZIP	1	bZIP_1;bZIP_2
GRACH_PXF49847.1	MYB	1	two_or_more_Myb_DNA-binding;Myb_DNA-binding
GRACH_PXF49881.1	0_no_family_found	0	WD40
GRACH_PXF49905.1	SWI/SNF_SNF2	1	SNF2_N;Helicase_C;DEAD
GRACH_PXF49908.1	TRAF	1	BTB
GRACH_PXF49984.1	0_no_family_found	0	DEAD;Helicase_C
GRACH_PXF49986.1	GARP_G2-like	1	G2-like_Domain
GRACH_PXF49990.1	bHLH	1	HLH
GRACH_PXF50008.1	SWI/SNF_SNF2	1	SNF2_N;Helicase_C
GRACH_PXF50012.1	DUF547 domain containing	1	DUF547
GRACH_PXF50015.1	E2F/DP	1	E2F_TDP
GRACH_PXF50017.1	MYB-related	1	Myb_DNA-binding
GRACH_PXF50053.1	0_no_family_found	0	Sigma70_r2
GRACH_PXF50054.1	C3H	1	zf-CCCH
GRACH_PXF50064.1	SWI/SNF_SNF2	1	SNF2_N;Helicase_C
GRACH_PXF50065.1	GNAT	1	Acetyltransf_1
GRACH_PXF50086.1	RWP-RK	1	RWP-RK
GRACH_PXF50088.1	0_no_family_found	0	WD40
GRACH_PXF50092.1	SWI/SNF_BAF60b	1	SWIB
GRACH_PXF50104.1	C3H	1	zf-CCCH
GRACH_PXF50169.1	RRN3	1	RRN3
GRACH_PXF50177.1	0_no_family_found	0	WD40
GRACH_PXF50180.1	SET	1	SET
Table S6. Protein sequences of detected TAP families with TAPscan v3 in red algae. Runs with TAPscan v3 were performed for all ten investigated red algae. Shown are all detected sequences, the assigned TAP family, the number of classifications for different TAP families and the detected protein domains. 0_no_family_found indicates, that the sequence was assigned to possible domains but no final a…

## Sheet: Porphyridium purpureum
Sequences	TAP families	Numbers	Domains
PORPU_evm.model.contig_2010.3	0_no_family_found	0	Sigma70_r4;Sigma70_r2
PORPU_evm.model.contig_2013.1	0_no_family_found	0	DEAD;Helicase_C
PORPU_evm.model.contig_2015.19	Sigma70-like	1	Sigma70_r2;Sigma70_r4;Sigma70_r3
PORPU_evm.model.contig_2020.35	MYB-related	1	SWIRM;Myb_DNA-binding
PORPU_evm.model.contig_2024.1	SET	1	SET
PORPU_evm.model.contig_2025.15	0_no_family_found	0	DEAD;Helicase_C
PORPU_evm.model.contig_2025.19	MYB-related	1	Myb_DNA-binding
PORPU_evm.model.contig_2025.67	0_no_family_found	0	Sigma70_r2
PORPU_evm.model.contig_2026.3	0_no_family_found	0	WD40
PORPU_evm.model.contig_2030.5	0_no_family_found	0	DEAD;Helicase_C
PORPU_evm.model.contig_2031.18	MADS	1	SRF-TF
PORPU_evm.model.contig_2032.18	C3H	1	zf-CCCH
PORPU_evm.model.contig_2032.25	C2H2	1	zf-C2H2
PORPU_evm.model.contig_2032.28	0_no_family_found	0	Ribonuclease_3
PORPU_evm.model.contig_2032.9	0_no_family_found	0	WD40
PORPU_evm.model.contig_2035b.13	SWI/SNF_SNF2	1	SNF2_N;Helicase_C
PORPU_evm.model.contig_2035b.30	C2H2	1	zf-C2H2
PORPU_evm.model.contig_2036.4	0_no_family_found	0	Helicase_C;DEAD
PORPU_evm.model.contig_2036.9	C2H2	1	zf-C2H2
PORPU_evm.model.contig_2044.18	C2H2	1	zf-C2H2
PORPU_evm.model.contig_2044.6	C2H2	1	zf-C2H2
PORPU_evm.model.contig_2050.2	Jumonji_Other	1	JmjC
PORPU_evm.model.contig_2051.13	GARP_G2-like	1	G2-like_Domain
PORPU_evm.model.contig_2051.34	C2C2_GATA	1	GATA
PORPU_evm.model.contig_2051.36	MYB-related	1	Myb_DNA-binding
PORPU_evm.model.contig_2051.4	0_no_family_found	0	DEAD;Helicase_C
PORPU_evm.model.contig_2052.2	0_no_family_found	0	Helicase_C;DEAD
PORPU_evm.model.contig_2052.7	0_no_family_found	0	WD40
PORPU_evm.model.contig_2053.8	DUF547 domain containing	1	DUF547
PORPU_evm.model.contig_2055.5	Zinc finger, MIZ type	1	zf-MIZ
PORPU_evm.model.contig_2057.8	GNAT	1	Acetyltransf_1
PORPU_evm.model.contig_2059.12	0_no_family_found	0	WD40
PORPU_evm.model.contig_2059.3	SET	1	SET
PORPU_evm.model.contig_2060.3	DUF246 domain containing/O-FucT	1	O-FucT
PORPU_evm.model.contig_2062.11	C2H2	1	zf-C2H2
PORPU_evm.model.contig_2064.6	0_no_family_found	0	WD40
PORPU_evm.model.contig_2065.7	SET	1	SET
PORPU_evm.model.contig_2066.10	DUF246 domain containing/O-FucT	1	O-FucT
PORPU_evm.model.contig_2069.4	GNAT	1	Acetyltransf_1
PORPU_evm.model.contig_2070.11	0_no_family_found	0	Ribonuclease_3;dsrm
PORPU_evm.model.contig_2073.11	SWI/SNF_SNF2	1	SNF2_N;Helicase_C
PORPU_evm.model.contig_2073.8	bZIP	2	bZIP_CDD;bZIP_2
PORPU_evm.model.contig_2073.9	PLATZ	1	PLATZ
PORPU_evm.model.contig_2075.1	0_no_family_found	0	WD40
PORPU_evm.model.contig_2076.1	bHLH	1	HLH
PORPU_evm.model.contig_2077.13	SWI/SNF_SNF2	1	SNF2_N;Helicase_C
PORPU_evm.model.contig_2077.17	C2H2	1	zf-C2H2
PORPU_evm.model.contig_2077.8	bZIP	2	bZIP_CDD;bZIP_1;bZIP_2;bZIP_AUREO
PORPU_evm.model.contig_2082.8	Argonaute	1	Piwi;PAZ
PORPU_evm.model.contig_2082.9	0_no_family_found	0	PP2C
PORPU_evm.model.contig_2083.18	C2H2	1	zf-C2H2
PORPU_evm.model.contig_2083.6	CCAAT_Dr1	1	CCAAT-Dr1_Domain
PORPU_evm.model.contig_2084.3	0_no_family_found	0	WD40
PORPU_evm.model.contig_2084.4	0_no_family_found	0	WD40
PORPU_evm.model.contig_2084.5	0_no_family_found	0	WD40
PORPU_evm.model.contig_2084.6	0_no_family_found	0	WD40
PORPU_evm.model.contig_2084.7	0_no_family_found	0	WD40
PORPU_evm.model.contig_2084.9	0_no_family_found	0	WD40
PORPU_evm.model.contig_2085.6	MYB-related	1	Myb_DNA-binding
PORPU_evm.model.contig_2086.4	SET	1	SET
PORPU_evm.model.contig_2088.6	GNAT	1	Acetyltransf_1
PORPU_evm.model.contig_2089.10	C3H	1	zf-CCCH
PORPU_evm.model.contig_2089.1	0_no_family_found	0	WD40
PORPU_evm.model.contig_2089.8	0_no_family_found	0	WD40
PORPU_evm.model.contig_2090.23	0_no_family_found	0	WD40
PORPU_evm.model.contig_2090.33	0_no_family_found	0	WD40
PORPU_evm.model.contig_2090.3	C2H2	1	zf-C2H2
PORPU_evm.model.contig_2090.6	MYB	1	two_or_more_Myb_DNA-binding;Myb_DNA-binding
PORPU_evm.model.contig_2090.9	bZIP	1	bZIP_1;bZIP_CDD
PORPU_evm.model.contig_2093.5	C2H2	1	zf-C2H2
PORPU_evm.model.contig_2095.1	HD-other	1	Homeobox
PORPU_evm.model.contig_2098.6	GNAT	1	Acetyltransf_1
PORPU_evm.model.contig_2102.14	0_no_family_found	0	PP2C
PORPU_evm.model.contig_2102.1	C2H2	1	zf-C2H2
PORPU_evm.model.contig_2102.4	bZIP	1	bZIP_1;bZIP_CDD
PORPU_evm.model.contig_2106.3	0_no_family_found	0	DEAD;Helicase_C
PORPU_evm.model.contig_2107.3	bZIP	2	bZIP_CDD;bZIP_2
PORPU_evm.model.contig_2107.4	bZIP	1	bZIP_1;bZIP_CDD;bZIP_2;bZIP_AUREO
PORPU_evm.model.contig_2107.5	bZIP	2	bZIP_CDD;bZIP_2;bZIP_AUREO;bZIP_1
PORPU_evm.model.contig_2108.1	PHD	1	PHD;WHIM1
PORPU_evm.model.contig_2108.6	PHD	1	SET;PHD
PORPU_evm.model.contig_2109.6	MYB-related	1	Myb_DNA-binding
PORPU_evm.model.contig_2112.4	0_no_family_found	0	WD40
PORPU_evm.model.contig_2116.9	MYB-related	1	Myb_DNA-binding
PORPU_evm.model.contig_2118.10	Sigma70-like	1	Sigma70_r2;Sigma70_r4;Sigma70_r3
PORPU_evm.model.contig_2126.10	0_no_family_found	0	Helicase_C;DEAD
PORPU_evm.model.contig_2126.16	0_no_family_found	0	Helicase_C
PORPU_evm.model.contig_2127.4	0_no_family_found	0	dsrm
PORPU_evm.model.contig_2130.9	C2H2	1	zf-C2H2
PORPU_evm.model.contig_2132.9	SWI/SNF_SNF2	1	SNF2_N;Helicase_C
PORPU_evm.model.contig_2139.15	0_no_family_found	0	WD40
PORPU_evm.model.contig_2141.4	MYB-related	1	Myb_DNA-binding
PORPU_evm.model.contig_2141.5	0_no_family_found	0	DEAD;Helicase_C
PORPU_evm.model.contig_2145.1	0_no_family_found	0	WD40
PORPU_evm.model.contig_2146.21	0_no_family_found	0	WD40
PORPU_evm.model.contig_2146.25	DDT	1	WSD;DDT
PORPU_evm.model.contig_2148.4	C2H2	1	zf-C2H2
PORPU_evm.model.contig_2150.20	C2H2	1	zf-C2H2
PORPU_evm.model.contig_2154.13	CCAAT_HAP5	1	NF-YC
PORPU_evm.model.contig_2165.1	CPP	1	TCR
PORPU_evm.model.contig_2173.2	0_no_family_found	0	WD40
PORPU_evm.model.contig_2173.9	0_no_family_found	0	DEAD;Helicase_C
PORPU_evm.model.contig_2175.1	RWP-RK	1	RWP-RK
PORPU_evm.model.contig_2175.4	TRAF	1	BTB
PORPU_evm.model.contig_2180.3	SWI/SNF_SNF2	1	SNF2_N;Helicase_C
PORPU_evm.model.contig_2181.2	0_no_family_found	0	WD40
PORPU_evm.model.contig_2181.5	C3H	1	zf-CCCH
PORPU_evm.model.contig_2186.6	MYB-related	1	Myb_DNA-binding
PORPU_evm.model.contig_2187.1	C3H	1	zf-CCCH
PORPU_evm.model.contig_2190.11	TRAF	1	BTB
PORPU_evm.model.contig_2210.1	MYB-related	1	Myb_DNA-binding
PORPU_evm.model.contig_2210.5	CCAAT_HAP2	1	CBFB_NFYA
PORPU_evm.model.contig_2216.1	Sigma70-like	1	Sigma70_r2;Sigma70_r4;Sigma70_r3
PORPU_evm.model.contig_2222.1	0_no_family_found	0	DEAD
PORPU_evm.model.contig_2227.5	MYB	1	two_or_more_Myb_DNA-binding;Myb_DNA-binding
PORPU_evm.model.contig_2244.6	RWP-RK	1	RWP-RK
PORPU_evm.model.contig_2246.6	C2H2	1	zf-C2H2
PORPU_evm.model.contig_2253.1	GNAT	1	Acetyltransf_1
PORPU_evm.model.contig_2259.3	FHA	1	FHA
PORPU_evm.model.contig_2262.10	Coactivator p15	1	PC4
PORPU_evm.model.contig_2268.3	MYB	1	two_or_more_Myb_DNA-binding;Myb_DNA-binding
PORPU_evm.model.contig_2271.2	HD-other	1	Homeobox
PORPU_evm.model.contig_2271.5	0_no_family_found	0	WD40
PORPU_evm.model.contig_2273.17	FHA	1	FHA
PORPU_evm.model.contig_2273.2	0_no_family_found	0	DEAD;Helicase_C
PORPU_evm.model.contig_2274.1	0_no_family_found	0	DEAD;Helicase_C
PORPU_evm.model.contig_2279.11	GNAT	1	Acetyltransf_1
PORPU_evm.model.contig_2282.14	GNAT	1	Acetyltransf_1
PORPU_evm.model.contig_2282.16	0_no_family_found	0	DEAD;Helicase_C
PORPU_evm.model.contig_2282.2	HD-other	1	Homeobox
PORPU_evm.model.contig_2282.5	Jumonji_Other	1	PHD;JmjC
PORPU_evm.model.contig_2283.2	BSD domain containing	1	BSD
PORPU_evm.model.contig_2283.5	MYB-related	1	Myb_DNA-binding
PORPU_evm.model.contig_2284.16	0_no_family_found	0	DEAD;Helicase_C
PORPU_evm.model.contig_2284.2	bZIP	2	bZIP_AUREO;bZIP_CDD;bZIP_1;bZIP_2
PORPU_evm.model.contig_2284.3	bZIP	2	bZIP_CDD;bZIP_1;bZIP_2
PORPU_evm.model.contig_2284.8	bZIP	1	bZIP_1;bZIP_2;bZIP_CDD
PORPU_evm.model.contig_2286.17	MYB-related	1	Myb_DNA-binding
PORPU_evm.model.contig_2286.1	C2H2	1	zf-C2H2
PORPU_evm.model.contig_2286.20	RRN3	1	RRN3
PORPU_evm.model.contig_2292.1	MYB-related	1	Myb_DNA-binding
PORPU_evm.model.contig_2292.8	0_no_family_found	0	DEAD;Helicase_C
PORPU_evm.model.contig_2294.2	0_no_family_found	0	WD40
PORPU_evm.model.contig_2295.8	0_no_family_found	0	WD40
PORPU_evm.model.contig_2300.1	0_no_family_found	0	WD40
PORPU_evm.model.contig_2302.6	MYB-related	1	Myb_DNA-binding
PORPU_evm.model.contig_2302.9	Sigma70-like	1	Sigma70_r2;Sigma70_r4;Sigma70_r3
PORPU_evm.model.contig_2303.1	PHD	1	PHD
PORPU_evm.model.contig_2303.3	RWP-RK	1	RWP-RK
PORPU_evm.model.contig_2305.9	0_no_family_found	0	DEAD;Helicase_C
PORPU_evm.model.contig_2314.2	0_no_family_found	0	DEAD;Helicase_C
PORPU_evm.model.contig_2334.1	0_no_family_found	0	WD40
PORPU_evm.model.contig_2340.8	GNAT	1	Acetyltransf_1
PORPU_evm.model.contig_2346.7	0_no_family_found	0	WD40
PORPU_evm.model.contig_2349.2	RWP-RK	1	RWP-RK
PORPU_evm.model.contig_2350.7	0_no_family_found	0	WD40
PORPU_evm.model.contig_2357.2	SET	1	SET
PORPU_evm.model.contig_2357.3	0_no_family_found	0	Ribonuclease_3;dsrm
PORPU_evm.model.contig_2359.6	Sir2	1	SIR2
PORPU_evm.model.contig_2386.1	SWI/SNF_BAF60b	1	SWIB
PORPU_evm.model.contig_2404.1	C2H2	1	zf-C2H2
PORPU_evm.model.contig_2421.1	C2H2	1	zf-C2H2
PORPU_evm.model.contig_2444.4	MYB-related	1	Myb_DNA-binding
PORPU_evm.model.contig_2444.5	0_no_family_found	0	START
PORPU_evm.model.contig_2446.1	C2H2	1	zf-C2H2
PORPU_evm.model.contig_2446.2	C2H2	1	zf-C2H2
PORPU_evm.model.contig_2446.3	C2H2	1	zf-C2H2
PORPU_evm.model.contig_2452.1	0_no_family_found	0	WD40
PORPU_evm.model.contig_2468.2	CPP	1	TCR
PORPU_evm.model.contig_2494.11	0_no_family_found	0	DEAD;Helicase_C
PORPU_evm.model.contig_2499.4	C2H2	1	zf-C2H2
PORPU_evm.model.contig_2501.2	0_no_family_found	0	PP2C
PORPU_evm.model.contig_2502.9	0_no_family_found	0	DEAD;Helicase_C
PORPU_evm.model.contig_2510.1	Jumonji_Other	1	JmjC;JmjN
PORPU_evm.model.contig_2510.2	0_no_family_found	0	WD40
PORPU_evm.model.contig_2513.1	0_no_family_found	0	Helicase_C;DEAD
PORPU_evm.model.contig_2621.4	C2H2	1	zf-C2H2
PORPU_evm.model.contig_2672.1	SWI/SNF_SNF2	1	SNF2_N;Helicase_C
PORPU_evm.model.contig_2712.1	LIM	1	two_or_more_LIM;LIM
PORPU_evm.model.contig_2715.1	mTERF	1	mTERF
PORPU_evm.model.contig_3384.2	C2H2	1	zf-C2H2
PORPU_evm.model.contig_3385.6	0_no_family_found	0	DEAD;Helicase_C
PORPU_evm.model.contig_3387.5	0_no_family_found	0	DEAD;Helicase_C
PORPU_evm.model.contig_3388.6	MBF1	1	MBF1
PORPU_evm.model.contig_3388.7	0_no_family_found	0	DEAD
PORPU_evm.model.contig_3389.2	0_no_family_found	0	DEAD;Helicase_C
PORPU_evm.model.contig_3392.14	CCAAT_HAP5	1	NF-YC
PORPU_evm.model.contig_3392.5	0_no_family_found	0	Helicase_C
PORPU_evm.model.contig_3392.7	CSD	1	CSD
PORPU_evm.model.contig_3392.8	CSD	1	CSD
PORPU_evm.model.contig_3392.9	CSD	1	CSD
PORPU_evm.model.contig_3395.5	0_no_family_found	0	DEAD
PORPU_evm.model.contig_3396.8	MYB-related	1	Myb_DNA-binding
PORPU_evm.model.contig_3397.12	MYB	1	two_or_more_Myb_DNA-binding;Myb_DNA-binding
PORPU_evm.model.contig_3397.20	0_no_family_found	0	WD40
PORPU_evm.model.contig_3397.6	C2H2	1	zf-C2H2
PORPU_evm.model.contig_3397.7	C2H2	1	zf-C2H2
PORPU_evm.model.contig_3399.7	RWP-RK	1	RWP-RK
PORPU_evm.model.contig_3401.4	C2H2	1	zf-C2H2
PORPU_evm.model.contig_3402.10	MYB	1	two_or_more_Myb_DNA-binding;Myb_DNA-binding
PORPU_evm.model.contig_3402.11	MYB	1	two_or_more_Myb_DNA-binding;Myb_DNA-binding
PORPU_evm.model.contig_3402.9	MYB	1	two_or_more_Myb_DNA-binding;Myb_DNA-binding
PORPU_evm.model.contig_3410.12	Sir2	1	SIR2
PORPU_evm.model.contig_3414.2	0_no_family_found	0	Helicase_C;DEAD;Ribonuclease_3
PORPU_evm.model.contig_3416.10	SOH1	1	Med31
PORPU_evm.model.contig_3417.2	MYB-related	1	Myb_DNA-binding
PORPU_evm.model.contig_3419.8	0_no_family_found	0	DEAD;Helicase_C
PORPU_evm.model.contig_3420.8	C2C2_GATA	1	GATA
PORPU_evm.model.contig_3421.2	0_no_family_found	0	MEKHLA
PORPU_evm.model.contig_3421.3	0_no_family_found	0	DEAD;Helicase_C
PORPU_evm.model.contig_3422.1	0_no_family_found	0	WD40
PORPU_evm.model.contig_3423.10	GNAT	1	Acetyltransf_1
PORPU_evm.model.contig_3423.21	SWI/SNF_SNF2	1	SNF2_N;Helicase_C
PORPU_evm.model.contig_3423.23	C2H2	1	zf-C2H2
PORPU_evm.model.contig_3425.10	TFb2	1	Tfb2
PORPU_evm.model.contig_3427.6	mTERF	1	mTERF
PORPU_evm.model.contig_3428.4	C2H2	1	zf-C2H2
PORPU_evm.model.contig_3435.13	0_no_family_found	0	DEAD;Helicase_C
PORPU_evm.model.contig_3435.19	0_no_family_found	0	WD40
PORPU_evm.model.contig_3436.4	0_no_family_found	0	WD40
PORPU_evm.model.contig_3438.2	GNAT	1	Acetyltransf_1
PORPU_evm.model.contig_3439.2	bZIP	1	bZIP_1;bZIP_CDD;bZIP_2
PORPU_evm.model.contig_3439.5	0_no_family_found	0	WD40
PORPU_evm.model.contig_3441.14	0_no_family_found	0	Helicase_C;DEAD
PORPU_evm.model.contig_3441.15	PHD	1	PHD
PORPU_evm.model.contig_3441.20	0_no_family_found	0	PP2C
PORPU_evm.model.contig_3443.13	bZIP	1	bZIP_1;bZIP_CDD;bZIP_2
PORPU_evm.model.contig_3444.2	MYB-related	1	Myb_DNA-binding
PORPU_evm.model.contig_3445.4	0_no_family_found	0	DEAD;Helicase_C
PORPU_evm.model.contig_3447.3	ARID	1	ARID
PORPU_evm.model.contig_3450.27	0_no_family_found	0	DEAD;Helicase_C
PORPU_evm.model.contig_3450.5	0_no_family_found	0	DEAD;Helicase_C
PORPU_evm.model.contig_3451.10	0_no_family_found	0	DEAD;Helicase_C
PORPU_evm.model.contig_3453.6	Argonaute	1	Piwi;PAZ
PORPU_evm.model.contig_3456.2	0_no_family_found	0	WD40
PORPU_evm.model.contig_3458.11	0_no_family_found	0	CCT
PORPU_evm.model.contig_3458.14	C2H2	1	zf-C2H2
PORPU_evm.model.contig_3462.1	0_no_family_found	0	WD40
PORPU_evm.model.contig_3463.4	E2F/DP	1	E2F_TDP
PORPU_evm.model.contig_3468.6	0_no_family_found	0	PP2C
PORPU_evm.model.contig_3469.2	TRAF	1	BTB
PORPU_evm.model.contig_3471.8	Sin3	1	PAH
PORPU_evm.model.contig_3476.2	MYB-related	1	Myb_DNA-binding
PORPU_evm.model.contig_3478.13	Jumonji_Other	1	JmjC
PORPU_evm.model.contig_3478.1	C2H2	1	zf-C2H2
PORPU_evm.model.contig_3478.8	Zinc finger, AN1 and A20 type	1	zf-AN1
PORPU_evm.model.contig_3478.9	0_no_family_found	0	WD40
PORPU_evm.model.contig_3479.1	0_no_family_found	0	PP2C
PORPU_evm.model.contig_3483.5	MYB-related	1	Myb_DNA-binding
PORPU_evm.model.contig_3491.13	C2H2	1	zf-C2H2
PORPU_evm.model.contig_3491.14	C2H2	1	zf-C2H2
PORPU_evm.model.contig_3491.5	0_no_family_found	0	DEAD;Helicase_C
PORPU_evm.model.contig_3494.2	bZIP	2	bZIP_CDD;bZIP_1;bZIP_2;bZIP_AUREO
PORPU_evm.model.contig_3494.6	C3H	1	zf-CCCH
PORPU_evm.model.contig_3495.3	HD-other	1	Homeobox
PORPU_evm.model.contig_3495.4	HD-other	1	Homeobox
PORPU_evm.model.contig_3495.6	0_no_family_found	0	DEAD;Helicase_C
PORPU_evm.model.contig_3507.2	0_no_family_found	0	Helicase_C
PORPU_evm.model.contig_3508.1	LIM	1	two_or_more_LIM;LIM
PORPU_evm.model.contig_3509.14	0_no_family_found	0	DEAD;Helicase_C
PORPU_evm.model.contig_3512.2	0_no_family_found	0	WD40
PORPU_evm.model.contig_3524.8	0_no_family_found	0	WD40
PORPU_evm.model.contig_3525.5	C2H2	1	zf-C2H2
PORPU_evm.model.contig_3527.4	0_no_family_found	0	WD40
PORPU_evm.model.contig_3542.9	PcG_MSI	1	CAF1C_H4-bd;WD40
PORPU_evm.model.contig_3551.3	MYB-related	1	Myb_DNA-binding
PORPU_evm.model.contig_3558.1	Sigma70-like	1	Sigma70_r2;Sigma70_r4;Sigma70_r3
PORPU_evm.model.contig_3564.3	0_no_family_found	0	WD40
PORPU_evm.model.contig_3568.2	0_no_family_found	0	WD40
PORPU_evm.model.contig_3572.2	MYB-related	1	Myb_DNA-binding
PORPU_evm.model.contig_3577.4	C2H2	1	zf-C2H2
PORPU_evm.model.contig_3578.1	MYB	1	two_or_more_Myb_DNA-binding;Myb_DNA-binding
PORPU_evm.model.contig_3580.1	SET	1	SET
PORPU_evm.model.contig_3592.2	0_no_family_found	0	DEAD;Helicase_C
PORPU_evm.model.contig_3597.6	0_no_family_found	0	Helicase_C
PORPU_evm.model.contig_3599.1	MYB	1	two_or_more_Myb_DNA-binding;Myb_DNA-binding
PORPU_evm.model.contig_3599.2	MYB-related	1	Myb_DNA-binding
PORPU_evm.model.contig_3601.2	C2H2	1	zf-C2H2
PORPU_evm.model.contig_3605.3	0_no_family_found	0	DEAD;Helicase_C
PORPU_evm.model.contig_3606.2	GNAT	1	Acetyltransf_1
PORPU_evm.model.contig_3620.3	0_no_family_found	0	PP2C
PORPU_evm.model.contig_3637.2	GNAT	1	Acetyltransf_1
PORPU_evm.model.contig_3669.1	C2H2	1	zf-C2H2
PORPU_evm.model.contig_3698.3	C2H2	1	zf-C2H2
PORPU_evm.model.contig_3807.1	0_no_family_found	0	PP2C
PORPU_evm.model.contig_3811.1	C2H2	1	zf-C2H2
PORPU_evm.model.contig_3821.1	MYB	1	two_or_more_Myb_DNA-binding;Myb_DNA-binding
PORPU_evm.model.contig_429.4	GNAT	1	Acetyltransf_1
PORPU_evm.model.contig_429.6	0_no_family_found	0	Sigma70_r2
PORPU_evm.model.contig_430.2	0_no_family_found	0	WD40
PORPU_evm.model.contig_435.15	C2H2	1	zf-C2H2
PORPU_evm.model.contig_435.5	HSF	1	HSF_DNA-bind
PORPU_evm.model.contig_440.4	0_no_family_found	0	WD40
PORPU_evm.model.contig_4400.3	bZIP	1	bZIP_CDD
PORPU_evm.model.contig_4402.1	C2H2	1	zf-C2H2
PORPU_evm.model.contig_4402.7	SET	1	SET
PORPU_evm.model.contig_4404.15	Jumonji_Other	1	JmjC
PORPU_evm.model.contig_4404.19	E2F/DP	1	E2F_TDP
PORPU_evm.model.contig_4404.1	C2H2	1	zf-C2H2
PORPU_evm.model.contig_4405.4	0_no_family_found	0	WD40
PORPU_evm.model.contig_4408.4	0_no_family_found	0	WD40
PORPU_evm.model.contig_441.23	C3H	1	zf-CCCH
PORPU_evm.model.contig_441.27	0_no_family_found	0	PP2C
PORPU_evm.model.contig_4410.11	DUF547 domain containing	1	DUF547
PORPU_evm.model.contig_4410.19	MYB	1	two_or_more_Myb_DNA-binding;Myb_DNA-binding
PORPU_evm.model.contig_4410.20	0_no_family_found	0	DEAD;Helicase_C
PORPU_evm.model.contig_4410.23	GNAT	1	Acetyltransf_1
PORPU_evm.model.contig_4413.6	Rcd1-like	1	Rcd1
PORPU_evm.model.contig_4416.19	HD-other	1	Homeobox
PORPU_evm.model.contig_4416.8	0_no_family_found	0	DEAD;Helicase_C
PORPU_evm.model.contig_4424.2	C2H2	1	zf-C2H2
PORPU_evm.model.contig_4424.8	bZIP	1	bZIP_1;bZIP_CDD;bZIP_2
PORPU_evm.model.contig_4428.1	0_no_family_found	0	WD40
PORPU_evm.model.contig_4428.5	MYB	1	two_or_more_Myb_DNA-binding;Myb_DNA-binding
PORPU_evm.model.contig_4429.1	MYB	1	two_or_more_Myb_DNA-binding;Myb_DNA-binding
PORPU_evm.model.contig_4431.6	0_no_family_found	0	WD40
PORPU_evm.model.contig_4433.1	C2H2	1	zf-C2H2
PORPU_evm.model.contig_4438.19	SWI/SNF_SNF2	1	SNF2_N;Helicase_C
PORPU_evm.model.contig_444.1	MYB	1	two_or_more_Myb_DNA-binding;Myb_DNA-binding
PORPU_evm.model.contig_444.20	PHD	1	PHD
PORPU_evm.model.contig_444.5	0_no_family_found	0	WD40
PORPU_evm.model.contig_4440.3	GNAT	1	Acetyltransf_1
PORPU_evm.model.contig_4443.1	C2H2	1	zf-C2H2
PORPU_evm.model.contig_4443.2	C2H2	1	zf-C2H2
PORPU_evm.model.contig_4445.1	0_no_family_found	0	WD40
PORPU_evm.model.contig_4446.12	0_no_family_found	0	WD40
PORPU_evm.model.contig_4446.20	MYB-related	1	Myb_DNA-binding
PORPU_evm.model.contig_4446.6	0_no_family_found	0	K-box
PORPU_evm.model.contig_4447.8	SWI/SNF_BAF60b	1	SWIB
PORPU_evm.model.contig_4448.7	0_no_family_found	0	WD40
PORPU_evm.model.contig_4449.2	0_no_family_found	0	WD40
PORPU_evm.model.contig_4450.3	0_no_family_found	0	WD40
PORPU_evm.model.contig_4450.4	0_no_family_found	0	WD40
PORPU_evm.model.contig_4455.1	Zinc finger, AN1 and A20 type	1	zf-AN1
PORPU_evm.model.contig_4455.3	PcG_MSI	1	CAF1C_H4-bd;WD40
PORPU_evm.model.contig_4456.12	0_no_family_found	0	WD40
PORPU_evm.model.contig_4456.15	0_no_family_found	0	PP2C
PORPU_evm.model.contig_4461.3	C2H2	1	zf-C2H2
PORPU_evm.model.contig_4462.4	MYB-related	1	Myb_DNA-binding
PORPU_evm.model.contig_4467.1	0_no_family_found	0	WD40
PORPU_evm.model.contig_4469.3	0_no_family_found	0	DEAD
PORPU_evm.model.contig_447.10	DUF547 domain containing	1	DUF547
PORPU_evm.model.contig_447.4	0_no_family_found	0	DEAD;Helicase_C
PORPU_evm.model.contig_447.9	C2H2	1	zf-C2H2
PORPU_evm.model.contig_4473.5	0_no_family_found	0	WD40
PORPU_evm.model.contig_4474.1	SWI/SNF_SNF2	1	SNF2_N;Helicase_C
PORPU_evm.model.contig_4475.1	0_no_family_found	0	WD40
PORPU_evm.model.contig_4476.3	SWI/SNF_SNF2	1	SNF2_N;Helicase_C;DEAD
PORPU_evm.model.contig_448.10	0_no_family_found	0	DEAD;Helicase_C
PORPU_evm.model.contig_4480.2	0_no_family_found	0	WD40
PORPU_evm.model.contig_4482.5	0_no_family_found	0	DEAD;Helicase_C
PORPU_evm.model.contig_4483.9	SWI/SNF_SNF2	1	SNF2_N;Helicase_C
PORPU_evm.model.contig_4486.1	GARP_G2-like	1	G2-like_Domain
PORPU_evm.model.contig_4486.2	Med7	1	Med7
PORPU_evm.model.contig_4491.17	GNAT	1	Acetyltransf_1
PORPU_evm.model.contig_4492.1	DUF547 domain containing	1	DUF547
PORPU_evm.model.contig_4493.3	CCAAT_Dr1	1	CCAAT-Dr1_Domain
PORPU_evm.model.contig_4494.3	HD-other	1	Homeobox
PORPU_evm.model.contig_4495.1	bZIP	1	bZIP_CDD
PORPU_evm.model.contig_4495.7	0_no_family_found	0	WD40
PORPU_evm.model.contig_4496.3	C3H	1	zf-CCCH
PORPU_evm.model.contig_450.3	0_no_family_found	0	Helicase_C;DEAD
PORPU_evm.model.contig_450.7	SET	1	SET
PORPU_evm.model.contig_4500.3	SET	1	SET
PORPU_evm.model.contig_4508.1	0_no_family_found	0	WD40
PORPU_evm.model.contig_4512.4	GNAT	1	Acetyltransf_1
PORPU_evm.model.contig_4515.2	0_no_family_found	0	DEAD;Helicase_C
PORPU_evm.model.contig_4516.1	0_no_family_found	0	WD40
PORPU_evm.model.contig_452.16	SWI/SNF_SNF2	1	SNF2_N;Helicase_C
PORPU_evm.model.contig_4523.6	0_no_family_found	0	WD40
PORPU_evm.model.contig_4524.1	0_no_family_found	0	FYRC;FYRN
PORPU_evm.model.contig_4527.1	SWI/SNF_SNF2	1	SNF2_N;Helicase_C;QLQ
PORPU_evm.model.contig_4530.1	0_no_family_found	0	DEAD;Helicase_C
PORPU_evm.model.contig_4532.2	Argonaute	1	Piwi;PAZ
PORPU_evm.model.contig_454.10	GNAT	1	Acetyltransf_1
PORPU_evm.model.contig_454.6	MADS	1	SRF-TF
PORPU_evm.model.contig_454.8	DUF547 domain containing	1	DUF547
PORPU_evm.model.contig_454.9	0_no_family_found	0	DEAD;Helicase_C
PORPU_evm.model.contig_457.2	SET	1	SET
PORPU_evm.model.contig_458.3	0_no_family_found	0	WD40
PORPU_evm.model.contig_4590.3	0_no_family_found	0	PP2C
PORPU_evm.model.contig_4592.1	HD-other	1	Homeobox
PORPU_evm.model.contig_461.3	MYB-related	1	Myb_DNA-binding
PORPU_evm.model.contig_462.10	0_no_family_found	0	Helicase_C;DEAD
PORPU_evm.model.contig_462.18	C2H2	1	zf-C2H2
PORPU_evm.model.contig_462.19	C2H2	1	zf-C2H2
PORPU_evm.model.contig_464.6	MYB-related	1	Myb_DNA-binding
PORPU_evm.model.contig_468.12	0_no_family_found	0	DEAD;Helicase_C
PORPU_evm.model.contig_472.17	BSD domain containing	1	BSD
PORPU_evm.model.contig_472.1	C2H2	1	zf-C2H2
PORPU_evm.model.contig_472.6	0_no_family_found	0	WD40
PORPU_evm.model.contig_475.1	C3H	1	zf-CCCH
PORPU_evm.model.contig_477.6	0_no_family_found	0	WD40
PORPU_evm.model.contig_478.2	0_no_family_found	0	WD40
PORPU_evm.model.contig_478.3	DUF246 domain containing/O-FucT	1	O-FucT
PORPU_evm.model.contig_481.6	MYB-related	1	Myb_DNA-binding
PORPU_evm.model.contig_482.9	0_no_family_found	0	CCT
PORPU_evm.model.contig_483.3	SWI/SNF_SNF2	1	SNF2_N;Helicase_C;DEAD
PORPU_evm.model.contig_489.1	SWI/SNF_BAF60b	1	SWIB
PORPU_evm.model.contig_493.12	0_no_family_found	0	WD40
PORPU_evm.model.contig_493.13	0_no_family_found	0	WD40
PORPU_evm.model.contig_493.14	MYB-related	1	Myb_DNA-binding
PORPU_evm.model.contig_493.21	mTERF	1	mTERF
PORPU_evm.model.contig_494.11	0_no_family_found	0	CCT
PORPU_evm.model.contig_494.2	bZIP	2	bZIP_CDD;bZIP_2;bZIP_AUREO
PORPU_evm.model.contig_494.3	MYB	1	two_or_more_Myb_DNA-binding;Myb_DNA-binding
PORPU_evm.model.contig_494.5	0_no_family_found	0	Ribonuclease_3;dsrm
PORPU_evm.model.contig_496.6	SWI/SNF_BAF60b	1	SWIB
PORPU_evm.model.contig_497.6	0_no_family_found	0	DEAD;Helicase_C
PORPU_evm.model.contig_497.9	0_no_family_found	0	WD40
PORPU_evm.model.contig_501.1	bZIP	1	bZIP_1;bZIP_CDD;bZIP_2
PORPU_evm.model.contig_503.4	0_no_family_found	0	WD40
PORPU_evm.model.contig_504.15	Zinc finger, ZPR1	1	zf-ZPR1
PORPU_evm.model.contig_504.6	0_no_family_found	0	DEAD;Helicase_C
PORPU_evm.model.contig_505.8	MYB-related	1	Myb_DNA-binding
PORPU_evm.model.contig_508.6	Sir2	1	SIR2
PORPU_evm.model.contig_510.16	0_no_family_found	0	PP2C
PORPU_evm.model.contig_510.3	0_no_family_found	0	WD40
PORPU_evm.model.contig_510.4	0_no_family_found	0	WD40
PORPU_evm.model.contig_512.8	GNAT	1	Acetyltransf_1
PORPU_evm.model.contig_516.7	0_no_family_found	0	WD40
PORPU_evm.model.contig_517.9	Med6	1	Med6
PORPU_evm.model.contig_518.6	MYB	1	two_or_more_Myb_DNA-binding;Myb_DNA-binding
PORPU_evm.model.contig_521.1	0_no_family_found	0	WD40
PORPU_evm.model.contig_522.12	0_no_family_found	0	DEAD;Helicase_C
PORPU_evm.model.contig_522.19	CCAAT_HAP5	1	NF-YC
PORPU_evm.model.contig_522.6	BSD domain containing	1	BSD
PORPU_evm.model.contig_524.2	0_no_family_found	0	Helicase_C
PORPU_evm.model.contig_524.5	0_no_family_found	0	WD40
PORPU_evm.model.contig_524.6	SWI/SNF_SNF2	1	SNF2_N;Helicase_C
PORPU_evm.model.contig_527.5	C2H2	1	zf-C2H2
PORPU_evm.model.contig_528.2	0_no_family_found	0	PP2C
PORPU_evm.model.contig_531.19	0_no_family_found	0	DEAD;Helicase_C
PORPU_evm.model.contig_532.1	Zinc finger, AN1 and A20 type	1	zf-AN1
PORPU_evm.model.contig_532.4	HD-other	1	Homeobox
PORPU_evm.model.contig_535.4	C2H2	1	zf-C2H2
PORPU_evm.model.contig_538.1	TRAF	1	BTB
PORPU_evm.model.contig_540.1	MYB	1	two_or_more_Myb_DNA-binding;Myb_DNA-binding
PORPU_evm.model.contig_542.3	MYB-related	1	Myb_DNA-binding
PORPU_evm.model.contig_547.2	C2H2	1	zf-C2H2
PORPU_evm.model.contig_548.1	C2H2	1	zf-C2H2
PORPU_evm.model.contig_549.1	C2H2	1	zf-C2H2
PORPU_evm.model.contig_550.1	SWI/SNF_BAF60b	1	SWIB
PORPU_evm.model.contig_552.6	0_no_family_found	0	Helicase_C
PORPU_evm.model.contig_559.1	E2F/DP	1	E2F_TDP
PORPU_evm.model.contig_560.12	0_no_family_found	0	WD40
PORPU_evm.model.contig_564.1	0_no_family_found	0	DEAD;Helicase_C
PORPU_evm.model.contig_567.1	C2H2	1	zf-C2H2
PORPU_evm.model.contig_568.1	C2H2	1	zf-C2H2
PORPU_evm.model.contig_569.6	C2H2	1	zf-C2H2
PORPU_evm.model.contig_569.7	0_no_family_found	0	CCT
PORPU_evm.model.contig_573.2	C2H2	1	zf-C2H2
PORPU_evm.model.contig_577.7	0_no_family_found	0	WD40
PORPU_evm.model.contig_578.2	C2H2	1	zf-C2H2
PORPU_evm.model.contig_585.4	MYB	1	two_or_more_Myb_DNA-binding;Myb_DNA-binding
PORPU_evm.model.contig_589.3	Sir2	1	SIR2
PORPU_evm.model.contig_589.5	TRAF	1	BTB
PORPU_evm.model.contig_593.2	0_no_family_found	0	WD40
PORPU_evm.model.contig_594.3	0_no_family_found	0	Helicase_C
PORPU_evm.model.contig_598.3	Sir2	1	SIR2
PORPU_evm.model.contig_601.5	0_no_family_found	0	DEAD;Helicase_C
PORPU_evm.model.contig_607.2	bZIP	1	bZIP_CDD
PORPU_evm.model.contig_608.1	C2H2	1	zf-C2H2
PORPU_evm.model.contig_610.3	0_no_family_found	0	WD40
PORPU_evm.model.contig_611.15	MYB-related	1	Myb_DNA-binding
PORPU_evm.model.contig_611.6	0_no_family_found	0	WD40
PORPU_evm.model.contig_612.1	Jumonji_Other	1	JmjC;JmjN
PORPU_evm.model.contig_617.3	C2H2	1	zf-C2H2
PORPU_evm.model.contig_618.2	0_no_family_found	0	Helicase_C
PORPU_evm.model.contig_623.7	GNAT	1	Acetyltransf_1
PORPU_evm.model.contig_625.5	0_no_family_found	0	WD40
PORPU_evm.model.contig_628.1	C2H2	1	zf-C2H2
PORPU_evm.model.contig_628.3	bZIP	1	bZIP_2
PORPU_evm.model.contig_638.2	GNAT	1	Acetyltransf_1
PORPU_evm.model.contig_640.1	SWI/SNF_SNF2	1	SNF2_N;Helicase_C
PORPU_evm.model.contig_649.1	FHA	1	FHA
PORPU_evm.model.contig_651.4	MYB	1	two_or_more_Myb_DNA-binding;Myb_DNA-binding
PORPU_evm.model.contig_664.3	SWI/SNF_SNF2	1	SNF2_N;Helicase_C
PORPU_evm.model.contig_666.5	C2H2	1	zf-C2H2
PORPU_evm.model.contig_673.1	0_no_family_found	0	Helicase_C;DEAD
PORPU_evm.model.contig_677.1	SET	1	SET
PORPU_evm.model.contig_677.2	HD-other	1	Homeobox
PORPU_evm.model.contig_679.2	C2H2	1	zf-C2H2
PORPU_evm.model.contig_682.2	0_no_family_found	0	WD40
PORPU_evm.model.contig_686.2	SWI/SNF_SNF2	1	SNF2_N;Helicase_C
PORPU_evm.model.contig_693.11	0_no_family_found	0	WD40
PORPU_evm.model.contig_737.2	GNAT	1	Acetyltransf_1
PORPU_evm.model.contig_738.1	MYB-related	1	Myb_DNA-binding
PORPU_evm.model.contig_743.2	GNAT	1	Acetyltransf_1
PORPU_evm.model.contig_752.1	0_no_family_found	0	Piwi
PORPU_evm.model.contig_757.1	PHD	1	PHD
PORPU_evm.model.contig_763.2	MYB	1	two_or_more_Myb_DNA-binding;Myb_DNA-binding
PORPU_evm.model.contig_798.2	C2H2	1	zf-C2H2
PORPU_evm.model.contig_866.1	Sin3	1	PAH
Table S6. Protein sequences of detected TAP families with TAPscan v3 in red algae. Runs with TAPscan v3 were performed for all ten investigated red algae. Shown are all detected sequences, the assigned TAP family, the number of classifications for different TAP families and the detected protein domains. 0_no_family_found indicates, that the sequence was assigned to possible domains but no final a…

## Sheet: Porphyra umbilicalis
Sequences	TAP families	Numbers	Domains
PORUM_Pum0014s0030.1.p	0_no_family_found	0	WD40
PORUM_Pum0014s0072.1.p	bZIP	2	bZIP_CDD;bZIP_1;bZIP_2
PORUM_Pum0014s0124.1.p	RB	1	RB_B
PORUM_Pum0021s0034.1.p	bZIP	1	bZIP_CDD
PORUM_Pum0022s0084.1.p	PLATZ	1	PLATZ
PORUM_Pum0022s0095.1.p	C2C2_GATA	1	GATA
PORUM_Pum0023s0011.1.p	0_no_family_found	0	WD40
PORUM_Pum0023s0052.1.p	bZIP	2	bZIP_CDD;bZIP_1;bZIP_2
PORUM_Pum0025s0023.1.p	HMG	1	HMG_box
PORUM_Pum0025s0040.1.p	C2H2	1	zf-C2H2
PORUM_Pum0025s0042.1.p	TRAF	1	BTB
PORUM_Pum0027s0048.1.p	C2H2	1	zf-C2H2
PORUM_Pum0027s0056.1.p	0_no_family_found	0	PP2C
PORUM_Pum0027s0061.1.p	C2H2	1	zf-C2H2
PORUM_Pum0027s0077.1.p	C2H2	1	zf-C2H2
PORUM_Pum0027s0082.1.p	PcG_VEFS	1	VEFS-Box
PORUM_Pum0027s0104.1.p	0_no_family_found	0	DEAD
PORUM_Pum0027s0106.1.p	ARID	1	ARID
PORUM_Pum0027s0119.1.p	FHA	1	FHA
PORUM_Pum0031s0041.1.p	SWI/SNF_SNF2	1	SNF2_N;Helicase_C
PORUM_Pum0031s0043.1.p	MYB	1	two_or_more_Myb_DNA-binding;Myb_DNA-binding
PORUM_Pum0031s0046.1.p	SWI/SNF_BAF60b	1	SWIB
PORUM_Pum0031s0096.1.p	GNAT	1	Acetyltransf_1
PORUM_Pum0031s0124.1.p	TRAF	1	BTB
PORUM_Pum0032s0013.1.p	C2H2	1	zf-C2H2
PORUM_Pum0033s0006.1.p	bHLH	1	HLH
PORUM_Pum0033s0056.1.p	C3H	1	zf-CCCH
PORUM_Pum0033s0070.1.p	bZIP	1	bZIP_2
PORUM_Pum0048s0005.1.p	0_no_family_found	0	WD40
PORUM_Pum0048s0024.1.p	bZIP	1	bZIP_CDD
PORUM_Pum0048s0031.1.p	0_no_family_found	0	WD40
PORUM_Pum0051s0004.1.p	0_no_family_found	0	WD40
PORUM_Pum0052s0029.1.p	C2H2	1	zf-C2H2
PORUM_Pum0052s0068.1.p	Zinc finger, AN1 and A20 type	1	zf-AN1
PORUM_Pum0052s0072.1.p	0_no_family_found	0	DEAD;Helicase_C
PORUM_Pum0052s0077.1.p	0_no_family_found	0	DEAD;Helicase_C
PORUM_Pum0056s0026.1.p	0_no_family_found	0	WD40
PORUM_Pum0060s0001.1.p	TRAF	1	BTB
PORUM_Pum0060s0002.1.p	TRAF	1	BTB
PORUM_Pum0065s0005.1.p	0_no_family_found	0	WD40
PORUM_Pum0065s0021.1.p	C2H2	1	zf-C2H2
PORUM_Pum0066s0029.1.p	E2F/DP	1	E2F_TDP
PORUM_Pum0068s0012.1.p	C2H2	1	zf-C2H2
PORUM_Pum0070s0014.1.p	C2H2	1	zf-C2H2
PORUM_Pum0070s0017.1.p	0_no_family_found	0	WD40
PORUM_Pum0070s0030.1.p	MYB-related	1	SWIRM;Myb_DNA-binding
PORUM_Pum0070s0076.1.p	C2H2	1	zf-C2H2
PORUM_Pum0071s0047.1.p	C2H2	1	zf-C2H2
PORUM_Pum0072s0059.1.p	bZIP	1	bZIP_CDD
PORUM_Pum0072s0088.1.p	GNAT	1	Acetyltransf_1
PORUM_Pum0072s0093.1.p	bZIP	1	bZIP_1;bZIP_CDD;bZIP_2
PORUM_Pum0074s0008.1.p	C2H2	1	zf-C2H2
PORUM_Pum0075s0019.1.p	CCAAT_HAP5	1	NF-YC
PORUM_Pum0076s0024.1.p	C2H2	1	zf-C2H2
PORUM_Pum0076s0036.1.p	0_no_family_found	0	PP2C
PORUM_Pum0076s0047.1.p	C2H2	1	zf-C2H2
PORUM_Pum0076s0054.1.p	GNAT	1	Acetyltransf_1
PORUM_Pum0077s0002.1.p	Med6	1	Med6
PORUM_Pum0079s0014.1.p	HD-other	1	Homeobox
PORUM_Pum0079s0019.1.p	Sigma70-like	1	Sigma70_r2;Sigma70_r4;Sigma70_r3
PORUM_Pum0079s0023.1.p	0_no_family_found	0	WD40
PORUM_Pum0082s0044.1.p	C2H2	1	zf-C2H2
PORUM_Pum0082s0048.1.p	SWI/SNF_BAF60b	1	SWIB
PORUM_Pum0082s0070.1.p	E2F/DP	1	E2F_TDP
PORUM_Pum0084s0029.1.p	C2H2	1	zf-C2H2
PORUM_Pum0085s0007.1.p	bZIP	2	bZIP_AUREO;bZIP_CDD;bZIP_1;bZIP_2
PORUM_Pum0085s0033.1.p	bZIP	2	bZIP_AUREO;bZIP_CDD;bZIP_1;bZIP_2
PORUM_Pum0086s0015.1.p	bZIP	2	bZIP_CDD;bZIP_2
PORUM_Pum0087s0014.1.p	0_no_family_found	0	WD40
PORUM_Pum0093s0020.1.p	0_no_family_found	0	WD40
PORUM_Pum0093s0048.1.p	RWP-RK	1	RWP-RK
PORUM_Pum0094s0019.1.p	0_no_family_found	0	Helicase_C
PORUM_Pum0095s0006.1.p	MYB-related	1	Myb_DNA-binding
PORUM_Pum0096s0010.1.p	GNAT	1	Acetyltransf_1
PORUM_Pum0096s0019.1.p	C2H2	1	zf-C2H2
PORUM_Pum0098s0029.1.p	C2H2	1	zf-C2H2
PORUM_Pum0098s0062.1.p	0_no_family_found	0	WD40
PORUM_Pum0098s0073.1.p	C3H	1	zf-CCCH
PORUM_Pum0099s0022.1.p	bHLH	1	HLH
PORUM_Pum0099s0030.1.p	0_no_family_found	0	WD40
PORUM_Pum0101s0013.1.p	0_no_family_found	0	Helicase_C
PORUM_Pum0103s0058.1.p	MYB-related	1	Myb_DNA-binding
PORUM_Pum0103s0062.1.p	C2H2	1	zf-C2H2
PORUM_Pum0105s0026.1.p	0_no_family_found	0	WD40
PORUM_Pum0106s0032.1.p	SWI/SNF_SNF2	1	SNF2_N;Helicase_C
PORUM_Pum0107s0022.1.p	DUF547 domain containing	1	DUF547
PORUM_Pum0108s0024.1.p	MYB-related	1	Myb_DNA-binding
PORUM_Pum0108s0029.1.p	MYB-related	1	Myb_DNA-binding
PORUM_Pum0111s0044.1.p	C2H2	1	zf-C2H2
PORUM_Pum0115s0018.1.p	SET	1	SET
PORUM_Pum0116s0023.1.p	MADS	1	SRF-TF
PORUM_Pum0118s0017.1.p	bHLH	1	HLH
PORUM_Pum0118s0027.1.p	MADS	1	SRF-TF
PORUM_Pum0120s0018.1.p	0_no_family_found	0	WD40
PORUM_Pum0120s0020.1.p	C2H2	1	zf-C2H2
PORUM_Pum0121s0010.1.p	0_no_family_found	0	Sigma70_r4
PORUM_Pum0126s0049.1.p	0_no_family_found	0	WD40
PORUM_Pum0127s0043.1.p	C2H2	1	zf-C2H2
PORUM_Pum0130s0004.1.p	C2H2	1	zf-C2H2
PORUM_Pum0130s0026.1.p	MYB-related	1	Myb_DNA-binding
PORUM_Pum0134s0011.1.p	0_no_family_found	0	Helicase_C;DEAD
PORUM_Pum0134s0038.1.p	0_no_family_found	0	Helicase_C
PORUM_Pum0135s0014.1.p	0_no_family_found	0	WD40
PORUM_Pum0135s0031.1.p	0_no_family_found	0	WD40
PORUM_Pum0135s0045.1.p	TRAF	1	BTB
PORUM_Pum0136s0003.1.p	0_no_family_found	0	Helicase_C
PORUM_Pum0136s0010.1.p	C2C2_YABBY	1	YABBY
PORUM_Pum0138s0047.1.p	SET	1	SET
PORUM_Pum0143s0023.1.p	SWI/SNF_SNF2	1	SNF2_N;Helicase_C
PORUM_Pum0144s0018.1.p	0_no_family_found	0	Helicase_C
PORUM_Pum0146s0005.1.p	C2H2	1	zf-C2H2
PORUM_Pum0146s0020.1.p	Zinc finger, ZPR1	1	zf-ZPR1
PORUM_Pum0146s0022.1.p	C2H2	1	zf-C2H2
PORUM_Pum0148s0024.1.p	C2H2	1	zf-C2H2
PORUM_Pum0148s0042.1.p	0_no_family_found	0	WD40
PORUM_Pum0150s0013.1.p	bZIP	2	bZIP_CDD;bZIP_2
PORUM_Pum0152s0020.1.p	0_no_family_found	0	DEAD
PORUM_Pum0152s0031.1.p	C2H2	1	zf-C2H2
PORUM_Pum0153s0023.1.p	CPP	1	TCR
PORUM_Pum0153s0033.1.p	0_no_family_found	0	WD40
PORUM_Pum0158s0015.1.p	0_no_family_found	0	Helicase_C
PORUM_Pum0159s0001.1.p	0_no_family_found	0	DEAD;Helicase_C
PORUM_Pum0161s0035.1.p	C2H2	1	zf-C2H2
PORUM_Pum0161s0061.1.p	C3H	1	zf-CCCH
PORUM_Pum0164s0009.1.p	0_no_family_found	0	PP2C
PORUM_Pum0165s0005.1.p	0_no_family_found	0	DEAD;Helicase_C
PORUM_Pum0166s0026.1.p	Zinc finger, MIZ type	1	zf-MIZ
PORUM_Pum0166s0028.1.p	Zinc finger, MIZ type	1	zf-MIZ
PORUM_Pum0167s0017.1.p	C2H2	1	zf-C2H2
PORUM_Pum0169s0026.1.p	0_no_family_found	0	WD40
PORUM_Pum0172s0001.1.p	C2H2	1	zf-C2H2
PORUM_Pum0172s0028.1.p	0_no_family_found	0	DEAD;Helicase_C
PORUM_Pum0176s0001.1.p	GNAT	1	Acetyltransf_1
PORUM_Pum0178s0005.1.p	0_no_family_found	0	WD40
PORUM_Pum0178s0012.1.p	0_no_family_found	0	Piwi
PORUM_Pum0183s0032.1.p	bZIP	2	bZIP_CDD;bZIP_1;bZIP_2
PORUM_Pum0184s0016.1.p	0_no_family_found	0	WD40
PORUM_Pum0185s0003.1.p	bZIP	1	bZIP_1;bZIP_CDD;bZIP_2
PORUM_Pum0185s0026.1.p	C2H2	1	zf-C2H2
PORUM_Pum0188s0006.1.p	0_no_family_found	0	DEAD;Helicase_C
PORUM_Pum0188s0010.1.p	0_no_family_found	0	DEAD;Helicase_C
PORUM_Pum0188s0024.1.p	0_no_family_found	0	WD40
PORUM_Pum0191s0020.1.p	SWI/SNF_SNF2	1	SNF2_N;FYRN;Helicase_C;FYRC
PORUM_Pum0192s0032.1.p	0_no_family_found	0	Helicase_C
PORUM_Pum0192s0035.1.p	0_no_family_found	0	Helicase_C
PORUM_Pum0192s0037.1.p	MYB-related	1	Myb_DNA-binding
PORUM_Pum0194s0021.1.p	0_no_family_found	0	WD40
PORUM_Pum0196s0004.1.p	SWI/SNF_SNF2	1	SNF2_N
PORUM_Pum0196s0016.1.p	ARID	1	ARID
PORUM_Pum0197s0003.1.p	0_no_family_found	0	Helicase_C;DEAD
PORUM_Pum0197s0026.1.p	0_no_family_found	0	PP2C
PORUM_Pum0197s0027.1.p	0_no_family_found	0	DEAD;Helicase_C
PORUM_Pum0200s0004.1.p	SET	1	SET
PORUM_Pum0200s0006.1.p	MYB-related	1	Myb_DNA-binding
PORUM_Pum0200s0029.1.p	GNAT	1	Acetyltransf_1
PORUM_Pum0202s0027.1.p	GNAT	1	Acetyltransf_1
PORUM_Pum0204s0002.1.p	SET	1	SET
PORUM_Pum0204s0019.1.p	C2H2	1	zf-C2H2
PORUM_Pum0205s0011.1.p	0_no_family_found	0	DEAD
PORUM_Pum0208s0002.1.p	MYB-related	1	Myb_DNA-binding
PORUM_Pum0208s0025.1.p	C2H2	1	zf-C2H2
PORUM_Pum0209s0012.1.p	0_no_family_found	0	WD40
PORUM_Pum0216s0011.1.p	bZIP	1	bZIP_1;bZIP_CDD;bZIP_2
PORUM_Pum0216s0022.1.p	0_no_family_found	0	Helicase_C;DEAD
PORUM_Pum0218s0002.1.p	GNAT	1	Acetyltransf_1
PORUM_Pum0218s0016.1.p	0_no_family_found	0	WD40
PORUM_Pum0218s0017.1.p	HSF	1	HSF_DNA-bind
PORUM_Pum0218s0036.1.p	IWS1	1	Med26
PORUM_Pum0224s0004.1.p	C2H2	1	zf-C2H2
PORUM_Pum0229s0021.1.p	MADS	1	SRF-TF
PORUM_Pum0229s0031.1.p	0_no_family_found	0	CCT
PORUM_Pum0230s0013.1.p	0_no_family_found	0	Helicase_C
PORUM_Pum0233s0009.1.p	0_no_family_found	0	WD40
PORUM_Pum0235s0005.1.p	C2H2	1	zf-C2H2
PORUM_Pum0235s0012.1.p	C2C2_GATA	1	GATA
PORUM_Pum0235s0016.1.p	C2H2	1	zf-C2H2
PORUM_Pum0238s0013.1.p	C2H2	1	zf-C2H2
PORUM_Pum0242s0005.1.p	C2H2	1	zf-C2H2
PORUM_Pum0242s0026.1.p	0_no_family_found	0	WD40
PORUM_Pum0242s0034.1.p	C2H2	1	zf-C2H2
PORUM_Pum0244s0008.1.p	bZIP	1	bZIP_1;bZIP_CDD;bZIP_2
PORUM_Pum0248s0008.1.p	SET	1	SET
PORUM_Pum0254s0022.1.p	0_no_family_found	0	DEAD
PORUM_Pum0254s0027.1.p	MYB-related	1	Myb_DNA-binding
PORUM_Pum0256s0044.1.p	TRAF	1	BTB
PORUM_Pum0258s0024.1.p	GNAT	1	Acetyltransf_1
PORUM_Pum0258s0032.1.p	0_no_family_found	0	WD40
PORUM_Pum0260s0003.1.p	GNAT	1	Acetyltransf_1
PORUM_Pum0262s0006.1.p	MYB	1	two_or_more_Myb_DNA-binding;Myb_DNA-binding
PORUM_Pum0264s0012.1.p	C2H2	1	zf-C2H2
PORUM_Pum0266s0007.1.p	C2H2	1	zf-C2H2
PORUM_Pum0266s0009.1.p	GNAT	1	Acetyltransf_1
PORUM_Pum0267s0001.1.p	0_no_family_found	0	WD40
PORUM_Pum0268s0027.1.p	0_no_family_found	0	CCT
PORUM_Pum0268s0033.1.p	0_no_family_found	0	WD40
PORUM_Pum0275s0023.1.p	C2H2	1	zf-C2H2
PORUM_Pum0275s0025.1.p	0_no_family_found	0	Helicase_C
PORUM_Pum0280s0027.1.p	0_no_family_found	0	WD40
PORUM_Pum0283s0014.1.p	C2H2	1	zf-C2H2
PORUM_Pum0289s0006.1.p	C2H2	1	zf-C2H2
PORUM_Pum0289s0013.1.p	0_no_family_found	0	Sigma70_r2;Sigma70_r4
PORUM_Pum0289s0019.1.p	0_no_family_found	0	Helicase_C
PORUM_Pum0293s0019.1.p	0_no_family_found	0	WD40
PORUM_Pum0295s0009.1.p	0_no_family_found	0	WD40
PORUM_Pum0303s0002.1.p	Sir2	1	SIR2
PORUM_Pum0303s0011.1.p	SWI/SNF_SNF2	1	SNF2_N;Helicase_C
PORUM_Pum0317s0024.1.p	C2H2	1	zf-C2H2
PORUM_Pum0319s0002.1.p	TRAF	1	BTB
PORUM_Pum0322s0017.1.p	C2H2	1	zf-C2H2
PORUM_Pum0322s0020.1.p	CCAAT_HAP5	1	NF-YC
PORUM_Pum0324s0015.1.p	0_no_family_found	0	DEAD;Helicase_C
PORUM_Pum0325s0015.1.p	CPP	1	TCR
PORUM_Pum0326s0006.1.p	0_no_family_found	0	DEAD;Helicase_C
PORUM_Pum0327s0008.1.p	PcG_VEFS	1	VEFS-Box
PORUM_Pum0328s0005.1.p	CCAAT_HAP3	1	NF-YB
PORUM_Pum0333s0019.1.p	0_no_family_found	0	DEAD;Helicase_C
PORUM_Pum0333s0026.1.p	TRAF	1	BTB
PORUM_Pum0335s0018.1.p	C2H2	1	zf-C2H2
PORUM_Pum0339s0027.1.p	C2H2	1	zf-C2H2
PORUM_Pum0341s0007.1.p	C2H2	1	zf-C2H2
PORUM_Pum0342s0002.1.p	0_no_family_found	0	DEAD;Helicase_C
PORUM_Pum0342s0015.1.p	C3H	1	zf-CCCH
PORUM_Pum0356s0014.1.p	RWP-RK	1	RWP-RK
PORUM_Pum0362s0006.1.p	0_no_family_found	0	WD40
PORUM_Pum0364s0014.1.p	HD-other	1	Homeobox
PORUM_Pum0368s0001.1.p	C2H2	1	zf-C2H2
PORUM_Pum0368s0016.1.p	0_no_family_found	0	WD40
PORUM_Pum0371s0008.1.p	0_no_family_found	0	WD40
PORUM_Pum0374s0019.1.p	GNAT	1	Acetyltransf_1
PORUM_Pum0378s0009.1.p	0_no_family_found	0	WD40
PORUM_Pum0380s0003.1.p	Sigma70-like	1	Sigma70_r2;Sigma70_r4;Sigma70_r3
PORUM_Pum0381s0005.1.p	SET	1	SET
PORUM_Pum0381s0011.1.p	SET	1	SET
PORUM_Pum0383s0007.1.p	0_no_family_found	0	JmjN
PORUM_Pum0383s0008.1.p	Jumonji_Other	1	JmjC
PORUM_Pum0383s0009.1.p	MYB-related	1	Myb_DNA-binding
PORUM_Pum0389s0007.1.p	C2H2	1	zf-C2H2
PORUM_Pum0390s0003.1.p	C2C2_GATA	1	GATA
PORUM_Pum0390s0014.1.p	C2H2	1	zf-C2H2
PORUM_Pum0392s0012.1.p	0_no_family_found	0	DEAD;Helicase_C
PORUM_Pum0393s0003.1.p	0_no_family_found	0	DEAD
PORUM_Pum0393s0005.1.p	Sir2	1	SIR2
PORUM_Pum0397s0007.1.p	Zn_clus	1	Zn_clus
PORUM_Pum0399s0003.1.p	0_no_family_found	0	WD40
PORUM_Pum0399s0008.1.p	SET	1	SET
PORUM_Pum0400s0002.1.p	0_no_family_found	0	WD40
PORUM_Pum0401s0001.1.p	0_no_family_found	0	Helicase_C
PORUM_Pum0404s0004.1.p	0_no_family_found	0	WD40
PORUM_Pum0404s0007.1.p	0_no_family_found	0	DEAD;Helicase_C
PORUM_Pum0406s0003.1.p	SWI/SNF_BAF60b	1	SWIB
PORUM_Pum0407s0007.1.p	0_no_family_found	0	WD40
PORUM_Pum0413s0012.1.p	SWI/SNF_SNF2	1	SNF2_N;Helicase_C
PORUM_Pum0414s0001.1.p	0_no_family_found	0	WD40
PORUM_Pum0417s0012.1.p	0_no_family_found	0	WD40
PORUM_Pum0422s0001.1.p	MYB-related	1	Myb_DNA-binding
PORUM_Pum0422s0020.1.p	0_no_family_found	0	WD40
PORUM_Pum0422s0025.1.p	DUF547 domain containing	1	DUF547
PORUM_Pum0424s0001.1.p	C2H2	1	zf-C2H2
PORUM_Pum0427s0007.1.p	SWI/SNF_BAF60b	1	SWIB
PORUM_Pum0427s0015.1.p	C2H2	1	zf-C2H2
PORUM_Pum0442s0024.1.p	MYB	1	two_or_more_Myb_DNA-binding;Myb_DNA-binding
PORUM_Pum0445s0008.1.p	0_no_family_found	0	WD40
PORUM_Pum0445s0012.1.p	0_no_family_found	0	Helicase_C
PORUM_Pum0452s0017.1.p	C2H2	1	zf-C2H2
PORUM_Pum0458s0001.1.p	C2H2	1	zf-C2H2
PORUM_Pum0458s0007.1.p	bHLH	1	HLH
PORUM_Pum0459s0002.1.p	0_no_family_found	0	DEAD;Helicase_C
PORUM_Pum0459s0021.1.p	MYB-related	1	Myb_DNA-binding
PORUM_Pum0461s0008.1.p	DUF547 domain containing	1	DUF547
PORUM_Pum0465s0003.1.p	SWI/SNF_SNF2	1	SNF2_N;Helicase_C
PORUM_Pum0466s0008.1.p	bZIP	1	bZIP_CDD
PORUM_Pum0479s0004.1.p	0_no_family_found	0	WD40
PORUM_Pum0482s0001.1.p	0_no_family_found	0	WD40
PORUM_Pum0483s0013.1.p	C2H2	1	zf-C2H2
PORUM_Pum0484s0002.1.p	C2H2	1	zf-C2H2
PORUM_Pum0484s0004.1.p	0_no_family_found	0	WD40
PORUM_Pum0494s0008.1.p	0_no_family_found	0	WD40
PORUM_Pum0497s0002.1.p	Jumonji_Other	1	JmjC
PORUM_Pum0497s0007.1.p	SWI/SNF_SNF2	1	SNF2_N
PORUM_Pum0499s0003.1.p	0_no_family_found	0	WD40
PORUM_Pum0500s0013.1.p	C2H2	1	zf-C2H2
PORUM_Pum0501s0010.1.p	0_no_family_found	0	Ribonuclease_3
PORUM_Pum0505s0017.1.p	0_no_family_found	0	WD40
PORUM_Pum0506s0003.1.p	SET	1	SET
PORUM_Pum0510s0006.1.p	0_no_family_found	0	WD40
PORUM_Pum0513s0012.1.p	bZIP	1	bZIP_CDD
PORUM_Pum0518s0001.1.p	SWI/SNF_SNF2	1	SNF2_N;Helicase_C
PORUM_Pum0518s0003.1.p	0_no_family_found	0	Ribonuclease_3
PORUM_Pum0518s0016.1.p	SWI/SNF_SNF2	1	SNF2_N
PORUM_Pum0518s0017.1.p	0_no_family_found	0	Helicase_C
PORUM_Pum0523s0011.1.p	TFb2	1	Tfb2
PORUM_Pum0524s0015.1.p	0_no_family_found	0	PP2C
PORUM_Pum0526s0013.1.p	MYB	1	two_or_more_Myb_DNA-binding;Myb_DNA-binding
PORUM_Pum0527s0004.1.p	C2H2	1	zf-C2H2
PORUM_Pum0527s0006.1.p	C2H2	1	zf-C2H2
PORUM_Pum0550s0002.1.p	SWI/SNF_SNF2	1	SNF2_N;Helicase_C
PORUM_Pum0550s0007.1.p	0_no_family_found	0	Helicase_C
PORUM_Pum0553s0012.1.p	bZIP	1	bZIP_1;bZIP_CDD;bZIP_2
PORUM_Pum0556s0008.1.p	TRAF	1	BTB
PORUM_Pum0556s0009.1.p	TRAF	1	BTB
PORUM_Pum0560s0003.1.p	C2H2	1	zf-C2H2
PORUM_Pum0560s0006.1.p	MADS	1	SRF-TF
PORUM_Pum0562s0010.1.p	HD-other	1	Homeobox
PORUM_Pum0572s0010.1.p	0_no_family_found	0	DEAD
PORUM_Pum0580s0011.1.p	C2H2	1	zf-C2H2
PORUM_Pum0586s0006.1.p	0_no_family_found	0	PP2C
PORUM_Pum0602s0001.1.p	0_no_family_found	0	DEAD
PORUM_Pum0622s0012.1.p	0_no_family_found	0	Helicase_C
PORUM_Pum0629s0001.1.p	bZIP	1	bZIP_CDD
PORUM_Pum0630s0004.1.p	0_no_family_found	0	Helicase_C
PORUM_Pum0643s0004.1.p	0_no_family_found	0	WD40
PORUM_Pum0651s0006.1.p	0_no_family_found	0	WD40
PORUM_Pum0664s0002.1.p	0_no_family_found	0	WD40
PORUM_Pum0665s0007.1.p	Zinc finger, AN1 and A20 type	1	zf-AN1
PORUM_Pum0666s0001.1.p	0_no_family_found	0	WD40
PORUM_Pum0666s0004.1.p	0_no_family_found	0	WD40
PORUM_Pum0666s0007.1.p	0_no_family_found	0	Helicase_C
PORUM_Pum0672s0005.1.p	SWI/SNF_SNF2	1	SNF2_N;Helicase_C
PORUM_Pum0696s0001.1.p	GARP_G2-like	1	G2-like_Domain
PORUM_Pum0704s0002.1.p	0_no_family_found	0	WD40
PORUM_Pum0707s0009.1.p	SWI/SNF_SNF2	1	SNF2_N;Helicase_C
PORUM_Pum0733s0008.1.p	0_no_family_found	0	Sigma70_r4
PORUM_Pum0734s0001.1.p	C2H2	1	zf-C2H2
PORUM_Pum0738s0006.1.p	CCAAT_HAP2	1	CBFB_NFYA
PORUM_Pum0738s0012.1.p	DUF547 domain containing	1	DUF547
PORUM_Pum0745s0002.1.p	C2H2	1	zf-C2H2
PORUM_Pum0746s0004.1.p	C2H2	1	zf-C2H2
PORUM_Pum0746s0005.1.p	GNAT	1	Acetyltransf_1
PORUM_Pum0760s0005.1.p	C2H2	1	zf-C2H2
PORUM_Pum0764s0004.1.p	C2H2	1	zf-C2H2
PORUM_Pum0766s0001.1.p	0_no_family_found	0	DEAD;Helicase_C
PORUM_Pum0769s0003.1.p	C2C2_GATA	1	GATA
PORUM_Pum0771s0003.1.p	GNAT	1	Acetyltransf_1
PORUM_Pum0816s0007.1.p	C2H2	1	zf-C2H2
PORUM_Pum0818s0002.1.p	Sir2	1	SIR2
PORUM_Pum0835s0003.1.p	PcG_FIE	1	FIE_clipped_for_HMM;WD40
PORUM_Pum0855s0003.1.p	MYB	1	two_or_more_Myb_DNA-binding;Myb_DNA-binding
PORUM_Pum0869s0003.1.p	C2H2	1	zf-C2H2
PORUM_Pum0872s0003.1.p	MADS	1	SRF-TF
PORUM_Pum0881s0003.1.p	E2F/DP	1	E2F_TDP
PORUM_Pum0889s0002.1.p	0_no_family_found	0	DEAD;Helicase_C
PORUM_Pum0923s0004.1.p	Sigma70-like	1	Sigma70_r2;Sigma70_r4;Sigma70_r3
PORUM_Pum0950s0004.1.p	0_no_family_found	0	WD40
PORUM_Pum0954s0003.1.p	C2H2	1	zf-C2H2
PORUM_Pum0954s0004.1.p	Argonaute	1	Piwi;PAZ
PORUM_Pum0985s0003.1.p	0_no_family_found	0	WD40
PORUM_Pum1029s0001.1.p	0_no_family_found	0	CCT
PORUM_Pum1042s0002.1.p	C2H2	1	zf-C2H2
PORUM_Pum1045s0002.1.p	0_no_family_found	0	WD40
PORUM_Pum1090s0002.1.p	CCAAT_Dr1	1	CCAAT-Dr1_Domain
PORUM_Pum1133s0001.1.p	SWI/SNF_SNF2	1	SNF2_N;Helicase_C
PORUM_Pum1234s0001.1.p	E2F/DP	1	E2F_TDP
PORUM_Pum1243s0002.1.p	MYB	1	two_or_more_Myb_DNA-binding;Myb_DNA-binding
PORUM_Pum1250s0003.1.p	GNAT	1	Acetyltransf_1
PORUM_Pum1273s0001.1.p	C2H2	1	zf-C2H2
PORUM_Pum1285s0001.1.p	SWI/SNF_SNF2	1	SNF2_N;Helicase_C
PORUM_Pum1292s0001.1.p	SWI/SNF_SNF2	1	SNF2_N;Helicase_C
PORUM_Pum1300s0001.1.p	C2H2	1	zf-C2H2
PORUM_Pum1321s0001.1.p	C2H2	1	zf-C2H2
PORUM_Pum1429s0002.1.p	E2F/DP	1	E2F_TDP
PORUM_Pum1432s0002.1.p	C2H2	1	zf-C2H2
PORUM_Pum1436s0001.1.p	0_no_family_found	0	WD40
PORUM_Pum1565s0001.1.p	0_no_family_found	0	Helicase_C
PORUM_Pum1589s0001.1.p	0_no_family_found	0	WD40
PORUM_Pum1610s0002.1.p	GNAT	1	Acetyltransf_1
PORUM_Pum1618s0001.1.p	C2H2	1	zf-C2H2
PORUM_Pum1634s0003.1.p	TRAF	1	BTB
PORUM_Pum1674s0001.1.p	0_no_family_found	0	DEAD;Helicase_C
PORUM_Pum1750s0001.1.p	C2H2	1	zf-C2H2
PORUM_Pum1770s0001.1.p	GNAT	1	Acetyltransf_1
PORUM_Pum1801s0002.1.p	C3H	1	zf-CCCH
PORUM_Pum1824s0001.1.p	SWI/SNF_SNF2	1	SNF2_N;Helicase_C
PORUM_Pum1827s0002.1.p	0_no_family_found	0	Helicase_C
PORUM_Pum1910s0001.1.p	MBF1	1	MBF1
PORUM_Pum1978s0002.1.p	Rcd1-like	1	Rcd1
PORUM_Pum2164s0001.1.p	TRAF	1	BTB
PORUM_Pum2181s0001.1.p	0_no_family_found	0	DEAD;Helicase_C
PORUM_Pum2300s0001.1.p	bZIP	1	bZIP_CDD
PORUM_Pum2326s0001.1.p	0_no_family_found	0	DEAD;Helicase_C
PORUM_Pum2433s0001.1.p	0_no_family_found	0	WD40
PORUM_Pum2466s0001.1.p	0_no_family_found	0	WD40
PORUM_Pum2524s0001.1.p	GNAT	1	Acetyltransf_1
PORUM_Pum2550s0001.1.p	MYB-related	1	Myb_DNA-binding
PORUM_Pum2596s0001.1.p	FHA	1	FHA
PORUM_Pum2650s0001.1.p	0_no_family_found	0	DEAD;Helicase_C
PORUM_Pum2687s0001.1.p	0_no_family_found	0	WD40
PORUM_Pum2780s0001.1.p	0_no_family_found	0	DEAD;Helicase_C
PORUM_Pum2908s0001.1.p	0_no_family_found	0	DEAD;Helicase_C
PORUM_Pum2943s0001.1.p	0_no_family_found	0	DEAD;Helicase_C
PORUM_Pum3041s0001.1.p	Zinc finger, MIZ type	1	zf-MIZ
PORUM_Pum3045s0001.1.p	SOH1	1	Med31
Table S6. Protein sequences of detected TAP families with TAPscan v3 in red algae. Runs with TAPscan v3 were performed for all ten investigated red algae. Shown are all detected sequences, the assigned TAP family, the number of classifications for different TAP families and the detected protein domains. 0_no_family_found indicates, that the sequence was assigned to possible domains but no final a…

## Sheet: Pyropia yezoensis
Sequences	TAP families	Numbers	Domains
PYRYE_py00058.t1	SWI/SNF_SNF2	1	SNF2_N;Helicase_C
PYRYE_py00064.t1	TRAF	1	BTB
PYRYE_py00094.t1	0_no_family_found	0	Sigma70_r2
PYRYE_py00107.t1	0_no_family_found	0	DEAD
PYRYE_py00146.t1	C2H2	1	zf-C2H2
PYRYE_py00235.t1	0_no_family_found	0	WD40
PYRYE_py00239.t1	SET	1	SET
PYRYE_py00260.t1	0_no_family_found	0	WD40
PYRYE_py00291.t1	C2C2_YABBY	1	YABBY
PYRYE_py00349.t1	0_no_family_found	0	Helicase_C
PYRYE_py00388.t1	MYB-related	1	Myb_DNA-binding
PYRYE_py00396.t1	C2H2	1	zf-C2H2
PYRYE_py00432.t1	0_no_family_found	0	Helicase_C;DEAD
PYRYE_py00457.t1	LIM	1	two_or_more_LIM;LIM
PYRYE_py00463.t1	bHLH	1	HLH
PYRYE_py00496.t1	0_no_family_found	0	WD40
PYRYE_py00516.t1	SWI/SNF_BAF60b	1	SWIB
PYRYE_py00519.t1	0_no_family_found	0	FYRC
PYRYE_py00559.t1	bZIP	1	bZIP_CDD
PYRYE_py00633.t1	DUF547 domain containing	1	DUF547
PYRYE_py00653.t1	C2H2	1	zf-C2H2
PYRYE_py00658.t1	0_no_family_found	0	PP2C
PYRYE_py00675.t1	0_no_family_found	0	WD40
PYRYE_py00690.t1	GNAT	1	Acetyltransf_1
PYRYE_py00760.t1	SWI/SNF_SNF2	1	SNF2_N;Helicase_C
PYRYE_py00767.t1	SWI/SNF_BAF60b	1	SWIB
PYRYE_py00779.t1	SWI/SNF_SNF2	1	SNF2_N;Helicase_C
PYRYE_py00825.t1	C2H2	1	zf-C2H2
PYRYE_py00839.t1	C2H2	1	zf-C2H2
PYRYE_py00861.t1	C2C2_GATA	1	GATA
PYRYE_py00876.t1	0_no_family_found	0	WD40
PYRYE_py00890.t1	0_no_family_found	0	WD40
PYRYE_py00891.t1	0_no_family_found	0	WD40
PYRYE_py00907.t1	0_no_family_found	0	DEAD;Helicase_C
PYRYE_py00926.t1	TRAF	1	BTB
PYRYE_py00935.t1	C2H2	1	zf-C2H2
PYRYE_py00942.t1	0_no_family_found	0	DEAD
PYRYE_py00984.t1	MYB-related	1	Myb_DNA-binding
PYRYE_py01024.t1	DUF547 domain containing	1	DUF547
PYRYE_py01051.t1	0_no_family_found	0	DEAD;Helicase_C
PYRYE_py01052.t1	0_no_family_found	0	PP2C
PYRYE_py01059.t1	SWI/SNF_BAF60b	1	SWIB
PYRYE_py01065.t1	mTERF	1	mTERF
PYRYE_py01069.t1	C2H2	1	zf-C2H2
PYRYE_py01089.t1	C2H2	1	zf-C2H2
PYRYE_py01139.t1	0_no_family_found	0	Helicase_C;DEAD
PYRYE_py01156.t1	0_no_family_found	0	Sigma70_r2;Sigma70_r4
PYRYE_py01167.t1	0_no_family_found	0	DEAD;Helicase_C
PYRYE_py01226.t1	0_no_family_found	0	DEAD;Helicase_C
PYRYE_py01290.t1	0_no_family_found	0	Helicase_C
PYRYE_py01329.t1	0_no_family_found	0	Helicase_C
PYRYE_py01347.t1	C2C2_GATA	1	GATA
PYRYE_py01350.t1	0_no_family_found	0	DEAD
PYRYE_py01365.t1	0_no_family_found	0	Helicase_C;DEAD
PYRYE_py01387.t1	0_no_family_found	0	Sigma70_r2;Sigma70_r4
PYRYE_py01413.t1	TRAF	1	BTB
PYRYE_py01492.t1	GNAT	1	Acetyltransf_1
PYRYE_py01508.t1	MYB-related	1	Myb_DNA-binding
PYRYE_py01545.t1	SET	1	SET
PYRYE_py01546.t1	0_no_family_found	0	WD40
PYRYE_py01556.t1	C2H2	1	zf-C2H2
PYRYE_py01574.t1	SWI/SNF_SNF2	1	SNF2_N
PYRYE_py01601.t1	0_no_family_found	0	WD40
PYRYE_py01604.t1	0_no_family_found	0	WD40
PYRYE_py01616.t1	GNAT	1	Acetyltransf_1
PYRYE_py01617.t1	SET	1	SET
PYRYE_py01653.t1	GARP_G2-like	1	G2-like_Domain
PYRYE_py01658.t1	Sir2	1	SIR2
PYRYE_py01669.t1	C2H2	1	zf-C2H2
PYRYE_py01690.t1	0_no_family_found	0	DEAD
PYRYE_py01695.t1	C2H2	1	zf-C2H2
PYRYE_py01699.t1	0_no_family_found	0	DEAD;Helicase_C
PYRYE_py01703.t1	0_no_family_found	0	WD40
PYRYE_py01714.t1	0_no_family_found	0	CCT
PYRYE_py01748.t1	0_no_family_found	0	Helicase_C
PYRYE_py01762.t1	MADS	1	SRF-TF
PYRYE_py01766.t1	bZIP	2	bZIP_CDD;bZIP_1;bZIP_2
PYRYE_py01808.t1	0_no_family_found	0	WD40
PYRYE_py01835.t1	0_no_family_found	0	WD40
PYRYE_py01852.t1	C2H2	1	zf-C2H2
PYRYE_py01868.t1	0_no_family_found	0	DEAD
PYRYE_py01869.t1	SET	1	SET
PYRYE_py01871.t1	0_no_family_found	0	DEAD
PYRYE_py01918.t1	C2H2	1	zf-C2H2
PYRYE_py02035.t1	C2H2	1	zf-C2H2
PYRYE_py02036.t1	SET	1	SET
PYRYE_py02081.t1	0_no_family_found	0	WD40
PYRYE_py02097.t1	C2H2	1	zf-C2H2
PYRYE_py02103.t1	DUF246 domain containing/O-FucT	1	O-FucT
PYRYE_py02134.t1	GNAT	1	Acetyltransf_1
PYRYE_py02139.t1	SET	1	SET
PYRYE_py02148.t1	C2C2_GATA	1	GATA
PYRYE_py02154.t1	0_no_family_found	0	Helicase_C
PYRYE_py02155.t1	0_no_family_found	0	DEAD
PYRYE_py02218.t1	C2H2	1	zf-C2H2
PYRYE_py02248.t1	MADS	1	SRF-TF
PYRYE_py02258.t1	Sir2	1	SIR2
PYRYE_py02263.t1	SWI/SNF_SNF2	1	SNF2_N;Helicase_C
PYRYE_py02281.t1	C3H	1	zf-CCCH
PYRYE_py02283.t1	GNAT	1	Acetyltransf_1
PYRYE_py02293.t1	RWP-RK	1	RWP-RK
PYRYE_py02300.t1	Sigma70-like	1	Sigma70_r2;Sigma70_r4;Sigma70_r3
PYRYE_py02308.t1	0_no_family_found	0	DEAD;Helicase_C
PYRYE_py02318.t1	0_no_family_found	0	WD40
PYRYE_py02346.t1	0_no_family_found	0	Ribonuclease_3
PYRYE_py02347.t1	SWI/SNF_SNF2	1	SNF2_N;Helicase_C
PYRYE_py02403.t1	0_no_family_found	0	WD40
PYRYE_py02409.t1	0_no_family_found	0	WD40
PYRYE_py02437.t1	C2H2	1	zf-C2H2
PYRYE_py02537.t1	0_no_family_found	0	WD40
PYRYE_py02565.t1	C2H2	1	zf-C2H2
PYRYE_py02573.t1	C2H2	1	zf-C2H2
PYRYE_py02647.t1	0_no_family_found	0	Helicase_C
PYRYE_py02709.t1	C2H2	1	zf-C2H2
PYRYE_py02736.t1	bZIP	1	bZIP_1;bZIP_CDD;bZIP_2;bZIP_AUREO
PYRYE_py02755.t1	C2H2	1	zf-C2H2
PYRYE_py02758.t1	C2H2	1	zf-C2H2
PYRYE_py02783.t1	0_no_family_found	0	DEAD;Helicase_C
PYRYE_py02806.t1	0_no_family_found	0	DEAD
PYRYE_py02862.t1	Argonaute	1	Piwi;PAZ
PYRYE_py02863.t1	C2H2	1	zf-C2H2
PYRYE_py02877.t1	0_no_family_found	0	WD40
PYRYE_py02967.t1	GNAT	1	Acetyltransf_1
PYRYE_py02976.t1	0_no_family_found	0	WD40
PYRYE_py03033.t1	CCAAT_HAP5	1	NF-YC
PYRYE_py03048.t1	C2H2	1	zf-C2H2
PYRYE_py03157.t1	SWI/SNF_BAF60b	1	SWIB
PYRYE_py03189.t1	0_no_family_found	0	DEAD;Helicase_C
PYRYE_py03190.t1	0_no_family_found	0	DEAD;Helicase_C
PYRYE_py03191.t1	0_no_family_found	0	DEAD;Helicase_C
PYRYE_py03216.t1	0_no_family_found	0	DEAD
PYRYE_py03270.t1	0_no_family_found	0	WD40
PYRYE_py03300.t1	ARID	1	ARID
PYRYE_py03387.t1	DUF547 domain containing	1	DUF547
PYRYE_py03393.t1	CCAAT_HAP2	1	CBFB_NFYA
PYRYE_py03398.t1	0_no_family_found	0	DEAD;Helicase_C
PYRYE_py03407.t1	0_no_family_found	0	DEAD
PYRYE_py03437.t1	SWI/SNF_SNF2	1	SNF2_N;Helicase_C;FYRN;FYRC
PYRYE_py03483.t1	C3H	1	zf-CCCH
PYRYE_py03491.t1	SWI/SNF_BAF60b	1	SWIB
PYRYE_py03570.t1	C2H2	1	zf-C2H2
PYRYE_py03571.t1	C2H2	1	zf-C2H2
PYRYE_py03647.t1	Jumonji_Other	1	JmjC
PYRYE_py03649.t1	GNAT	1	Acetyltransf_1
PYRYE_py03656.t1	C2H2	1	zf-C2H2
PYRYE_py03708.t1	bZIP	2	bZIP_2;bZIP_1;bZIP_CDD
PYRYE_py03710.t1	SET	1	SET
PYRYE_py03716.t1	SET	1	SET
PYRYE_py03739.t1	C2H2	1	zf-C2H2
PYRYE_py03740.t1	GNAT	1	Acetyltransf_1
PYRYE_py03760.t1	0_no_family_found	0	WD40
PYRYE_py03778.t1	0_no_family_found	0	WD40
PYRYE_py03785.t1	0_no_family_found	0	WD40
PYRYE_py03807.t1	MYB-related	1	Myb_DNA-binding
PYRYE_py03812.t1	SWI/SNF_SNF2	1	SNF2_N;Helicase_C
PYRYE_py03838.t1	MYB-related	1	Myb_DNA-binding
PYRYE_py03878.t1	HD-other	1	Homeobox
PYRYE_py03894.t1	0_no_family_found	0	WD40
PYRYE_py03943.t1	GNAT	1	Acetyltransf_1
PYRYE_py03979.t1	Zinc finger, AN1 and A20 type	1	zf-AN1
PYRYE_py03987.t1	RWP-RK	1	RWP-RK
PYRYE_py04028.t1	0_no_family_found	0	Helicase_C;DEAD
PYRYE_py04051.t1	C2H2	1	zf-C2H2
PYRYE_py04073.t1	0_no_family_found	0	PP2C
PYRYE_py04083.t1	0_no_family_found	0	WD40
PYRYE_py04099.t1	0_no_family_found	0	PP2C
PYRYE_py04104.t1	RWP-RK	1	RWP-RK
PYRYE_py04227.t1	0_no_family_found	0	WD40
PYRYE_py04238.t1	C3H	1	zf-CCCH
PYRYE_py04263.t1	E2F/DP	1	E2F_TDP
PYRYE_py04267.t1	0_no_family_found	0	WD40
PYRYE_py04271.t1	C2H2	1	zf-C2H2
PYRYE_py04303.t1	Sin3	1	PAH
PYRYE_py04315.t1	MYB-related	1	Myb_DNA-binding
PYRYE_py04323.t1	bZIP	1	bZIP_CDD
PYRYE_py04328.t1	C2H2	1	zf-C2H2
PYRYE_py04355.t1	C2H2	1	zf-C2H2
PYRYE_py04398.t1	MYB-related	1	Myb_DNA-binding
PYRYE_py04439.t1	0_no_family_found	0	WD40
PYRYE_py04451.t1	SWI/SNF_SNF2	1	SNF2_N;Helicase_C
PYRYE_py04476.t1	SWI/SNF_SNF2	1	SNF2_N;Helicase_C
PYRYE_py04481.t1	0_no_family_found	0	DEAD;Helicase_C
PYRYE_py04486.t1	0_no_family_found	0	DEAD;Helicase_C
PYRYE_py04491.t1	C2H2	1	zf-C2H2
PYRYE_py04611.t1	C2H2	1	zf-C2H2
PYRYE_py04632.t1	C2H2	1	zf-C2H2
PYRYE_py04641.t1	C2H2	1	zf-C2H2
PYRYE_py04670.t1	RWP-RK	1	RWP-RK
PYRYE_py04684.t1	0_no_family_found	0	WD40
PYRYE_py04701.t1	C2H2	1	zf-C2H2
PYRYE_py04718.t1	FHA	1	FHA
PYRYE_py04757.t1	0_no_family_found	0	DEAD
PYRYE_py04771.t1	SWI/SNF_SNF2	1	SNF2_N;Helicase_C
PYRYE_py04784.t1	0_no_family_found	0	Helicase_C;DEAD
PYRYE_py04819.t1	FHA	1	FHA
PYRYE_py04910.t1	Sigma70-like	1	Sigma70_r2;Sigma70_r4;Sigma70_r3
PYRYE_py04911.t1	Sigma70-like	1	Sigma70_r2;Sigma70_r4;Sigma70_r3
PYRYE_py04955.t1	C2H2	1	zf-C2H2
PYRYE_py04967.t1	bZIP	2	bZIP_CDD;bZIP_1
PYRYE_py04997.t1	0_no_family_found	0	WD40
PYRYE_py05012.t1	PcG_MSI	1	CAF1C_H4-bd;WD40
PYRYE_py05036.t1	PcG_MSI	1	CAF1C_H4-bd;WD40
PYRYE_py05086.t1	CCAAT_HAP5	1	NF-YC
PYRYE_py05090.t1	C2H2	1	zf-C2H2
PYRYE_py05099.t1	0_no_family_found	0	DEAD
PYRYE_py05104.t1	0_no_family_found	0	DEAD
PYRYE_py05123.t1	0_no_family_found	0	WD40
PYRYE_py05181.t1	bZIP	1	bZIP_1;bZIP_CDD
PYRYE_py05206.t1	0_no_family_found	0	WD40
PYRYE_py05211.t1	0_no_family_found	0	Helicase_C
PYRYE_py05239.t1	bZIP	2	bZIP_CDD;bZIP_1;bZIP_2
PYRYE_py05279.t1	RB	1	RB_B
PYRYE_py05328.t1	0_no_family_found	0	Helicase_C;DEAD
PYRYE_py05349.t1	0_no_family_found	0	DEAD;Helicase_C
PYRYE_py05352.t1	mTERF	1	mTERF
PYRYE_py05377.t1	Sigma70-like	1	Sigma70_r2;Sigma70_r4;Sigma70_r3
PYRYE_py05395.t1	GNAT	1	Acetyltransf_1
PYRYE_py05452.t1	ARID	1	ARID
PYRYE_py05456.t1	0_no_family_found	0	DEAD;Helicase_C
PYRYE_py05478.t1	SWI/SNF_SNF2	1	SNF2_N;Helicase_C
PYRYE_py05493.t1	0_no_family_found	0	PP2C
PYRYE_py05512.t1	0_no_family_found	0	CCT
PYRYE_py05531.t1	SET	1	SET
PYRYE_py05545.t1	C2H2	1	zf-C2H2
PYRYE_py05569.t1	0_no_family_found	0	DEAD;Helicase_C
PYRYE_py05596.t1	0_no_family_found	0	PP2C
PYRYE_py05655.t1	0_no_family_found	0	WD40
PYRYE_py05663.t1	SWI/SNF_BAF60b	1	SWIB
PYRYE_py05682.t1	MYB-related	1	Myb_DNA-binding
PYRYE_py05689.t1	C2H2	1	zf-C2H2
PYRYE_py05693.t1	SWI/SNF_SNF2	1	SNF2_N
PYRYE_py05704.t1	ARID	1	ARID
PYRYE_py05733.t1	SOH1	1	Med31
PYRYE_py05743.t1	bZIP	2	bZIP_CDD;bZIP_2;bZIP_1;bZIP_AUREO
PYRYE_py05753.t1	bZIP	1	bZIP_CDD
PYRYE_py05773.t1	C2H2	1	zf-C2H2
PYRYE_py05796.t1	MYB-related	1	Myb_DNA-binding
PYRYE_py05814.t1	bZIP	2	bZIP_CDD;bZIP_2
PYRYE_py05834.t1	MYB	1	two_or_more_Myb_DNA-binding;Myb_DNA-binding
PYRYE_py05845.t1	C2H2	1	zf-C2H2
PYRYE_py05860.t1	C2H2	1	zf-C2H2
PYRYE_py05870.t1	0_no_family_found	0	WD40
PYRYE_py05872.t1	0_no_family_found	0	WD40
PYRYE_py05902.t1	0_no_family_found	0	WD40
PYRYE_py05905.t1	SET	1	SET
PYRYE_py05908.t1	SET	1	SET
PYRYE_py05914.t1	C2H2	1	zf-C2H2
PYRYE_py05927.t1	0_no_family_found	0	DEAD;Helicase_C
PYRYE_py05937.t1	0_no_family_found	0	Helicase_C
PYRYE_py05959.t1	0_no_family_found	0	PP2C
PYRYE_py05982.t1	Zinc finger, MIZ type	1	zf-MIZ
PYRYE_py05983.t1	Zinc finger, MIZ type	1	zf-MIZ
PYRYE_py06066.t1	C2H2	1	zf-C2H2
PYRYE_py06126.t1	E2F/DP	1	E2F_TDP
PYRYE_py06150.t1	SET	1	SET
PYRYE_py06183.t1	C2H2	1	zf-C2H2
PYRYE_py06185.t1	0_no_family_found	0	WD40
PYRYE_py06217.t1	SET	1	SET
PYRYE_py06219.t1	0_no_family_found	0	DEAD
PYRYE_py06224.t1	0_no_family_found	0	DEAD
PYRYE_py06236.t2	0_no_family_found	0	WD40
PYRYE_py06248.t1	CPP	1	TCR
PYRYE_py06253.t1	bZIP	2	bZIP_AUREO;bZIP_CDD;bZIP_1;bZIP_2
PYRYE_py06262.t1	0_no_family_found	0	DEAD;Helicase_C
PYRYE_py06285.t1	bZIP	1	bZIP_2
PYRYE_py06301.t1	C3H	1	zf-CCCH
PYRYE_py06307.t1	DUF547 domain containing	1	DUF547
PYRYE_py06334.t1	Zinc finger, MIZ type	1	zf-MIZ
PYRYE_py06349.t1	GNAT	1	Acetyltransf_1
PYRYE_py06369.t1	SWI/SNF_SNF2	1	SNF2_N;Helicase_C
PYRYE_py06393.t1	C2H2	1	zf-C2H2
PYRYE_py06402.t1	HMG	1	HMG_box
PYRYE_py06414.t1	SWI/SNF_SNF2	1	SNF2_N;Helicase_C
PYRYE_py06422.t1	Sin3	1	PAH
PYRYE_py06443.t1	0_no_family_found	0	WD40
PYRYE_py06449.t1	bHLH	1	HLH
PYRYE_py06462.t1	C2H2	1	zf-C2H2
PYRYE_py06497.t1	0_no_family_found	0	WD40
PYRYE_py06502.t1	Sir2	1	SIR2
PYRYE_py06506.t1	SWI/SNF_SNF2	1	SNF2_N;Helicase_C
PYRYE_py06512.t1	C2H2	1	zf-C2H2
PYRYE_py06513.t1	SWI/SNF_SNF2	1	SNF2_N;Helicase_C
PYRYE_py06517.t1	SWI/SNF_SNF2	1	SNF2_N;Helicase_C
PYRYE_py06564.t1	MYB-related	1	Myb_DNA-binding
PYRYE_py06612.t1	PcG_MSI	1	CAF1C_H4-bd;WD40
PYRYE_py06685.t1	0_no_family_found	0	PP2C
PYRYE_py06739.t1	0_no_family_found	0	Helicase_C;DEAD
PYRYE_py06811.t1	0_no_family_found	0	WD40
PYRYE_py06817.t1	MYB-related	1	Myb_DNA-binding
PYRYE_py06853.t1	C2H2	1	zf-C2H2
PYRYE_py06890.t1	0_no_family_found	0	DEAD;Helicase_C
PYRYE_py06964.t1	GNAT	1	Acetyltransf_1
PYRYE_py06981.t1	0_no_family_found	0	PP2C
PYRYE_py06990.t1	0_no_family_found	0	DEAD;Helicase_C
PYRYE_py06995.t1	C3H	1	zf-CCCH
PYRYE_py07017.t1	C2H2	1	zf-C2H2
PYRYE_py07019.t1	PcG_VEFS	1	VEFS-Box
PYRYE_py07023.t1	SWI/SNF_BAF60b	1	SWIB
PYRYE_py07035.t1	0_no_family_found	0	WD40
PYRYE_py07045.t1	0_no_family_found	0	DEAD;Helicase_C
PYRYE_py07080.t1	0_no_family_found	0	DEAD;Helicase_C
PYRYE_py07097.t1	0_no_family_found	0	WD40
PYRYE_py07098.t1	0_no_family_found	0	WD40
PYRYE_py07153.t1	Sir2	1	SIR2
PYRYE_py07167.t1	MADS	1	SRF-TF
PYRYE_py07198.t1	SWI/SNF_SNF2	1	SNF2_N;Helicase_C
PYRYE_py07213.t1	C2H2	1	zf-C2H2
PYRYE_py07249.t1	0_no_family_found	0	WD40
PYRYE_py07260.t1	0_no_family_found	0	DEAD;Helicase_C
PYRYE_py07263.t1	MYB-related	1	Myb_DNA-binding
PYRYE_py07276.t1	CCAAT_HAP3	1	NF-YB
PYRYE_py07321.t1	C2H2	1	zf-C2H2
PYRYE_py07333.t1	0_no_family_found	0	Helicase_C;DEAD
PYRYE_py07393.t1	bZIP	1	bZIP_2
PYRYE_py07469.t1	0_no_family_found	0	WD40
PYRYE_py07510.t1	bZIP	1	bZIP_1;bZIP_CDD
PYRYE_py07523.t1	IWS1	1	Med26
PYRYE_py07543.t1	SET	1	SET
PYRYE_py07553.t1	Sigma70-like	1	Sigma70_r2;Sigma70_r4;Sigma70_r3
PYRYE_py07565.t1	0_no_family_found	0	WD40
PYRYE_py07566.t1	0_no_family_found	0	WD40
PYRYE_py07583.t1	bZIP	1	bZIP_CDD
PYRYE_py07593.t1	0_no_family_found	0	DEAD;Helicase_C
PYRYE_py07627.t1	0_no_family_found	0	DEAD;Helicase_C
PYRYE_py07657.t1	bZIP	1	bZIP_1;bZIP_CDD;bZIP_2
PYRYE_py07677.t1	C2C2_YABBY	1	YABBY
PYRYE_py07689.t1	0_no_family_found	0	WD40
PYRYE_py07710.t1	Jumonji_Other	1	JmjC;JmjN
PYRYE_py07711.t1	MYB-related	1	Myb_DNA-binding
PYRYE_py07715.t1	C2H2	1	zf-C2H2
PYRYE_py07734.t1	C2H2	1	zf-C2H2
PYRYE_py07742.t1	Zinc finger, ZPR1	1	zf-ZPR1
PYRYE_py07763.t1	FHA	1	FHA
PYRYE_py07767.t1	0_no_family_found	0	Helicase_C
PYRYE_py07917.t1	0_no_family_found	0	WD40
PYRYE_py07946.t1	Jumonji_Other	1	JmjC
PYRYE_py07986.t1	SWI/SNF_BAF60b	1	SWIB
PYRYE_py08006.t1	E2F/DP	1	E2F_TDP
PYRYE_py08011.t1	0_no_family_found	0	WD40
PYRYE_py08015.t1	TRAF	1	BTB
PYRYE_py08038.t1	TRAF	1	BTB
PYRYE_py08072.t1	C2H2	1	zf-C2H2
PYRYE_py08093.t1	MYB-related	1	Myb_DNA-binding
PYRYE_py08097.t1	0_no_family_found	0	Helicase_C;DEAD
PYRYE_py08132.t1	bZIP	1	bZIP_CDD
PYRYE_py08144.t1	0_no_family_found	0	DEAD
PYRYE_py08157.t1	bZIP	2	bZIP_CDD;bZIP_2;bZIP_AUREO
PYRYE_py08181.t1	MYB-related	1	Myb_DNA-binding
PYRYE_py08209.t1	0_no_family_found	0	WD40
PYRYE_py08230.t1	0_no_family_found	0	DEAD
PYRYE_py08267.t1	TRAF	1	BTB
PYRYE_py08282.t1	C2H2	1	zf-C2H2
PYRYE_py08311.t1	MYB-related	1	Myb_DNA-binding
PYRYE_py08319.t1	C2H2	1	zf-C2H2
PYRYE_py08341.t1	DUF547 domain containing	1	DUF547
PYRYE_py08401.t1	CCAAT_Dr1	1	CCAAT-Dr1_Domain
PYRYE_py08411.t1	GNAT	1	Acetyltransf_1
PYRYE_py08412.t1	C2H2	1	zf-C2H2
PYRYE_py08599.t1	0_no_family_found	0	WD40
PYRYE_py08637.t1	0_no_family_found	0	WD40
PYRYE_py08639.t1	0_no_family_found	0	WD40
PYRYE_py08650.t1	MYB-related	1	Myb_DNA-binding
PYRYE_py08652.t1	TFb2	1	Tfb2
PYRYE_py08683.t1	HD-other	1	Homeobox
PYRYE_py08699.t1	0_no_family_found	0	DEAD;Helicase_C
PYRYE_py08728.t1	0_no_family_found	0	WD40
PYRYE_py08729.t1	0_no_family_found	0	WD40
PYRYE_py08737.t2	0_no_family_found	0	WD40
PYRYE_py08760.t1	bZIP	1	bZIP_1;bZIP_CDD
PYRYE_py08775.t1	SET	1	SET
PYRYE_py08786.t1	bZIP	1	bZIP_2;bZIP_CDD
PYRYE_py08914.t1	GARP_G2-like	1	G2-like_Domain
PYRYE_py08918.t1	C2H2	1	zf-C2H2
PYRYE_py08944.t1	Sir2	1	SIR2
PYRYE_py08947.t1	0_no_family_found	0	WD40
PYRYE_py08968.t1	0_no_family_found	0	WD40
PYRYE_py08994.t1	0_no_family_found	0	WD40
PYRYE_py08997.t1	HD-other	1	Homeobox
PYRYE_py09009.t1	0_no_family_found	0	WD40
PYRYE_py09022.t1	SWI/SNF_SNF2	1	SNF2_N;Helicase_C
PYRYE_py09068.t1	GNAT	1	Acetyltransf_1
PYRYE_py09118.t1	bZIP	2	bZIP_CDD;bZIP_1;bZIP_2
PYRYE_py09124.t1	SET	1	SET
PYRYE_py09138.t1	bZIP	1	bZIP_CDD
PYRYE_py09142.t1	0_no_family_found	0	DEAD;Helicase_C
PYRYE_py09148.t1	GNAT	1	Acetyltransf_1
PYRYE_py09164.t1	Rcd1-like	1	Rcd1
PYRYE_py09171.t1	0_no_family_found	0	WD40
PYRYE_py09184.t1	C3H	1	zf-CCCH
PYRYE_py09190.t1	C2H2	1	zf-C2H2
PYRYE_py09191.t1	bHLH	1	HLH
PYRYE_py09246.t1	C2H2	1	zf-C2H2
PYRYE_py09256.t1	0_no_family_found	0	CCT
PYRYE_py09258.t1	0_no_family_found	0	CCT
PYRYE_py09271.t1	0_no_family_found	0	WD40
PYRYE_py09282.t1	MYB-related	1	Myb_DNA-binding
PYRYE_py09413.t1	SWI/SNF_SNF2	1	SNF2_N
PYRYE_py09450.t1	C2H2	1	zf-C2H2
PYRYE_py09466.t1	GNAT	1	Acetyltransf_1
PYRYE_py09467.t1	PcG_VEFS	1	VEFS-Box
PYRYE_py09483.t1	0_no_family_found	0	Helicase_C;DEAD
PYRYE_py09535.t1	0_no_family_found	0	DEAD;Helicase_C
PYRYE_py09539.t1	C2H2	1	zf-C2H2
PYRYE_py09552.t1	GNAT	1	Acetyltransf_1
PYRYE_py09575.t1	C2H2	1	zf-C2H2
PYRYE_py09578.t1	0_no_family_found	0	DEAD;Helicase_C
PYRYE_py09590.t1	0_no_family_found	0	WD40
PYRYE_py09607.t1	C2H2	1	zf-C2H2
PYRYE_py09617.t1	0_no_family_found	0	WD40
PYRYE_py09637.t1	0_no_family_found	0	WD40
PYRYE_py09681.t1	bHLH	1	HLH
PYRYE_py09706.t1	SWI/SNF_BAF60b	1	SWIB
PYRYE_py09718.t1	bHLH	1	HLH
PYRYE_py09721.t1	GNAT	1	Acetyltransf_1
PYRYE_py09754.t1	MYB	1	two_or_more_Myb_DNA-binding;Myb_DNA-binding
PYRYE_py09763.t1	0_no_family_found	0	CCT
PYRYE_py09780.t1	PcG_MSI	1	CAF1C_H4-bd;WD40
PYRYE_py09784.t1	0_no_family_found	0	CCT
PYRYE_py09814.t1	MYB	1	two_or_more_Myb_DNA-binding;Myb_DNA-binding
PYRYE_py09816.t1	0_no_family_found	0	WD40
PYRYE_py09866.t1	GNAT	1	Acetyltransf_1
PYRYE_py09886.t1	0_no_family_found	0	WD40
PYRYE_py09906.t1	0_no_family_found	0	WD40
PYRYE_py09955.t1	MYB	1	two_or_more_Myb_DNA-binding;Myb_DNA-binding
PYRYE_py09973.t1	DUF547 domain containing	1	DUF547
PYRYE_py10035.t1	SWI/SNF_SNF2	1	SNF2_N
PYRYE_py10039.t1	MBF1	1	MBF1
PYRYE_py10053.t1	C2H2	1	zf-C2H2
PYRYE_py10089.t1	C2H2	1	zf-C2H2
PYRYE_py10100.t1	bZIP	1	bZIP_1;bZIP_CDD;bZIP_2
PYRYE_py10106.t1	0_no_family_found	0	DEAD;Helicase_C
PYRYE_py10111.t1	bZIP	2	bZIP_CDD;bZIP_2
PYRYE_py10114.t1	C2H2	1	zf-C2H2
PYRYE_py10175.t1	0_no_family_found	0	DEAD;Helicase_C
PYRYE_py10179.t1	C2H2	1	zf-C2H2
PYRYE_py10223.t1	ARID	1	ARID
PYRYE_py10224.t1	0_no_family_found	0	DEAD
PYRYE_py10244.t1	0_no_family_found	0	WD40
PYRYE_py10255.t1	0_no_family_found	0	WD40
PYRYE_py10257.t1	C2H2	1	zf-C2H2
PYRYE_py10338.t1	0_no_family_found	0	DEAD;Helicase_C
PYRYE_py10355.t1	SWI/SNF_SNF2	1	SNF2_N;Helicase_C
PYRYE_py10375.t1	0_no_family_found	0	DEAD;Helicase_C
PYRYE_py10383.t1	SWI/SNF_SNF2	1	SNF2_N
PYRYE_py10387.t1	C2H2	1	zf-C2H2
PYRYE_py10388.t1	C2H2	1	zf-C2H2
PYRYE_py10433.t1	HSF	1	HSF_DNA-bind
PYRYE_py10435.t1	0_no_family_found	0	WD40
PYRYE_py10446.t1	GNAT	1	Acetyltransf_1
PYRYE_py10461.t1	SWI/SNF_SNF2	1	SNF2_N;Helicase_C
PYRYE_py10468.t1	bZIP	1	bZIP_CDD
PYRYE_py10483.t1	bHLH	1	HLH
PYRYE_py10535.t1	0_no_family_found	0	WD40
PYRYE_py10538.t1	C2H2	1	zf-C2H2
PYRYE_py10563.t1	C2H2	1	zf-C2H2
PYRYE_py10564.t1	MYB-related	1	SWIRM;Myb_DNA-binding
PYRYE_py10629.t1	MYB-related	1	Myb_DNA-binding
PYRYE_py10647.t1	0_no_family_found	0	PP2C
PYRYE_py10686.t1	C2H2	1	zf-C2H2
PYRYE_py10707.t1	0_no_family_found	0	Helicase_C
PYRYE_py10716.t1	0_no_family_found	0	WD40
PYRYE_py10755.t1	0_no_family_found	0	Ribonuclease_3
PYRYE_py10781.t1	C2H2	1	zf-C2H2
PYRYE_py10800.t1	C3H	1	zf-CCCH
PYRYE_py10866.t1	0_no_family_found	0	DEAD
PYRYE_py10869.t1	0_no_family_found	0	DEAD
PYRYE_py10933.t1	Med6	1	Med6
PYRYE_py10942.t1	SWI/SNF_SNF2	1	SNF2_N;Helicase_C
PYRYE_py11027.t1	C2H2	1	zf-C2H2
PYRYE_py11066.t1	0_no_family_found	0	WD40
PYRYE_py11089.t1	0_no_family_found	0	DEAD;Helicase_C
PYRYE_py11160.t1	TRAF	1	BTB
PYRYE_py11171.t1	C2H2	1	zf-C2H2
PYRYE_py11176.t1	0_no_family_found	0	WD40
PYRYE_py11219.t1	GNAT	1	Acetyltransf_1
PYRYE_py11221.t1	C2H2	1	zf-C2H2
PYRYE_py11229.t1	C2H2	1	zf-C2H2
PYRYE_py11355.t1	C2C2_GATA	1	GATA
PYRYE_py11397.t1	C2H2	1	zf-C2H2
PYRYE_py11421.t1	0_no_family_found	0	WD40
PYRYE_py11422.t1	0_no_family_found	0	WD40
PYRYE_py11434.t1	SWI/SNF_BAF60b	1	SWIB
PYRYE_py11437.t1	0_no_family_found	0	WD40
PYRYE_py11441.t1	0_no_family_found	0	DEAD;Helicase_C
PYRYE_py11469.t1	0_no_family_found	0	WD40
PYRYE_py11488.t1	GNAT	1	Acetyltransf_1
PYRYE_pyi00436.t1	C2H2	1	zf-C2H2
PYRYE_pyi00741.t1	C2H2	1	zf-C2H2
Table S6. Protein sequences of detected TAP families with TAPscan v3 in red algae. Runs with TAPscan v3 were performed for all ten investigated red algae. Shown are all detected sequences, the assigned TAP family, the number of classifications for different TAP families and the detected protein domains. 0_no_family_found indicates, that the sequence was assigned to possible domains but no final a…
